# Supplementary material for: A Comparison of the Costs and Benefits of Bacterial Gene Expression
Source: PLoS One. 2016 Oct 6;11(10):e0164314. doi: 10.1371/journal.pone.0164314 (PMC5053530; doi:10.1371/journal.pone.0164314)
Supplement: S1 Table — (XLS) [file pone.0164314.s004.xls]

## Sheet: Sheet1
Comments:
fmin is the fraction of protein monomers (from Table S1 of Li et al)
fweight is the fraction of protein production (weighted by #aa)
fit6A and fit6B are the fitness values at 5 generations (replicates A and B, MiSeq)
"setAS2 A" and "setAS3 B" are the t values at 5 generations (replicates A and B, MiSeq)
fit12A and fit12B are fitness values at 12 generations (replicates A and B, HiSeq)
setAIT095 and setAIT096 are the t values at 12 generations (replicates A and B, HiSeq)
t6 is the combined t value at 5 generations
t12_1 is the combined t value at 12 generations using the MiSeq data
t12_2 is the combined t value at 12 generations using the HiSeq data
class: 1 = essential, 2 = important for fitness, 3 = detrimental to fitness, 4 = no detectable phenotype, 5 = ambiguous
sick is TRUE for genes that lack fitness data but are required for normal growth in both LB and minimal media (Baba et al 2006)
BNum	Gene	rich	min	nomet	fmin	frich	ntlen	desc.x	aa	fweight	logW	locusId	desc.y	setAS2 A	setAS3 B	setAS4 A2	setAS5 B2	fit6A	fit6B	setAIT095 D-Glucose (C) M9 in large flask with extra transfer	setAIT096 D-Glucose (C) M9 in large flask with extra transfer	fit12A	fit12B	fit12	t6	t12_1	t12_2	imp	ess	sick	class
b0001	thrL	11221	19537	5925	0.00347163	0.000621612	66	thr operon leader peptide (NCBI)	21	0.000319598	-3.4954	NA	NA	NA	NA	NA	NA	NA	NA	NA	NA	NA	NA	NA	NA	NA	NA	NA	FALSE	FALSE	5
b0002	thrA	3789	5761	4395	0.0010237	0.0002099	2463	bifunctional aspartokinase I/homeserine dehydrogenase I (NCBI)	820	0.00367992	-2.43416	14147	bifunctional aspartokinase I/homeserine dehydrogenase I (NCBI)	-16.0627	-18.5367	-5.3901	-6.71829	-3.54264	-3.76568	-25.5971	-32.1706	-8.61879	-8.62131	-8.62005	-19.976	-6.99078	-33.3522	1	FALSE	FALSE	2
b0003	thrB	1981	2287	2435	0.000406388	0.000109742	933	homoserine kinase (NCBI)	310	0.000552274	-3.25785	14148	homoserine kinase (NCBI)	-9.18897	-8.23728	-7.22119	-7.99061	-2.47292	-2.77707	-8.0653	-8.90696	-7.58462	-7.55837	-7.57149	-10.0611	-8.78254	-9.79894	1	FALSE	FALSE	2
b0004	thrC	4879	5880	4995	0.00104485	0.000270283	1287	threonine synthase (NCBI)	428	0.00196041	-2.70765	14149	threonine synthase (NCBI)	-9.22622	-11.0379	-3.50741	-3.60206	-3.39793	-3.60603	-11.2421	-9.495	-9.43683	-9.7365	-9.58666	-11.6995	-4.10466	-11.9726	1	FALSE	FALSE	2
b0005	yaaX	121	78	16	1.38602e-05	6.70306e-06	297	hypothetical protein (NCBI)	98	5.95453e-06	-5.22515	14150	hypothetical protein (NCBI)	-0.0372245	-0.919787	-0.329022	-0.58913	-0.0105697	-0.206303	0.256618	0.140562	0.0414426	0.0181074	0.029775	-0.552531	-0.530095	0.229312	3	FALSE	FALSE	4
b0006	yaaA	1335	494	653	8.77813e-05	7.39553e-05	777	hypothetical protein (NCBI)	258	9.92827e-05	-4.00313	14151	hypothetical protein (NCBI)	-0.3039	-1.39638	-0.909285	-1.11982	-0.0461019	-0.202303	-1.52706	-0.779971	-0.182296	-0.0901069	-0.136201	-0.981656	-1.1715	-1.33197	3	FALSE	FALSE	4
b0007	yaaJ	13	9	1	1.59925e-06	7.20164e-07	1431	predicted transporter (NCBI)	476	3.33716e-06	-5.47662	14152	predicted transporter (NCBI)	-0.205564	-0.225164	-0.153537	-0.608778	-0.0272045	-0.0309335	-0.997112	-1.15608	-0.118058	-0.133777	-0.125918	-0.248681	-0.440123	-1.24315	3	FALSE	FALSE	4
b0008	talB	19464	8930	11877	0.00158682	0.00107825	954	transaldolase B (NCBI)	317	0.00220515	-2.65656	14153	transaldolase B (NCBI)	0.494736	1.31475	0.673804	0.438398	0.0730917	0.193041	-0.339123	-0.864428	-0.0370937	-0.0937612	-0.0654274	1.04471	0.64213	-0.694871	3	FALSE	FALSE	4
b0009	mog	2026	353	1353	6.27263e-05	0.000112235	588	molybdenum cofactor biosynthesis protein (NCBI)	195	5.36212e-05	-4.27066	14154	molybdenum cofactor biosynthesis protein (NCBI)	-0.505448	-0.652727	0.595988	-1.53979	-0.0850423	-0.11149	0.233613	-0.764549	0.0285234	-0.0954971	-0.0334869	-0.668673	-0.544905	-0.306536	3	FALSE	FALSE	4
b0010	yaaH	1461	38	63	6.75241e-06	8.09354e-05	567	conserved inner membrane protein associated with acetate transport (NCBI)	188	5.56504e-06	-5.25453	14155	conserved inner membrane protein associated with acetate transport (NCBI)	0.110434	0.904653	0.721963	0.681972	0.0286745	0.211766	-0.635748	-0.637585	-0.111971	-0.0872227	-0.0995969	0.58606	0.810562	-0.73516	3	FALSE	FALSE	4
b0011	yaaW	30	5	2	8.88475e-07	1.66192e-06	714	hypothetical protein (NCBI)	237	9.23093e-07	-6.03475	14156	hypothetical protein (NCBI)	1.90933	1.46408	1.62993	1.29752	0.345088	0.249491	-0.726741	0.0752266	-0.0873282	0.00899997	-0.0391641	1.94764	1.69017	-0.376152	3	FALSE	FALSE	4
b0013	yaaI	5	1	0	1.77695e-07	2.76986e-07	405	hypothetical protein (NCBI)	134	1.04383e-07	-6.98137	14158	hypothetical protein (NCBI)	0.926402	1.20479	0.481553	0.592166	0.213554	0.257455	-0.192349	0.356518	-0.0401786	0.0449392	0.00238027	1.23045	0.619912	0.0947832	3	FALSE	FALSE	4
b0014	dnaK	44581	10567	45951	0.0018777	0.00246966	1917	molecular chaperone DnaK (NCBI)	638	0.00525169	-2.2797	NA	NA	NA	NA	NA	NA	NA	NA	NA	NA	NA	NA	NA	NA	NA	NA	NA	FALSE	FALSE	5
b0015	dnaJ	5688	938	4951	0.000166678	0.000315099	1131	chaperone Hsp40, co-chaperone with DnaK (NCBI)	376	0.000274737	-3.56108	14160	chaperone Hsp40, co-chaperone with DnaK (NCBI)	-5.4522	-5.59423	-6.49508	-7.29523	-0.894238	-0.843326	-8.3301	-9.46163	-1.08168	-1.16459	-1.12314	-6.37766	-7.96184	-10.2721	1	FALSE	FALSE	2
b0018	mokC	0	0	0	0	0	210	regulatory protein for HokC, overlaps CDS of hokC (NCBI)	69	0	-7	NA	NA	NA	NA	NA	NA	NA	NA	NA	NA	NA	NA	NA	NA	NA	NA	NA	FALSE	FALSE	5
b0019	nhaA	1046	131	190	2.3278e-05	5.79455e-05	1167	pH-dependent sodium/proton antiporter (NCBI)	388	3.95941e-05	-4.40237	14164	pH-dependent sodium/proton antiporter (NCBI)	-0.339812	-0.919742	-1.45564	-1.75246	-0.0558346	-0.142615	-0.411684	-0.107851	-0.0516265	-0.012395	-0.0320107	-0.727204	-1.8522	-0.299953	3	FALSE	FALSE	4
b0020	nhaR	141	68	90	1.20833e-05	7.81101e-06	906	DNA-binding transcriptional activator (NCBI)	301	1.59442e-05	-4.7974	14165	DNA-binding transcriptional activator (NCBI)	0.685312	-1.06458	-0.0744218	-0.530426	0.0956293	-0.145306	-0.102841	-0.441239	-0.0115445	-0.0493873	-0.0304659	-0.218973	-0.349209	-0.314124	3	FALSE	FALSE	4
b0023	rpsT	169651	32415	53950	0.00575998	0.0093982	264	30S ribosomal protein S20 (NCBI)	87	0.00219681	-2.65821	NA	NA	NA	NA	NA	NA	NA	NA	NA	NA	NA	NA	NA	NA	NA	NA	NA	FALSE	FALSE	5
b0024	yaaY	0	0	0	0	0	219	hypothetical protein (NCBI)	72	0	-7	NA	NA	NA	NA	NA	NA	NA	NA	NA	NA	NA	NA	NA	NA	NA	NA	NA	FALSE	FALSE	5
b0025	ribF	720	233	435	4.14029e-05	3.9886e-05	942	hypothetical protein (NCBI)	313	5.68103e-05	-4.24557	NA	NA	NA	NA	NA	NA	NA	NA	NA	NA	NA	NA	NA	NA	NA	NA	NA	TRUE	FALSE	1
b0026	ileS	6143	2270	4760	0.000403367	0.000340305	2817	isoleucyl-tRNA synthetase (NCBI)	938	0.00165865	-2.78024	NA	NA	NA	NA	NA	NA	NA	NA	NA	NA	NA	NA	NA	NA	NA	NA	NA	TRUE	FALSE	1
b0027	lspA	1182	353	308	6.27263e-05	6.54795e-05	495	signal peptidase II (NCBI)	164	4.50968e-05	-4.34585	NA	NA	NA	NA	NA	NA	NA	NA	NA	NA	NA	NA	NA	NA	NA	NA	NA	TRUE	FALSE	1
b0028	fkpB	1155	472	553	8.3872e-05	6.39838e-05	450	FKBP-type peptidyl-prolyl cis-trans isomerase (rotamase) (NCBI)	149	5.47842e-05	-4.26134	14173	FKBP-type peptidyl-prolyl cis-trans isomerase (rotamase) (NCBI)	-0.108471	-0.110093	-0.808681	-1.01764	-0.0295433	-0.0454079	-0.944324	-0.851045	-0.181929	-0.151205	-0.166567	-0.126188	-1.05443	-1.03656	3	FALSE	FALSE	4
b0029	ispH	1585	409	727	7.26772e-05	8.78046e-05	951	4-hydroxy-3-methylbut-2-enyl diphosphate reductase (NCBI)	316	0.000100679	-3.99706	NA	NA	NA	NA	NA	NA	NA	NA	NA	NA	NA	NA	NA	NA	NA	NA	NA	TRUE	FALSE	1
b0030	rihC	612	85	270	1.51041e-05	3.39031e-05	915	ribonucleoside hydrolase 3 (NCBI)	304	2.01289e-05	-4.69618	14175	ribonucleoside hydrolase 3 (NCBI)	0.821095	0.356212	0.186982	-0.500553	0.14507	0.0590457	-0.469927	-0.917845	-0.0643034	-0.102861	-0.0835823	0.679719	-0.18104	-0.801231	3	FALSE	FALSE	4
b0031	dapB	2156	1990	1677	0.000353613	0.000119436	822	dihydrodipicolinate reductase (NCBI)	273	0.000423197	-3.37346	NA	NA	NA	NA	NA	NA	NA	NA	NA	NA	NA	NA	NA	NA	NA	NA	NA	TRUE	FALSE	1
b0032	carA	456	5516	220	0.000980165	2.52611e-05	1149	carbamoyl-phosphate synthase small subunit (NCBI)	382	0.0016414	-2.78479	14177	carbamoyl-phosphate synthase small subunit (NCBI)	-8.92608	-9.86288	-3.8409	-5.34563	-3.38642	-3.98476	-12.4761	-16.2109	-9.19294	-9.00128	-9.09711	-10.8478	-5.30384	-16.5624	1	FALSE	FALSE	2
b0033	carB	530	5867	198	0.00104254	2.93605e-05	3222	carbamoyl-phosphate synthase large subunit (NCBI)	1073	0.00490391	-2.30946	14178	carbamoyl-phosphate synthase large subunit (NCBI)	-15.4051	-18.2907	-3.87362	-3.97061	-3.57006	-4.01447	-20.7608	-24.9028	-9.70184	-9.32882	-9.51533	-19.4543	-4.52887	-26.3639	1	FALSE	FALSE	2
b0034	caiF	62	258	34	4.58453e-05	3.43463e-06	396	transcriptional regulator of cai operon (VIMSS)	131	2.6328e-05	-4.57958	14180	transcriptional regulator of cai operon (VIMSS)	0.0316109	0.538374	-0.440744	-0.0094097	0.00396412	0.0678088	-0.498599	-0.822794	-0.0543864	-0.0889204	-0.0716534	0.329081	-0.259896	-0.762907	3	FALSE	FALSE	4
b0035	caiE	8	2	0	3.5539e-07	4.43178e-07	591	possible synthesis of cofactor for carnitine racemase and dehydratase (VIMSS)	196	3.05361e-07	-6.51519	14181	possible synthesis of cofactor for carnitine racemase and dehydratase (VIMSS)	-1.33244	-1.72435	-0.785985	-1.20341	-0.247086	-0.296624	-0.880683	-1.62343	-0.097718	-0.204835	-0.151276	-1.76484	-1.14858	-1.44575	3	FALSE	FALSE	4
b0036	caiD	15	11	3	1.95464e-06	8.30958e-07	786	crotonobetainyl CoA hydratase (RefSeq)	261	2.23645e-06	-5.65044	14182	crotonobetainyl CoA hydratase (RefSeq)	-0.407238	0.747442	0.303886	0.781645	-0.0694213	0.117531	0.173018	-0.167037	0.0192547	-0.0184314	0.000411633	0.196417	0.626731	0.0034531	3	FALSE	FALSE	4
b0037	caiC	35	8	14	1.42156e-06	1.9389e-06	1554	predicted crotonobetaine CoA ligase:carnitine CoA ligase (RefSeq)	517	3.22187e-06	-5.49189	14183	predicted crotonobetaine CoA ligase:carnitine CoA ligase (RefSeq)	-0.466727	0.198799	1.10731	-0.302569	-0.0603947	0.0246167	-0.616895	-1.09831	-0.0690984	-0.120533	-0.0948157	-0.154688	0.464615	-0.990273	3	FALSE	FALSE	4
b0038	caiB	29	11	6	1.95464e-06	1.60652e-06	1218	crotonobetainyl-CoA:carnitineCoA-transferase (NCBI)	405	3.47036e-06	-5.45963	14184	crotonobetainyl-CoA:carnitineCoA-transferase (NCBI)	0.369636	1.03733	-0.32082	1.22765	0.0474126	0.140306	-0.58436	-0.495897	-0.0640034	-0.0526553	-0.0583293	0.812313	0.523558	-0.623687	3	FALSE	FALSE	4
b0039	caiA	47	18	23	3.19851e-06	2.60367e-06	1143	crotonobetaine reductase subunit II, FAD-binding (NCBI)	380	5.32823e-06	-5.27342	14185	crotonobetaine reductase subunit II, FAD-binding (NCBI)	-1.94599	-1.69292	-2.01502	-1.99429	-0.351208	-0.249414	-0.828063	-1.22601	-0.0970361	-0.141561	-0.119298	-2.10093	-2.31477	-1.18592	3	FALSE	FALSE	4
b0040	caiT	0	0	0	0	0	1515	L-carnitine/gamma-butyrobetaine antiporter (NCBI)	504	0	-7	14186	L-carnitine/gamma-butyrobetaine antiporter (NCBI)	-0.665312	-0.486323	-1.26111	-1.10298	-0.0833298	-0.058723	-1.26294	-1.694	-0.140122	-0.185834	-0.162978	-0.664897	-1.36491	-1.70719	3	FALSE	FALSE	4
b0041	fixA	15	4	1	7.1078e-07	8.30958e-07	771	probable flavoprotein subunit, carnitine metabolism (VIMSS)	256	7.97677e-07	-6.09817	14187	probable flavoprotein subunit, carnitine metabolism (VIMSS)	0.31295	1.199	0.126076	0.697903	0.0597624	0.226361	-0.163506	-1.27975	-0.0219639	-0.157146	-0.0895548	0.872923	0.475725	-0.833266	3	FALSE	FALSE	4
b0042	fixB	20	6	0	1.06617e-06	1.10794e-06	942	predicted electron transfer flavoprotein, NAD/FAD-binding domain and ETFP adenine nucleotide-binding domain-like (NCBI)	313	1.46293e-06	-5.83478	14188	predicted electron transfer flavoprotein, NAD/FAD-binding domain and ETFP adenine nucleotide-binding domain-like (NCBI)	0.249915	1.04	-0.519992	0.0939893	0.0511845	0.182033	-0.44984	-0.470708	-0.055499	-0.054894	-0.0551965	0.744734	-0.245953	-0.531478	3	FALSE	FALSE	4
b0043	fixC	3	1	0	1.77695e-07	1.66192e-07	1287	predicted oxidoreductase with FAD/NAD(P)-binding domain (NCBI)	428	3.33404e-07	-6.47703	14189	predicted oxidoreductase with FAD/NAD(P)-binding domain (NCBI)	-0.144645	-0.458974	-0.507361	-0.755477	-0.0263009	-0.0844478	0.484579	0.202161	0.065712	0.0235429	0.0446275	-0.3485	-0.7291	0.39649	3	FALSE	FALSE	4
b0044	fixX	15	4	0	7.1078e-07	8.30958e-07	288	predicted 4Fe-4S ferredoxin-type protein (NCBI)	95	2.96013e-07	-6.52869	14190	predicted 4Fe-4S ferredoxin-type protein (NCBI)	-1.23488	-0.755055	-0.651121	-0.649713	-0.329395	-0.178602	-1.03873	-2.13646	-0.226698	-0.288866	-0.257782	-1.14889	-0.751037	-1.83319	3	FALSE	FALSE	4
b0045	yaaU	0	1	0	1.77695e-07	0	1332	predicted transporter (NCBI)	443	3.45089e-07	-6.46207	14191	predicted transporter (NCBI)	0.236988	-0.373246	-0.178956	-0.166798	0.0414665	-0.0640891	-0.863359	-0.140329	-0.107528	-0.0160885	-0.0618083	-0.0786686	-0.199621	-0.579479	3	FALSE	FALSE	4
b0046	kefF	101	91	60	1.61702e-05	5.59512e-06	531	glutathione-regulated potassium-efflux system ancillary protein (NCBI)	176	1.24762e-05	-4.90392	14192	glutathione-regulated potassium-efflux system ancillary protein (NCBI)	0.436763	0.300258	0.417754	1.85209	0.0836444	0.0513054	0.17552	-0.301717	0.0206855	-0.0365097	-0.00791209	0.425519	1.3105	-0.0728594	3	FALSE	FALSE	4
b0047	kefC	58	39	21	6.9301e-06	3.21304e-06	1863	glutathione-regulated potassium-efflux system protein (NCBI)	620	1.88358e-05	-4.72502	14193	glutathione-regulated potassium-efflux system protein (NCBI)	-0.235438	-0.129025	-0.0834003	-0.668384	-0.0341912	-0.0181562	0.811951	0.592334	0.0924122	0.0647127	0.0785625	-0.210423	-0.434043	0.810764	3	FALSE	FALSE	4
b0048	folA	2515	398	1094	7.07226e-05	0.000139324	480	dihydrofolate reductase (NCBI)	159	4.92955e-05	-4.30719	NA	NA	NA	NA	NA	NA	NA	NA	NA	NA	NA	NA	NA	NA	NA	NA	NA	TRUE	FALSE	1
b0049	apaH	453	184	165	3.26959e-05	2.50949e-05	843	diadenosinetetraphosphatase (NCBI)	280	4.01331e-05	-4.3965	14195	diadenosinetetraphosphatase (NCBI)	-6.41479	-7.05317	-3.6599	-3.75519	-3.65283	-3.01769	-12.8491	-16.7373	-7.41081	-6.71973	-7.06527	-7.77573	-4.2811	-17.0817	1	FALSE	FALSE	2
b0050	apaG	113	260	89	4.62007e-05	6.25989e-06	378	hypothetical protein (NCBI)	125	2.53169e-05	-4.59659	14196	hypothetical protein (NCBI)	0.0427001	-0.811257	-0.757552	-0.265946	0.00666393	-0.120281	-0.471792	-1.05088	-0.0580649	-0.125885	-0.0919751	-0.443726	-0.590917	-0.879114	3	FALSE	FALSE	4
b0051	rsmA	3312	500	1600	8.88475e-05	0.000183476	822	dimethyladenosine transferase (NCBI)	273	0.000106331	-3.97334	14197	dimethyladenosine transferase (NCBI)	-0.208678	0.82947	2.78462	1.76024	-0.050646	0.164359	5.55211	4.27718	0.667625	0.529071	0.598348	0.358414	2.62398	5.67495	2	FALSE	FALSE	3
b0052	pdxA	275	136	170	2.41665e-05	1.52342e-05	990	4-hydroxythreonine-4-phosphate dehydrogenase (NCBI)	329	3.48547e-05	-4.45774	14198	4-hydroxythreonine-4-phosphate dehydrogenase (NCBI)	-10.6037	-12.8907	-3.734	-3.82991	-3.15014	-3.88474	-16.1767	-16.4229	-8.97639	-9.11301	-9.0447	-13.5645	-4.36702	-18.8214	1	FALSE	FALSE	2
b0053	surA	3872	1291	2546	0.000229404	0.000214498	1287	peptidyl-prolyl cis-trans isomerase (PPIase) (NCBI)	428	0.000430424	-3.3661	14199	peptidyl-prolyl cis-trans isomerase (PPIase) (NCBI)	-5.12413	-4.69978	-2.12203	-4.8667	-1.43226	-1.24005	-1.30997	-2.96169	-0.309481	-0.672463	-0.490972	-5.67184	-4.03494	-2.46624	3	FALSE	FALSE	4
b0054	lptD	2267	1037	1500	0.00018427	0.000125586	2355	organic solvent tolerance protein precursor (NCBI)	784	0.000633318	-3.19838	NA	NA	NA	NA	NA	NA	NA	NA	NA	NA	NA	NA	NA	NA	NA	NA	NA	TRUE	FALSE	1
b0055	djlA	762	137	341	2.43442e-05	4.22127e-05	816	Dna-J like membrane chaperone protein (NCBI)	271	2.89212e-05	-4.53878	14201	Dna-J like membrane chaperone protein (NCBI)	0.0862504	-0.653674	-1.2114	-1.1961	0.0133862	-0.0967048	-1.03692	-1.93199	-0.127671	-0.234876	-0.181273	-0.327602	-1.38997	-1.7141	3	FALSE	FALSE	4
b0058	rluA	585	74	217	1.31494e-05	3.24074e-05	660	pseudouridine synthase for 23S rRNA (position 746) and tRNAphe(position 32) (NCBI)	219	1.26242e-05	-4.8988	14204	pseudouridine synthase for 23S rRNA (position 746) and tRNAphe(position 32) (NCBI)	0.402206	0.627161	0.264068	1.20477	0.0665018	0.102087	2.01629	1.86849	0.27975	0.238746	0.259248	0.594305	0.848032	2.24288	3	FALSE	FALSE	4
b0059	rapA	5109	347	1139	6.16601e-05	0.000283024	2907	ATP-dependent helicase HepA (NCBI)	968	0.000261657	-3.58227	14205	ATP-dependent helicase HepA (NCBI)	7.34768	6.8292	11.1814	9.58778	0.825927	0.785144	12.7696	11.3299	1.33165	1.1738	1.25273	8.18503	11.9911	13.9139	2	FALSE	FALSE	3
b0060	polB	32	16	9	2.84312e-06	1.77271e-06	2352	DNA polymerase II (NCBI)	783	9.75908e-06	-5.01059	14206	DNA polymerase II (NCBI)	0.396446	-0.0250455	-0.259104	0.00535307	0.0514426	-0.00316254	-0.568585	-0.882684	-0.0614581	-0.0947388	-0.0780985	0.214428	-0.146503	-0.83789	3	FALSE	FALSE	4
b0061	araD	9	4	0	7.1078e-07	4.98575e-07	696	L-ribulose-5-phosphate 4-epimerase (NCBI)	231	7.19779e-07	-6.1428	14207	L-ribulose-5-phosphate 4-epimerase (NCBI)	-1.15498	-1.91948	-2.97965	-0.279585	-0.236418	-0.365119	-0.215059	-0.205308	-0.0241751	-0.0236273	-0.0239012	-1.77504	-1.88172	-0.242699	3	FALSE	FALSE	4
b0062	araA	19	17	4	3.02081e-06	1.05255e-06	1503	L-arabinose isomerase (NCBI)	500	6.62134e-06	-5.17905	NA	NA	NA	NA	NA	NA	NA	NA	NA	NA	NA	NA	NA	NA	NA	NA	NA	FALSE	FALSE	5
b0063	araB	2	5	0	8.88475e-07	1.10794e-07	1701	ribulokinase (NCBI)	566	2.20452e-06	-5.65669	NA	NA	NA	NA	NA	NA	NA	NA	NA	NA	NA	NA	NA	NA	NA	NA	NA	FALSE	FALSE	5
b0064	araC	105	115	69	2.04349e-05	5.81671e-06	879	DNA-binding transcriptional dual regulator (NCBI)	292	2.61582e-05	-4.58239	14210	DNA-binding transcriptional dual regulator (NCBI)	-0.184506	-1.02293	0.0504627	-1.06178	-0.0405255	-0.192481	-0.731964	-1.44341	-0.0949012	-0.170031	-0.132466	-0.697114	-0.583886	-1.25595	3	FALSE	FALSE	4
b0065	yabI	101	30	28	5.33085e-06	5.59512e-06	765	conserved inner membrane protein (NCBI)	254	5.93584e-06	-5.22652	14211	conserved inner membrane protein (NCBI)	-0.39689	0.932027	0.879181	0.264423	-0.0936608	0.236527	-0.594796	0.742227	-0.110655	0.100705	-0.00497495	0.308962	0.66026	0.0851193	3	FALSE	FALSE	4
b0066	thiQ	95	93	31	1.65256e-05	5.26274e-06	699	thiamin transporter subunit (NCBI)	232	1.68073e-05	-4.7745	14212	thiamin transporter subunit (NCBI)	-1.2677	0.288211	0.254087	-0.522161	-0.224175	0.0489242	-0.219281	-0.158986	-0.0265291	-0.0190597	-0.0227944	-0.565509	-0.154773	-0.218392	3	FALSE	FALSE	4
b0067	thiP	34	41	10	7.28549e-06	1.88351e-06	1611	thiamin ABC transporter membrane protein (NCBI)	536	1.71189e-05	-4.76652	14213	thiamin ABC transporter membrane protein (NCBI)	-1.41401	-1.8801	-2.39075	-1.66756	-0.181068	-0.229756	-1.25361	-1.07409	-0.138072	-0.111368	-0.12472	-1.90186	-2.34307	-1.34389	3	FALSE	FALSE	4
b0068	thiB	193	1094	60	0.000194398	1.06917e-05	984	thiamin transporter subunit (NCBI)	327	0.000278671	-3.55491	14214	thiamin transporter subunit (NCBI)	-0.744349	-1.01111	-1.57731	-0.332244	-0.116857	-0.149569	-0.282719	-0.292646	-0.0369391	-0.036358	-0.0366486	-1.01352	-1.10248	-0.332187	3	FALSE	FALSE	4
b0069	sgrR	236	80	144	1.42156e-05	1.30737e-05	1656	DNA-binding transcriptional regulator (NCBI)	551	3.43375e-05	-4.46423	14215	DNA-binding transcriptional regulator (NCBI)	0.00614806	0.274096	-0.549075	-0.173578	0.000934647	0.0393774	-0.453782	-1.15901	-0.0565522	-0.132378	-0.0944649	0.161799	-0.417224	-0.931145	3	FALSE	FALSE	4
b0070	setA	56	15	24	2.66542e-06	3.10224e-06	1179	broad specificity sugar efflux system (NCBI)	392	4.58041e-06	-5.3391	1936207	broad specificity sugar efflux system (NCBI)	1.54777	0.941479	0.308479	0.534591	0.200735	0.118371	-0.303605	-0.564054	-0.0328597	-0.0592609	-0.0460603	1.43717	0.486746	-0.500943	3	FALSE	FALSE	4
b0071	leuD	1031	5305	1055	0.000942672	5.71145e-05	606	isopropylmalate isomerase small subunit (NCBI)	201	0.000830631	-3.08059	14217	isopropylmalate isomerase small subunit (NCBI)	-7.78281	-9.81461	-3.62046	-3.71583	-3.31383	-4.32999	-9.68058	-9.7923	-9.92732	-10.0419	-9.98461	-10.1599	-4.23561	-11.2427	1	FALSE	FALSE	2
b0072	leuC	780	4284	970	0.000761245	4.32098e-05	1401	isopropylmalate isomerase large subunit (NCBI)	466	0.00155511	-2.80824	14218	isopropylmalate isomerase large subunit (NCBI)	-12.7294	-15.612	-6.49897	-4.01308	-3.19527	-3.85138	-18.5312	-18.6383	-9.63881	-9.69449	-9.66665	-16.3629	-6.06914	-21.4598	1	FALSE	FALSE	2
b0073	leuB	662	3334	1078	0.000592435	3.6673e-05	1092	3-isopropylmalate dehydrogenase (VIMSS)	363	0.000942756	-3.0256	14219	3-isopropylmalate dehydrogenase (VIMSS)	-10.5935	-13.0975	-3.8736	-3.97057	-3.61408	-3.71262	-14.9104	-12.1725	-9.74195	-10.2162	-9.97908	-13.678	-4.52883	-15.6363	1	FALSE	FALSE	2
b0074	leuA	337	2685	579	0.000477111	1.86689e-05	1572	2-isopropylmalate synthase (NCBI)	523	0.00109389	-2.96103	14220	2-isopropylmalate synthase (NCBI)	-11.6619	-13.4279	-3.7726	-3.86887	-3.28371	-3.54206	-14.7135	-19.2334	-9.61227	-8.9937	-9.30298	-14.4856	-4.41181	-19.5992	1	FALSE	FALSE	2
b0075	leuL	1783	10282	1090	0.00182706	9.87733e-05	87	leu operon leader peptide (NCBI)	28	0.000224266	-3.64924	14221	leu operon leader peptide (NCBI)	-4.43446	-4.193	-3.46673	-3.25918	-1.44535	-1.44716	-2.72439	-2.81832	-1.73717	-1.85031	-1.79374	-4.98107	-3.88321	-3.20008	4	FALSE	FALSE	5
b0076	leuO	11	11	0	1.95464e-06	6.0937e-07	945	probable transcriptional activator for leuABCD operon (VIMSS)	314	2.6906e-06	-5.57015	14222	probable transcriptional activator for leuABCD operon (VIMSS)	-2.08492	-2.46515	-3.65848	-4.01504	-0.231195	-0.27398	-4.52494	-4.99774	-0.481523	-0.522506	-0.502014	-2.62699	-4.43031	-5.49793	1	FALSE	FALSE	2
b0077	ilvI	115	944	221	0.000167744	6.37068e-06	1725	acetolactate synthase III large subunit (NCBI)	574	0.000422096	-3.37459	1936210	acetolactate synthase III large subunit (NCBI)	-11.4122	-13.6261	-10.5953	-12.1668	-2.59767	-2.68914	-22.6777	-26.2391	-4.33119	-4.00765	-4.16942	-14.4559	-13.1417	-28.2422	1	FALSE	FALSE	2
b0078	ilvH	146	1131	237	0.000200973	8.088e-06	492	acetolactate synthase small subunit (NCBI)	163	0.000143608	-3.84282	14224	acetolactate synthase small subunit (NCBI)	-10.5219	-13.3585	-10.6634	-11.5481	-2.34681	-2.86226	-21.5128	-22.6393	-4.27139	-4.04338	-4.15738	-13.7873	-12.8238	-25.4912	1	FALSE	FALSE	2
b0080	fruR	987	314	683	5.57962e-05	5.46771e-05	1005	DNA-binding transcriptional dual regulator (NCBI)	334	8.16964e-05	-4.0878	14226	DNA-binding transcriptional dual regulator (NCBI)	-2.07445	-3.18039	-1.6408	-2.86591	-0.38633	-0.598711	-1.47782	-2.36366	-0.227426	-0.355809	-0.291618	-3.03388	-2.60195	-2.21788	3	FALSE	FALSE	4
b0081	mraZ	203	123	266	2.18565e-05	1.12456e-05	459	hypothetical protein (NCBI)	152	1.45638e-05	-4.83672	14227	hypothetical protein (NCBI)	-0.947343	-2.23108	-2.0212	-2.44758	-0.210762	-0.4675	-0.960306	-1.79714	-0.15248	-0.350773	-0.251626	-1.83506	-2.58005	-1.59201	3	FALSE	FALSE	4
b0082	rsmH	976	344	778	6.11271e-05	5.40677e-05	942	S-adenosyl-methyltransferase (NCBI)	313	8.38745e-05	-4.07637	14228	S-adenosyl-methyltransferase (NCBI)	-0.461514	-1.31173	-1.2784	-1.18037	-0.117894	-0.310362	-0.471813	-0.571975	-0.0833107	-0.0816503	-0.0824805	-1.02378	-1.41957	-0.602632	3	FALSE	FALSE	4
b0083	ftsL	416	201	423	3.57167e-05	2.30452e-05	366	membrane bound cell division protein at septum containing leucine zipper motif (NCBI)	121	1.89456e-05	-4.72249	NA	NA	NA	NA	NA	NA	NA	NA	NA	NA	NA	NA	NA	NA	NA	NA	NA	TRUE	FALSE	1
b0084	ftsI	349	144	226	2.55881e-05	1.93336e-05	1767	transpeptidase involved in septal peptidoglycan synthesis (penicillin-binding protein 3) (NCBI)	588	6.59579e-05	-4.18073	NA	NA	NA	NA	NA	NA	NA	NA	NA	NA	NA	NA	NA	NA	NA	NA	NA	TRUE	FALSE	1
b0085	murE	1147	398	1007	7.07226e-05	6.35406e-05	1488	UDP-N-acetylmuramoylalanyl-D-glutamate--2, 6-diaminopimelate ligase (NCBI)	495	0.000153467	-3.81398	NA	NA	NA	NA	NA	NA	NA	NA	NA	NA	NA	NA	NA	NA	NA	NA	NA	TRUE	FALSE	1
b0086	murF	911	346	603	6.14824e-05	5.04669e-05	1359	UDP-N-acetylmuramoyl-tripeptide:D-alanyl-D- alanine ligase (NCBI)	452	0.000121826	-3.91426	NA	NA	NA	NA	NA	NA	NA	NA	NA	NA	NA	NA	NA	NA	NA	NA	NA	TRUE	FALSE	1
b0087	mraY	885	210	286	3.73159e-05	4.90265e-05	1083	phospho-N-acetylmuramoyl-pentapeptide-transferase (NCBI)	360	5.8891e-05	-4.22995	NA	NA	NA	NA	NA	NA	NA	NA	NA	NA	NA	NA	NA	NA	NA	NA	NA	TRUE	FALSE	1
b0088	murD	885	394	872	7.00118e-05	4.90265e-05	1317	UDP-N-acetylmuramoyl-L-alanyl-D-glutamatesynthetase (NCBI)	438	0.00013443	-3.8715	NA	NA	NA	NA	NA	NA	NA	NA	NA	NA	NA	NA	NA	NA	NA	NA	NA	TRUE	FALSE	1
b0089	ftsW	293	117	169	2.07903e-05	1.62314e-05	1245	integral membrane protein involved in stabilizing FstZ ring during cell division (NCBI)	414	3.77323e-05	-4.42329	NA	NA	NA	NA	NA	NA	NA	NA	NA	NA	NA	NA	NA	NA	NA	NA	NA	TRUE	FALSE	1
b0090	murG	518	168	289	2.98527e-05	2.86958e-05	1068	N-acetylglucosaminyl transferase (NCBI)	355	4.64584e-05	-4.33294	NA	NA	NA	NA	NA	NA	NA	NA	NA	NA	NA	NA	NA	NA	NA	NA	NA	TRUE	FALSE	1
b0091	murC	1242	377	899	6.6991e-05	6.88034e-05	1476	UDP-N-acetylmuramate--L-alanine ligase (NCBI)	491	0.000144195	-3.84105	NA	NA	NA	NA	NA	NA	NA	NA	NA	NA	NA	NA	NA	NA	NA	NA	NA	TRUE	FALSE	1
b0092	ddlB	844	296	824	5.25977e-05	4.67553e-05	921	D-alanylalanine synthetase (NCBI)	306	7.0557e-05	-4.15146	14238	D-alanylalanine synthetase (NCBI)	-1.43916	-2.81585	-1.8613	-2.77099	-0.324122	-0.600268	-3.36174	-3.75734	-0.524266	-0.618969	-0.571618	-2.45663	-2.67445	-4.11021	1	FALSE	FALSE	2
b0093	ftsQ	336	147	172	2.61212e-05	1.86135e-05	831	membrane anchored protein involved in growth of wall at septum (NCBI)	276	3.16048e-05	-4.50025	NA	NA	NA	NA	NA	NA	NA	NA	NA	NA	NA	NA	NA	NA	NA	NA	NA	TRUE	FALSE	1
b0094	ftsA	984	575	1013	0.000102175	5.45109e-05	1263	cell division protein (NCBI)	420	0.000188124	-3.72556	NA	NA	NA	NA	NA	NA	NA	NA	NA	NA	NA	NA	NA	NA	NA	NA	NA	TRUE	FALSE	1
b0095	ftsZ	6750	3335	5290	0.000592613	0.000373931	1152	cell division protein FtsZ (NCBI)	383	0.000994996	-3.00218	NA	NA	NA	NA	NA	NA	NA	NA	NA	NA	NA	NA	NA	NA	NA	NA	NA	TRUE	FALSE	1
b0096	lpxC	5806	2844	3773	0.000505364	0.000321636	918	UDP-3-O-[3-hydroxymyristoyl] N-acetylglucosamine deacetylase (NCBI)	305	0.000675704	-3.17024	NA	NA	NA	NA	NA	NA	NA	NA	NA	NA	NA	NA	NA	NA	NA	NA	NA	TRUE	FALSE	1
b0097	secM	560	226	347	4.01591e-05	3.10224e-05	513	orf, hypothetical protein (VIMSS)	170	2.99285e-05	-4.52392	14243	orf, hypothetical protein (VIMSS)	0.706005	0.494423	0.795672	-0.126898	0.237911	0.159861	-0.793363	-1.09467	-0.144717	-0.17782	-0.161269	0.693067	0.386117	-1.09005	3	TRUE	FALSE	1
b0098	secA	3987	1148	3269	0.000203994	0.000220869	2706	translocase (NCBI)	901	0.000805738	-3.09381	NA	NA	NA	NA	NA	NA	NA	NA	NA	NA	NA	NA	NA	NA	NA	NA	NA	TRUE	FALSE	1
b0099	mutT	623	77	213	1.36825e-05	3.45125e-05	390	nucleoside triphosphate pyrophosphohydrolase, marked preference for dGTP (NCBI)	129	7.73762e-06	-5.11139	14245	nucleoside triphosphate pyrophosphohydrolase, marked preference for dGTP (NCBI)	-1.40522	-1.18665	-0.657937	-1.76159	-0.336953	-0.327236	-0.223369	-0.0712987	-0.0329695	-0.00899773	-0.0209836	-1.49642	-1.39692	-0.170127	3	FALSE	FALSE	4
b0101	yacG	3248	796	1309	0.000141445	0.00017993	198	zinc-binding protein (NCBI)	65	4.03045e-05	-4.39465	14247	zinc-binding protein (NCBI)	-1.15247	-1.88826	-0.628897	-1.95298	-0.396758	-0.607645	-3.48778	-1.63455	-0.679854	-0.26697	-0.473412	-1.75556	-1.49064	-2.95738	3	FALSE	FALSE	4
b0102	yacF	1983	373	538	6.62802e-05	0.000109853	744	hypothetical protein (NCBI)	247	7.17683e-05	-4.14407	14248	hypothetical protein (NCBI)	-0.94361	-0.738051	-0.491748	-0.3038	-0.200196	-0.143179	-1.32973	-1.53506	-0.175428	-0.198865	-0.187147	-0.970907	-0.45931	-1.65399	3	FALSE	FALSE	4
b0103	coaE	283	133	141	2.36334e-05	1.56774e-05	621	dephospho-CoA kinase (NCBI)	206	2.13425e-05	-4.67075	NA	NA	NA	NA	NA	NA	NA	NA	NA	NA	NA	NA	NA	NA	NA	NA	NA	TRUE	FALSE	1
b0104	guaC	2831	3013	1094	0.000535395	0.00015683	1044	guanosine 5'-monophosphate oxidoreductase (NCBI)	347	0.000814433	-3.08914	14250	guanosine 5'-monophosphate oxidoreductase (NCBI)	-0.452459	-0.810874	-1.39213	-1.35249	-0.0688893	-0.117668	-1.00795	-1.18364	-0.118208	-0.13371	-0.125959	-0.729386	-1.5846	-1.26532	3	FALSE	FALSE	4
b0106	hofC	3	1	0	1.77695e-07	1.66192e-07	1203	assembly protein in type IV pilin biogenesis, transmembrane protein (NCBI)	400	3.11592e-07	-6.50641	14252	assembly protein in type IV pilin biogenesis, transmembrane protein (NCBI)	0.063917	0.0610341	0.31604	-0.244591	0.00921834	0.00837382	-0.637104	-0.854917	-0.0719506	-0.103562	-0.0877562	0.0721405	0.0412509	-0.861419	3	FALSE	FALSE	4
b0107	hofB	1	1	0	1.77695e-07	5.53972e-08	1386	conserved protein with nucleoside triphosphate hydrolase domain (NCBI)	461	3.5911e-07	-6.44477	14253	conserved protein with nucleoside triphosphate hydrolase domain (NCBI)	-0.0952831	0.874277	-0.414496	0.645565	-0.0200913	0.154331	-0.830691	-0.00846954	-0.103034	-0.00102778	-0.0520308	0.449752	0.133408	-0.484489	3	FALSE	FALSE	4
b0108	ppdD	0	0	0	0	0	441	predicted major pilin subunit (NCBI)	146	0	-7	14254	predicted major pilin subunit (NCBI)	-1.05324	0.264353	0.374454	-0.760804	-0.284625	0.072614	-1.19573	-0.80928	-0.187737	-0.103658	-0.145697	-0.455463	-0.223059	-1.1576	3	FALSE	FALSE	4
b0109	nadC	1072	465	591	8.26281e-05	5.93858e-05	894	nicotinate-nucleotide pyrophosphorylase (NCBI)	297	0.000107581	-3.96826	14255	nicotinate-nucleotide pyrophosphorylase (NCBI)	-4.0935	-5.81155	-4.65862	-5.65704	-0.934232	-1.2495	-15.3605	-12.9336	-4.76574	-4.73879	-4.75227	-5.71868	-5.95575	-16.3356	1	FALSE	FALSE	2
b0110	ampD	269	202	206	3.58944e-05	1.49019e-05	552	N-acetyl-anhydromuranmyl-L-alanine amidase (NCBI)	183	2.87958e-05	-4.54067	14256	N-acetyl-anhydromuranmyl-L-alanine amidase (NCBI)	-1.1588	-1.2659	-0.751346	-0.190333	-0.200203	-0.202294	-0.291871	-0.574698	-0.0379059	-0.0699532	-0.0539296	-1.3999	-0.543678	-0.500314	3	FALSE	FALSE	4
b0111	ampE	129	90	82	1.59925e-05	7.14624e-06	855	predicted inner membrane protein (NCBI)	284	1.99108e-05	-4.70091	14257	predicted inner membrane protein (NCBI)	0.442116	0.872809	-0.618658	0.275376	0.0750693	0.138101	-0.247677	-0.166702	-0.0369123	-0.0245037	-0.030708	0.759173	-0.198194	-0.239242	3	FALSE	FALSE	4
b0112	aroP	832	1194	319	0.000212168	4.60905e-05	1374	aromatic amino acid transporter (NCBI)	457	0.000425057	-3.37155	14258	aromatic amino acid transporter (NCBI)	-0.472358	-0.432926	-0.113144	-0.111621	-0.066126	-0.061154	-0.27302	-0.550541	-0.0360409	-0.0677381	-0.0518895	-0.522666	-0.129768	-0.475483	3	FALSE	FALSE	4
b0113	pdhR	2126	270	1008	4.79776e-05	0.000117775	765	transcriptional regulator of pyruvate dehydrogenase complex (NCBI)	254	5.34225e-05	-4.27228	14259	transcriptional regulator of pyruvate dehydrogenase complex (NCBI)	-5.27744	-6.81066	-4.7891	-7.21698	-1.96003	-1.83328	-8.20145	-7.91671	-2.23311	-2.22843	-2.23077	-6.97907	-6.93171	-9.30582	1	FALSE	FALSE	2
b0114	aceE	66813	5837	32526	0.00103721	0.00370126	2664	pyruvate dehydrogenase subunit E1 (NCBI)	887	0.00403311	-2.39436	NA	NA	NA	NA	NA	NA	NA	NA	NA	NA	NA	NA	NA	NA	NA	NA	NA	FALSE	FALSE	5
b0115	aceF	60155	5226	28493	0.000928634	0.00333242	1893	dihydrolipoamide acetyltransferase (NCBI)	630	0.0025647	-2.59096	NA	NA	NA	NA	NA	NA	NA	NA	NA	NA	NA	NA	NA	NA	NA	NA	NA	FALSE	FALSE	5
b0116	lpd	44872	9566	20771	0.00169983	0.00248578	1425	dihydrolipoamide dehydrogenase (NCBI)	474	0.00353212	-2.45196	NA	NA	NA	NA	NA	NA	NA	NA	NA	NA	NA	NA	NA	NA	NA	NA	NA	FALSE	TRUE	2
b0117	yacH	0	1	0	1.77695e-07	0	1854	hypothetical protein (NCBI)	617	4.80631e-07	-6.31819	14263	hypothetical protein (NCBI)	0.797365	0.169071	0.394119	0.185914	0.104904	0.0224072	-0.158985	-0.549046	-0.0176805	-0.0606439	-0.0391622	0.557972	0.334882	-0.408782	3	FALSE	FALSE	4
b0118	acnB	7764	7660	6068	0.00136114	0.000430104	2598	aconitate hydratase (NCBI)	865	0.00516145	-2.28723	14264	aconitate hydratase (NCBI)	-3.83865	-4.42508	-2.35634	-2.43857	-2.92622	-3.37326	-10.3032	-15.8037	-5.73552	-4.97934	-5.35743	-4.77107	-2.76834	-15.0728	1	FALSE	FALSE	2
b0119	yacL	1628	374	1275	6.64579e-05	9.01867e-05	363	orf, hypothetical protein (VIMSS)	120	3.49607e-05	-4.45642	14265	orf, hypothetical protein (VIMSS)	-1.94725	-0.805084	-1.13265	-0.596178	-0.320085	-0.134017	-0.989435	-1.99896	-0.119598	-0.238116	-0.178857	-1.58906	-0.998142	-1.72535	3	FALSE	FALSE	4
b0120	speD	6346	1745	1826	0.000310078	0.000351551	795	S-adenosylmethionine decarboxylase proenzyme (NCBI)	264	0.000358861	-3.44507	14266	S-adenosylmethionine decarboxylase proenzyme (NCBI)	-0.341773	-0.40138	-1.59992	-0.164645	-0.058602	-0.0648724	-3.20978	-2.66008	-0.427432	-0.294522	-0.360977	-0.42906	-1.01877	-3.38897	3	FALSE	FALSE	4
b0121	speE	4911	1960	2631	0.000348282	0.000272056	867	spermidine synthase (NCBI)	288	0.000439719	-3.35682	14267	spermidine synthase (NCBI)	-1.18999	-1.75537	-2.13901	-3.32249	-0.244799	-0.374412	-4.06168	-5.06823	-0.553289	-0.623161	-0.588225	-1.7005	-3.1532	-5.27116	1	FALSE	FALSE	2
b0122	yacC	421	238	434	4.22914e-05	2.33222e-05	348	orf, hypothetical protein (VIMSS)	115	2.13207e-05	-4.6712	14268	orf, hypothetical protein (VIMSS)	-0.46626	-1.71281	-0.696598	-1.476	-0.114688	-0.536438	-1.14641	-2.96289	-0.166752	-0.453759	-0.310255	-1.25808	-1.25435	-2.3725	3	FALSE	FALSE	4
b0123	cueO	610	1987	601	0.00035308	3.37923e-05	1551	multicopper oxidase (laccase) (NCBI)	516	0.000798683	-3.09763	14269	multicopper oxidase (laccase) (NCBI)	-0.106332	0.820743	-0.3034	0.183955	-0.0163135	0.117915	0.871865	0.314565	0.112772	0.0361829	0.0744777	0.412465	-0.0689611	0.684985	3	FALSE	FALSE	4
b0124	gcd	582	415	457	7.37434e-05	3.22412e-05	2391	glucose dehydrogenase (NCBI)	796	0.000257329	-3.58951	14270	glucose dehydrogenase (NCBI)	-0.540811	-0.66924	0.458117	-0.347235	-0.0685874	-0.0817637	0.0410187	0.381546	0.00439976	0.0399663	0.022183	-0.698623	0.0640178	0.243968	3	FALSE	FALSE	4
b0125	hpt	7860	1120	3511	0.000199018	0.000435422	537	hypoxanthine phosphoribosyltransferase (VIMSS)	178	0.000155298	-3.80884	14271	hypoxanthine phosphoribosyltransferase (VIMSS)	-1.09995	-0.567788	0.290109	1.33312	-0.233038	-0.108772	0.906128	0.240952	0.133647	0.0329971	0.0833222	-0.962868	0.937172	0.662267	3	FALSE	FALSE	4
b0126	can	8138	5058	5429	0.000898781	0.000450823	663	carbonic anhydrase (NCBI)	220	0.000866819	-3.06207	NA	NA	NA	NA	NA	NA	NA	NA	NA	NA	NA	NA	NA	NA	NA	NA	NA	TRUE	FALSE	1
b0127	yadG	724	292	633	5.18869e-05	4.01076e-05	927	predicted transporter subunit: ATP-binding component of ABC superfamily (NCBI)	308	7.00584e-05	-4.15454	14273	predicted transporter subunit: ATP-binding component of ABC superfamily (NCBI)	-0.532157	-0.696255	-0.504556	-1.45405	-0.109456	-0.129914	-0.775372	-0.869453	-0.0899107	-0.0987337	-0.0943222	-0.709224	-1.1308	-0.94964	3	FALSE	FALSE	4
b0128	yadH	631	178	292	3.16297e-05	3.49557e-05	771	predicted transporter subunit: membrane component of ABC superfamily (NCBI)	256	3.54966e-05	-4.44981	14274	predicted transporter subunit: membrane component of ABC superfamily (NCBI)	-0.688286	-0.218999	0.181469	-0.240497	-0.106595	-0.0375239	-0.777739	0.101397	-0.103189	0.0124003	-0.0453944	-0.523821	-0.0340796	-0.390486	3	FALSE	FALSE	4
b0129	yadI	26	12	24	2.13234e-06	1.44033e-06	441	predicted PTS Enzyme IIA (NCBI)	146	1.36477e-06	-5.86494	14275	predicted PTS Enzyme IIA (NCBI)	-0.296748	0.786379	-0.937795	0.243814	-0.0488474	0.153092	0.687405	0.419488	0.0798956	0.0463192	0.0631074	0.282689	-0.40067	0.639065	3	FALSE	FALSE	4
b0130	yadE	63	14	21	2.48773e-06	3.49003e-06	1230	predicted polysaccharide deacetylase lipoprotein (NCBI)	409	4.46045e-06	-5.35062	14276	predicted polysaccharide deacetylase lipoprotein (NCBI)	0.000978386	0.499724	0.330694	-0.0916236	0.000151291	0.0747914	1.78066	0.704654	0.203167	0.077927	0.140547	0.289081	0.138028	1.4349	3	FALSE	FALSE	4
b0131	panD	15147	5227	6124	0.000928811	0.000839102	381	aspartate 1-decarboxylase precursor (NCBI)	126	0.000513039	-3.28985	14277	aspartate 1-decarboxylase precursor (NCBI)	-4.51071	-4.79872	-4.60441	-6.06272	-1.97091	-2.131	-6.12557	-10.7208	-5.66928	-6.08022	-5.87475	-5.3748	-6.15867	-9.72627	1	FALSE	FALSE	2
b0132	yadD	19	8	13	1.42156e-06	1.05255e-06	903	predicted transposase (NCBI)	300	1.86955e-06	-5.72826	14278	predicted transposase (NCBI)	0.434975	-0.671925	-0.5516	0.0545638	0.0664029	-0.102545	0.677502	0.161021	0.0779348	0.0182113	0.048073	-0.136803	-0.286964	0.484121	3	FALSE	FALSE	4
b0133	panC	3635	1425	2192	0.000253215	0.000201369	852	pantoate--beta-alanine ligase (NCBI)	283	0.000314144	-3.50287	14279	pantoate--beta-alanine ligase (NCBI)	-7.91157	-9.76034	-6.22869	-5.78476	-1.86626	-2.06644	-15.1459	-24.28	-6.4247	-6.08917	-6.25693	-10.2029	-6.93597	-22.7626	1	FALSE	FALSE	2
b0134	panB	7878	2859	5421	0.00050803	0.000436419	795	3-methyl-2-oxobutanoate hydroxymethyltransferase (NCBI)	264	0.000587956	-3.23065	14280	3-methyl-2-oxobutanoate hydroxymethyltransferase (NCBI)	-5.70652	-8.0391	-5.26173	-7.68584	-1.41254	-1.90154	-15.0959	-15.3003	-6.15228	-6.36951	-6.2609	-7.93604	-7.47528	-17.5492	1	FALSE	FALSE	2
b0135	yadC	5	3	0	5.33085e-07	2.76986e-07	1239	predicted fimbrial-like adhesin protein (NCBI)	412	9.62821e-07	-6.01645	14281	predicted fimbrial-like adhesin protein (NCBI)	-0.471514	-0.646056	-0.392613	0.00771179	-0.0544628	-0.0728107	-0.615232	-0.748679	-0.065403	-0.0793437	-0.0723733	-0.64523	-0.222223	-0.787454	3	FALSE	FALSE	4
b0136	yadK	1	4	0	7.1078e-07	5.53972e-08	597	predicted fimbrial-like adhesin protein (NCBI)	198	6.16953e-07	-6.20975	14282	predicted fimbrial-like adhesin protein (NCBI)	-1.82053	-0.851566	-0.305018	0.264714	-0.26265	-0.115058	-0.509396	-0.335147	-0.0560631	-0.0378833	-0.0469732	-1.54274	-0.0232697	-0.487597	3	FALSE	FALSE	4
b0137	yadL	7	14	0	2.48773e-06	3.87781e-07	606	predicted fimbrial-like adhesin protein (NCBI)	201	2.19205e-06	-5.65915	14283	predicted fimbrial-like adhesin protein (NCBI)	0.268265	0.0300148	0.652267	0.847778	0.0315306	0.00343758	0.109648	-0.877998	0.0120877	-0.0971007	-0.0425065	0.172212	0.866052	-0.443607	3	FALSE	FALSE	4
b0138	yadM	6	13	5	2.31003e-06	3.32383e-07	570	putative fimbrial-like protein (VIMSS)	189	1.91396e-06	-5.71807	14284	putative fimbrial-like protein (VIMSS)	-1.28593	-0.380455	-0.558304	-0.767953	-0.159117	-0.0454324	-0.473664	-1.03755	-0.053827	-0.119194	-0.0865107	-0.962087	-0.765714	-0.872501	3	FALSE	FALSE	4
b0139	htrE	0	0	0	0	0	2598	predicted outer membrane usher protein (NCBI)	865	0	-7	14285	predicted outer membrane usher protein (NCBI)	-0.489118	-0.591048	0.0653262	0.345775	-0.0511364	-0.0613562	0.466961	0.0428723	0.0474755	0.0043423	0.0259089	-0.623634	0.23735	0.294352	3	FALSE	FALSE	4
b0140	ecpD	2	0	0	0	1.10794e-07	741	predicted periplasmic pilin chaperone (NCBI)	246	0	-7	14286	predicted periplasmic pilin chaperone (NCBI)	-0.193545	0.0770793	0.262877	0.27429	-0.0245078	0.00936459	0.447071	0.269463	0.0489806	0.0287181	0.0388493	-0.0672417	0.310134	0.413691	3	FALSE	FALSE	4
b0141	yadN	9	0	0	0	4.98575e-07	585	predicted fimbrial-like adhesin protein (NCBI)	194	0	-7	14287	predicted fimbrial-like adhesin protein (NCBI)	-0.0281536	-0.67734	0.285421	0.318687	-0.00359805	-0.0877538	-0.245667	-0.720554	-0.0292596	-0.0841708	-0.0567152	-0.407317	0.348782	-0.557848	3	FALSE	FALSE	4
b0142	folK	269	172	233	3.05635e-05	1.49019e-05	480	2-amino-4-hydroxy-6-hydroxymethyldihyropteridine pyrophosphokinase (NCBI)	159	2.13036e-05	-4.67155	NA	NA	NA	NA	NA	NA	NA	NA	NA	NA	NA	NA	NA	NA	NA	NA	NA	TRUE	FALSE	1
b0143	pcnB	1518	422	775	7.49873e-05	8.4093e-05	1398	poly(A) polymerase I (VIMSS)	465	0.000152859	-3.81571	14289	poly(A) polymerase I (VIMSS)	-1.20522	-2.28661	-5.17033	-2.39904	-0.220379	-0.395184	-5.44263	-4.10343	-0.931318	-0.761804	-0.846561	-2.01601	-4.37017	-5.51142	1	FALSE	FALSE	2
b0144	yadB	116	42	31	7.46319e-06	6.42608e-06	927	glutamyl-Q tRNA(Asp) synthetase (RefSeq)	308	1.00769e-05	-4.99667	14290	glutamyl-Q tRNA(Asp) synthetase (RefSeq)	-0.585215	0.234948	-0.660718	-0.284003	-0.120999	0.0393401	-0.621079	-0.496396	-0.080853	-0.0570376	-0.0689453	-0.202226	-0.545435	-0.645174	3	FALSE	FALSE	4
b0145	dksA	21225	5438	17469	0.000966305	0.00117581	456	DNA-binding transcriptional regulator of rRNA transcription, DnaK suppressor protein (NCBI)	151	0.000639651	-3.19406	14291	DNA-binding transcriptional regulator of rRNA transcription, DnaK suppressor protein (NCBI)	-3.74248	-5.50744	-2.7713	-2.85807	-3.89794	-3.73693	-7.85673	-5.82697	-8.06537	-8.43301	-8.24919	-5.34044	-3.25012	-7.90029	1	FALSE	FALSE	2
b0146	sfsA	349	126	231	2.23896e-05	1.93336e-05	705	sugar fermentation stimulation protein A (NCBI)	234	2.29675e-05	-4.63889	14292	sugar fermentation stimulation protein A (NCBI)	-0.455149	-0.380781	-0.330618	-0.198537	-0.0851348	-0.0623367	0.42075	0.770989	0.0487413	0.0912896	0.0700155	-0.482625	-0.305508	0.688051	3	FALSE	FALSE	4
b0147	ligT	94	41	51	7.28549e-06	5.20734e-06	531	orf, hypothetical protein (VIMSS)	176	5.62113e-06	-5.25018	14293	orf, hypothetical protein (VIMSS)	0.312666	0.0018022	0.928783	0.0531138	0.051915	0.000281907	0.00346826	-1.24489	0.000434396	-0.143883	-0.0717242	0.181558	0.566899	-0.716737	3	FALSE	FALSE	4
b0148	hrpB	134	39	60	6.9301e-06	7.42323e-06	2430	helicase, ATP-dependent (VIMSS)	809	2.45776e-05	-4.60946	14294	helicase, ATP-dependent (VIMSS)	-0.0523494	-0.461154	0.275345	-0.183942	-0.00652337	-0.0588047	-0.281556	-0.261733	-0.0323792	-0.0298212	-0.0311002	-0.296471	0.0527713	-0.313668	3	FALSE	FALSE	4
b0149	mrcB	521	139	259	2.46996e-05	2.8862e-05	2535	penicillin-binding protein 1b (NCBI)	844	9.13869e-05	-4.03912	14295	penicillin-binding protein 1b (NCBI)	-2.04957	-2.1577	-5.78303	-5.03577	-0.264919	-0.269259	-5.24877	-6.36672	-0.561985	-0.687574	-0.62478	-2.42907	-6.24624	-6.7062	1	FALSE	FALSE	2
b0150	fhuA	1208	355	301	6.30817e-05	6.69199e-05	2244	ferrichrome outer membrane transporter (NCBI)	747	0.000206574	-3.68492	14296	ferrichrome outer membrane transporter (NCBI)	0.120957	0.0703794	-0.577643	0.581816	0.0148348	0.00856974	0.178635	0.00589827	0.0192413	0.000623606	0.00993246	0.110468	0.0024094	0.106541	3	FALSE	FALSE	4
b0151	fhuC	158	54	67	9.59553e-06	8.75276e-06	798	iron-hydroxamate transporter subunit (NCBI)	265	1.11472e-05	-4.95283	14297	iron-hydroxamate transporter subunit (NCBI)	-0.0637766	-0.130963	-0.10337	0.637996	-0.0114452	-0.0250189	0.547253	-0.0445595	0.0659607	-0.00513214	0.0304143	-0.112433	0.308667	0.29023	3	FALSE	FALSE	4
b0152	fhuD	101	27	42	4.79776e-06	5.59512e-06	891	iron-hydroxamate transporter subunit (NCBI)	296	6.22562e-06	-5.20582	14298	iron-hydroxamate transporter subunit (NCBI)	0.293383	-0.0674706	0.885662	-0.318517	0.0472657	-0.0102783	0.204203	0.0920087	0.0226736	0.0103297	0.0165017	0.130431	0.327441	0.171018	3	FALSE	FALSE	4
b0153	fhuB	68	11	18	1.95464e-06	3.76701e-06	1983	fused iron-hydroxamate transporter subunits of ABC superfamily: membrane components (NCBI)	660	5.6554e-06	-5.24754	14299	fused iron-hydroxamate transporter subunits of ABC superfamily: membrane components (NCBI)	0.150501	0.607314	0.0891017	0.247803	0.0208316	0.0776818	1.01255	1.0602	0.114894	0.117223	0.116059	0.437525	0.194512	1.1967	3	FALSE	FALSE	4
b0154	hemL	4631	1124	3236	0.000199729	0.000256545	1281	glutamate-1-semialdehyde aminotransferase (NCBI)	426	0.000372995	-3.4283	NA	NA	NA	NA	NA	NA	NA	NA	NA	NA	NA	NA	NA	NA	NA	NA	NA	TRUE	FALSE	1
b0155	clcA	137	50	63	8.88475e-06	7.58942e-06	1422	chloride channel protein (NCBI)	473	1.84229e-05	-4.73464	14301	chloride channel protein (NCBI)	-0.174827	0.64526	1.58802	0.299397	-0.0235096	0.0827284	0.496666	-0.162583	0.0533613	-0.0182464	0.0175574	0.271604	1.0897	0.192883	3	FALSE	FALSE	4
b0156	erpA	17438	4534	8753	0.000805669	0.000966017	345	hypothetical protein (NCBI)	114	0.000402637	-3.39509	NA	NA	NA	NA	NA	NA	NA	NA	NA	NA	NA	NA	NA	NA	NA	NA	NA	TRUE	FALSE	1
b0157	yadS	183	49	72	8.70705e-06	1.01377e-05	624	conserved inner membrane protein (NCBI)	207	7.90121e-06	-5.10231	14303	conserved inner membrane protein (NCBI)	-1.48291	-0.571846	-0.78006	-0.837285	-0.401852	-0.121401	-2.15286	-2.42927	-0.276596	-0.325283	-0.300939	-1.18631	-0.933774	-2.6455	3	FALSE	FALSE	4
b0158	btuF	141	38	33	6.75241e-06	7.81101e-06	801	vitamin B12-transporter protein BtuF (NCBI)	266	7.87394e-06	-5.10381	14304	vitamin B12-transporter protein BtuF (NCBI)	1.23729	1.51052	0.964535	0.843568	0.24828	0.271572	0.936991	0.879289	0.122473	0.118411	0.120442	1.58645	1.04391	1.04863	3	FALSE	FALSE	4
b0159	mtn	6313	1802	3517	0.000320206	0.000349723	699	5'-methylthioadenosine/S-adenosylhomocysteine nucleosidase (NCBI)	232	0.000325664	-3.48723	NA	NA	NA	NA	NA	NA	NA	NA	NA	NA	NA	NA	NA	NA	NA	NA	NA	FALSE	FALSE	5
b0160	dgt	95	129	109	2.29226e-05	5.26274e-06	1518	deoxyguanosinetriphosphate triphosphohydrolase (NCBI)	505	5.07467e-05	-4.29459	14306	deoxyguanosinetriphosphate triphosphohydrolase (NCBI)	-0.604575	-1.51331	-0.327538	-0.0417763	-0.0654548	-0.162829	-0.443963	-0.589995	-0.0454712	-0.0603233	-0.0528973	-1.22276	-0.213224	-0.596956	3	FALSE	FALSE	4
b0161	degP	2139	1601	2238	0.00028449	0.000118495	1425	serine endoprotease (protease Do), membrane-associated (NCBI)	474	0.000591148	-3.2283	14307	serine endoprotease (protease Do), membrane-associated (NCBI)	-2.67217	-2.1612	-1.02705	-1.45976	-0.371548	-0.284007	-2.43552	-2.60839	-0.278288	-0.288654	-0.283471	-2.79055	-1.43576	-2.9121	3	FALSE	FALSE	4
b0162	cdaR	9	7	0	1.24386e-06	4.98575e-07	1158	orf, hypothetical protein (VIMSS)	385	2.09935e-06	-5.67791	14308	orf, hypothetical protein (VIMSS)	-0.370258	1.62007	1.21482	1.5369	-0.0710919	0.281123	0.95585	0.947838	0.114158	0.110993	0.112575	0.721579	1.5887	1.09909	3	FALSE	FALSE	4
b0163	yaeH	1093	1682	765	0.000298883	6.05492e-05	387	hypothetical protein (NCBI)	128	0.000167712	-3.77544	14309	hypothetical protein (NCBI)	0.381123	1.33056	0.00890151	-0.248157	0.107799	0.287864	0.451939	-0.842029	0.0692792	-0.11467	-0.0226955	0.988243	-0.138134	-0.225219	3	FALSE	FALSE	4
b0164	yaeI	0	3	0	5.33085e-07	0	813	orf, hypothetical protein (VIMSS)	270	6.30975e-07	-6.19999	14310	orf, hypothetical protein (VIMSS)	-2.10598	-1.47122	-0.548885	-1.12102	-0.458741	-0.285256	0.288194	-0.899886	0.0420258	-0.120684	-0.039329	-2.0653	-0.964119	-0.35316	3	FALSE	FALSE	4
b0166	dapD	15404	8536	11067	0.0015168	0.000853339	825	2,3,4,5-tetrahydropyridine-2-carboxylate N-succinyltransferase (NCBI)	274	0.00182193	-2.73947	NA	NA	NA	NA	NA	NA	NA	NA	NA	NA	NA	NA	NA	NA	NA	NA	NA	TRUE	FALSE	1
b0167	glnD	188	167	100	2.96751e-05	1.04147e-05	2673	PII uridylyl-transferase (NCBI)	890	0.00011578	-3.93637	14313	PII uridylyl-transferase (NCBI)	-2.09258	-3.68472	-2.29048	-2.43358	-0.7973	-1.21106	-4.97652	-4.24793	-1.54361	-1.31199	-1.4278	-3.33552	-2.72744	-5.32574	1	FALSE	FALSE	2
b0168	map	9464	2117	4467	0.00037618	0.000524279	795	methionine aminopeptidase (NCBI)	264	0.000435363	-3.36115	NA	NA	NA	NA	NA	NA	NA	NA	NA	NA	NA	NA	NA	NA	NA	NA	NA	TRUE	FALSE	1
b0169	rpsB	143643	23487	70323	0.00417352	0.00795742	726	30S ribosomal protein S2 (NCBI)	241	0.00440932	-2.35563	NA	NA	NA	NA	NA	NA	NA	NA	NA	NA	NA	NA	NA	NA	NA	NA	NA	TRUE	FALSE	1
b0170	tsf	95122	17031	57732	0.00302632	0.0052695	852	elongation factor Ts (NCBI)	283	0.00375451	-2.42545	NA	NA	NA	NA	NA	NA	NA	NA	NA	NA	NA	NA	NA	NA	NA	NA	NA	TRUE	FALSE	1
b0171	pyrH	8703	2531	3199	0.000449746	0.000482122	726	uridylate kinase (NCBI)	241	0.000475156	-3.32316	NA	NA	NA	NA	NA	NA	NA	NA	NA	NA	NA	NA	NA	NA	NA	NA	NA	TRUE	FALSE	1
b0172	frr	23316	5780	10122	0.00102708	0.00129164	558	ribosome releasing factor (NCBI)	185	0.000832964	-3.07937	NA	NA	NA	NA	NA	NA	NA	NA	NA	NA	NA	NA	NA	NA	NA	NA	NA	TRUE	FALSE	1
b0173	dxr	773	122	373	2.16788e-05	4.28221e-05	1197	1-deoxy-D-xylulose 5-phosphate reductoisomerase (NCBI)	398	3.78242e-05	-4.42223	NA	NA	NA	NA	NA	NA	NA	NA	NA	NA	NA	NA	NA	NA	NA	NA	NA	TRUE	FALSE	1
b0174	ispU	830	318	400	5.6507e-05	4.59797e-05	762	undecaprenyl pyrophosphate synthase (NCBI)	253	6.26721e-05	-4.20293	NA	NA	NA	NA	NA	NA	NA	NA	NA	NA	NA	NA	NA	NA	NA	NA	NA	TRUE	FALSE	1
b0175	cdsA	735	182	289	3.23405e-05	4.0717e-05	858	CDP-diglyceride synthetase (VIMSS)	285	4.04057e-05	-4.39356	NA	NA	NA	NA	NA	NA	NA	NA	NA	NA	NA	NA	NA	NA	NA	NA	NA	TRUE	FALSE	1
b0176	rseP	392	135	233	2.39888e-05	2.17157e-05	1353	zinc metallopeptidase (NCBI)	450	4.73231e-05	-4.32493	NA	NA	NA	NA	NA	NA	NA	NA	NA	NA	NA	NA	NA	NA	NA	NA	NA	TRUE	FALSE	1
b0177	bamA	3904	1512	2826	0.000268675	0.000216271	2433	hypothetical protein (NCBI)	810	0.000954034	-3.02044	NA	NA	NA	NA	NA	NA	NA	NA	NA	NA	NA	NA	NA	NA	NA	NA	NA	TRUE	FALSE	1
b0178	skp	20120	10662	15549	0.00189458	0.00111459	486	periplasmic chaperone (NCBI)	161	0.00133718	-2.87381	14324	periplasmic chaperone (NCBI)	1.02405	0.0226508	1.40016	1.18312	0.443693	0.00804889	2.14846	0.619451	0.430659	0.100153	0.265406	0.604313	1.49146	1.59805	3	FALSE	FALSE	4
b0179	lpxD	4225	982	2637	0.000174496	0.000234053	1026	UDP-3-O-[3-hydroxymyristoyl] glucosamine N-acyltransferase (NCBI)	341	0.000260851	-3.58361	NA	NA	NA	NA	NA	NA	NA	NA	NA	NA	NA	NA	NA	NA	NA	NA	NA	TRUE	FALSE	1
b0180	fabZ	19275	3099	12823	0.000550677	0.00106778	456	(3R)-hydroxymyristoyl ACP dehydratase (NCBI)	151	0.000364523	-3.43827	NA	NA	NA	NA	NA	NA	NA	NA	NA	NA	NA	NA	NA	NA	NA	NA	NA	TRUE	FALSE	1
b0181	lpxA	2545	754	768	0.000133982	0.000140986	789	UDP-N-acetylglucosamine acyltransferase (NCBI)	262	0.000153886	-3.8128	NA	NA	NA	NA	NA	NA	NA	NA	NA	NA	NA	NA	NA	NA	NA	NA	NA	TRUE	FALSE	1
b0182	lpxB	398	126	221	2.23896e-05	2.20481e-05	1149	lipid-A-disaccharide synthase (NCBI)	382	3.74939e-05	-4.42604	NA	NA	NA	NA	NA	NA	NA	NA	NA	NA	NA	NA	NA	NA	NA	NA	NA	TRUE	FALSE	1
b0183	rnhB	604	131	233	2.3278e-05	3.34599e-05	597	ribonuclease HII (NCBI)	198	2.02052e-05	-4.69454	14329	ribonuclease HII (NCBI)	0.217754	0.527808	0.490539	1.06738	0.0627798	0.138945	1.5084	1.46492	0.217661	0.263389	0.240525	0.43045	0.899466	1.71665	3	FALSE	FALSE	4
b0184	dnaE	328	79	152	1.40379e-05	1.81703e-05	3483	DNA polymerase III subunit alpha (NCBI)	1160	7.13858e-05	-4.14639	NA	NA	NA	NA	NA	NA	NA	NA	NA	NA	NA	NA	NA	NA	NA	NA	NA	TRUE	FALSE	1
b0185	accA	10155	1800	4753	0.000319851	0.000562559	960	acetyl-CoA carboxylase subunit alpha (NCBI)	319	0.000447291	-3.34941	NA	NA	NA	NA	NA	NA	NA	NA	NA	NA	NA	NA	NA	NA	NA	NA	NA	TRUE	FALSE	1
b0186	ldcC	17	73	14	1.29717e-05	9.41753e-07	2142	lysine decarboxylase 2, constitutive (NCBI)	713	4.05452e-05	-4.39206	14332	lysine decarboxylase 2, constitutive (NCBI)	1.30365	0.414595	0.17576	0.780821	0.16637	0.0512783	0.728152	0.496645	0.0788416	0.0531057	0.0659737	0.992027	0.552282	0.707137	3	FALSE	FALSE	4
b0187	yaeR	330	218	362	3.87375e-05	1.82811e-05	390	orf, hypothetical protein (VIMSS)	129	2.19065e-05	-4.65943	14333	orf, hypothetical protein (VIMSS)	0.371468	-0.934058	-0.465003	0.456568	0.0902296	-0.215392	-0.397159	0.0727634	-0.0649993	0.0102162	-0.0273916	-0.324812	-0.00486999	-0.18729	3	FALSE	FALSE	4
b0188	tilS	490	122	221	2.16788e-05	2.71446e-05	1299	tRNA(Ile)-lysidine synthetase (NCBI)	432	4.10554e-05	-4.38663	NA	NA	NA	NA	NA	NA	NA	NA	NA	NA	NA	NA	NA	NA	NA	NA	NA	TRUE	FALSE	1
b0189	rof	1158	791	643	0.000140557	6.415e-05	255	orf, hypothetical protein (VIMSS)	84	5.17586e-05	-4.28602	14335	orf, hypothetical protein (VIMSS)	-0.920654	-1.82908	-0.973962	-0.807257	-0.235496	-0.435613	-4.7735	-3.27315	-0.630572	-0.528888	-0.57973	-1.58756	-1.02839	-4.64573	1	FALSE	FALSE	2
b0190	yaeQ	570	139	386	2.46996e-05	3.15764e-05	546	hypothetical protein (NCBI)	181	1.95984e-05	-4.70778	14336	hypothetical protein (NCBI)	1.78623	1.25726	1.94161	2.58515	0.346948	0.231567	1.5621	1.93453	0.300613	0.355407	0.32801	1.75716	2.61352	2.01878	3	FALSE	FALSE	4
b0191	yaeJ	73	23	27	4.08698e-06	4.044e-06	423	hypothetical protein (NCBI)	140	2.50832e-06	-5.60062	14337	hypothetical protein (NCBI)	1.7688	1.59988	0.354793	2.46919	0.553494	0.468321	0.98068	1.19058	0.149398	0.161768	0.155583	1.94491	1.63043	1.25358	3	FALSE	FALSE	4
b0192	nlpE	484	276	353	4.90438e-05	2.68123e-05	711	lipoprotein involved with copper homeostasis and adhesion (NCBI)	236	5.07397e-05	-4.29465	14338	lipoprotein involved with copper homeostasis and adhesion (NCBI)	-1.64178	-0.869379	-1.14836	-1.44591	-0.268903	-0.131567	1.27733	0.832107	0.146283	0.102619	0.124451	-1.44982	-1.4978	1.21788	3	FALSE	FALSE	4
b0193	yaeF	1	1	0	1.77695e-07	5.53972e-08	825	orf, hypothetical protein (VIMSS)	274	2.13441e-07	-6.67072	14339	orf, hypothetical protein (VIMSS)	0.889308	0.337168	-0.326253	0.291646	0.140631	0.0510024	0.34252	0.825953	0.0391631	0.0934135	0.0662883	0.708106	-0.0199803	0.674618	3	FALSE	FALSE	4
b0194	proS	12156	2265	5518	0.000402479	0.000673409	1719	prolyl-tRNA synthetase (NCBI)	572	0.00100923	-2.99601	NA	NA	NA	NA	NA	NA	NA	NA	NA	NA	NA	NA	NA	NA	NA	NA	NA	TRUE	FALSE	1
b0195	yaeB	430	114	98	2.02572e-05	2.38208e-05	708	hypothetical protein (NCBI)	235	2.08689e-05	-4.6805	14341	hypothetical protein (NCBI)	-0.807839	-1.33777	-0.686329	-0.0750685	-0.151545	-0.234815	0.491435	0.793067	0.0629277	0.0987042	0.080816	-1.23877	-0.439593	0.741607	3	FALSE	FALSE	4
b0196	rcsF	3116	1180	1050	0.00020968	0.000172618	405	predicted outer membrane protein, signal (NCBI)	134	0.000123172	-3.90949	14342	predicted outer membrane protein, signal (NCBI)	0.0931739	-0.4636	-0.461407	0.173362	0.018016	-0.090715	0.520989	0.417671	0.0760155	0.0477774	0.0618964	-0.213865	-0.166303	0.541935	3	FALSE	FALSE	4
b0197	metQ	7841	10568	25871	0.00187788	0.00043437	816	DL-methionine transporter subunit (NCBI)	271	0.00223095	-2.65151	14343	DL-methionine transporter subunit (NCBI)	0.924481	1.17504	1.35363	2.32193	0.149277	0.197436	3.04411	2.18527	0.366558	0.245074	0.305816	1.21216	2.12209	3.01918	3	FALSE	FALSE	4
b0198	metI	1092	340	3033	6.04163e-05	6.04938e-05	654	DL-methionine transporter subunit (NCBI)	217	5.74732e-05	-4.24053	14344	DL-methionine transporter subunit (NCBI)	0.783832	-0.176449	0.496198	-0.657761	0.105773	-0.0260871	0.386854	0.180173	0.0428595	0.020868	0.0318638	0.350672	-0.0932781	0.327373	3	FALSE	FALSE	4
b0199	metN	2315	754	13027	0.000133982	0.000128245	1032	DL-methionine transporter subunit (NCBI)	343	0.000201462	-3.69581	14345	DL-methionine transporter subunit (NCBI)	-0.000712472	0.219212	0.211281	0.744481	-9.53222e-05	0.0302221	2.01085	1.34651	0.222565	0.149099	0.185832	0.126151	0.551809	1.93837	3	FALSE	FALSE	4
b0200	gmhB	1350	530	1216	9.41783e-05	7.47863e-05	576	hypothetical protein (NCBI)	191	7.88563e-05	-4.10316	NA	NA	NA	NA	NA	NA	NA	NA	NA	NA	NA	NA	NA	NA	NA	NA	NA	FALSE	FALSE	5
b0207	dkgB	607	236	299	4.1936e-05	3.36261e-05	804	2,5-diketo-D-gluconate reductase B (NCBI)	267	4.90852e-05	-4.30905	14347	2,5-diketo-D-gluconate reductase B (NCBI)	0.729561	1.19807	1.11181	1.42816	0.133335	0.204463	0.147719	0.809324	0.01805	0.101625	0.0598377	1.11292	1.46646	0.552549	3	FALSE	FALSE	4
b0208	yafC	316	134	315	2.38111e-05	1.75055e-05	915	predicted DNA-binding transcriptional regulator (NCBI)	304	3.17326e-05	-4.49849	14348	predicted DNA-binding transcriptional regulator (NCBI)	0.234529	1.07219	0.717906	1.38824	0.0407648	0.180009	-0.0776265	0.90589	-0.0106572	0.112458	0.0509003	0.754433	1.21598	0.478198	3	FALSE	FALSE	4
b0209	yafD	221	164	256	2.9142e-05	1.22428e-05	801	hypothetical protein (NCBI)	266	3.39823e-05	-4.46875	14349	hypothetical protein (NCBI)	0.236449	-0.517925	0.564378	0.594249	0.045664	-0.102768	-0.537338	0.731964	-0.0686436	0.0860167	0.00868657	-0.162511	0.668934	0.112368	3	FALSE	FALSE	4
b0210	yafE	5	5	0	8.88475e-07	2.76986e-07	624	predicted S-adenosyl-L-methionine-dependent methyltransferase (NCBI)	207	8.06245e-07	-6.09353	14350	predicted S-adenosyl-L-methionine-dependent methyltransferase (NCBI)	-0.70388	0.572844	1.17613	1.54644	-0.294034	0.181286	2.46273	0.997351	0.397943	0.16008	0.279011	-0.0756537	1.57188	1.99768	3	FALSE	FALSE	4
b0211	mltD	761	644	355	0.000114436	4.21573e-05	1359	predicted membrane-bound lytic murein transglycosylase D (NCBI)	452	0.000226752	-3.64445	14351	predicted membrane-bound lytic murein transglycosylase D (NCBI)	0.649657	0.545626	1.27931	0.762864	0.111651	0.0901385	1.03872	0.289158	0.117987	0.0328722	0.0754295	0.690097	1.17905	0.766652	3	FALSE	FALSE	4
b0212	gloB	390	401	347	7.12557e-05	2.16049e-05	756	predicted hydroxyacylglutathione hydrolase (NCBI)	251	7.84052e-05	-4.10565	14352	predicted hydroxyacylglutathione hydrolase (NCBI)	0.305098	0.0594534	-0.10554	-0.228628	0.106823	0.0191456	0.339048	-0.403009	0.0657724	-0.0595084	0.00313202	0.210474	-0.192932	-0.0369279	3	FALSE	FALSE	4
b0213	yafS	73	60	45	1.06617e-05	4.044e-06	723	orf, hypothetical protein (VIMSS)	240	1.12173e-05	-4.95011	14353	orf, hypothetical protein (VIMSS)	0.579915	0.472762	0.343309	1.23628	0.111387	0.0882253	0.905652	0.59408	0.140117	0.0886907	0.114404	0.607763	0.911977	0.865871	3	FALSE	FALSE	4
b0214	rnhA	804	175	313	3.10966e-05	4.45394e-05	468	ribonuclease H (NCBI)	155	2.11299e-05	-4.6751	NA	NA	NA	NA	NA	NA	NA	NA	NA	NA	NA	NA	NA	NA	NA	NA	NA	FALSE	FALSE	5
b0215	dnaQ	988	516	642	9.16906e-05	5.47325e-05	732	DNA polymerase III subunit epsilon (NCBI)	243	9.76749e-05	-4.01022	NA	NA	NA	NA	NA	NA	NA	NA	NA	NA	NA	NA	NA	NA	NA	NA	NA	FALSE	FALSE	5
b0217	yafT	82	9	4	1.59925e-06	4.54257e-06	786	predicted aminopeptidase (NCBI)	261	1.82983e-06	-5.73759	14356	predicted aminopeptidase (NCBI)	-0.590161	-0.476253	0.370243	-0.0115221	-0.094064	-0.0730173	-0.213435	-0.618479	-0.0262671	-0.0767796	-0.0515233	-0.615695	0.207108	-0.480305	3	FALSE	FALSE	4
b0219	yafV	113	170	131	3.02081e-05	6.25989e-06	771	predicted C-N hydrolase family amidase, NAD(P)-binding (NCBI)	256	3.39013e-05	-4.46978	14358	predicted C-N hydrolase family amidase, NAD(P)-binding (NCBI)	0.867016	1.36488	-0.915747	-0.0253897	0.285108	0.411259	1.68837	1.38031	0.261129	0.2008	0.230965	1.28859	-0.543366	1.7717	3	FALSE	FALSE	4
b0220	ivy	1324	2267	1167	0.000402834	7.33459e-05	474	inhibitor of vertebrate C-lysozyme (NCBI)	157	0.000277254	-3.55712	14359	inhibitor of vertebrate C-lysozyme (NCBI)	-2.18127	-1.02675	-2.57228	-0.355949	-0.440834	-0.210199	-0.567905	-0.748976	-0.0748639	-0.100407	-0.0876354	-1.85215	-1.69061	-0.760301	3	FALSE	FALSE	4
b0221	fadE	24	113	7	2.00795e-05	1.32953e-06	2445	putative acyl-CoA dehydrogenase (EC 1.3.99.-) (VIMSS)	814	7.16522e-05	-4.14477	14360	putative acyl-CoA dehydrogenase (EC 1.3.99.-) (VIMSS)	0.482127	-0.921007	-0.416774	-0.275956	0.0649189	-0.119893	0.0415453	-0.0499753	0.00465369	-0.0054269	-0.000386605	-0.253387	-0.399947	-0.00486705	3	FALSE	FALSE	4
b0222	lpcA	4159	1650	2281	0.000293197	0.000230397	579	phosphoheptose isomerase (NCBI)	192	0.000246781	-3.60769	14361	phosphoheptose isomerase (NCBI)	-1.91044	-1.69452	-3.37491	-2.35751	-0.740136	-0.569432	-5.01007	-6.00346	-0.785992	-1.1767	-0.981345	-2.08132	-3.30962	-6.35867	1	FALSE	FALSE	2
b0223	yafJ	341	212	250	3.76713e-05	1.88905e-05	768	predicted amidotransfease (NCBI)	255	4.21117e-05	-4.3756	14362	predicted amidotransfease (NCBI)	-2.51173	-2.71977	-1.44472	-3.4147	-0.436955	-0.51305	-2.78714	-4.2139	-0.33902	-0.489998	-0.414509	-3.02041	-2.80558	-4.04205	1	FALSE	FALSE	2
b0224	yafK	2380	786	1064	0.000139668	0.000131845	741	hypothetical protein (NCBI)	246	0.000150621	-3.82212	14363	hypothetical protein (NCBI)	-2.11281	-0.165772	-1.1852	-0.963485	-0.357061	-0.0240159	0.287599	0.247997	0.034954	0.0274503	0.0312021	-1.31554	-1.24054	0.309226	3	FALSE	FALSE	4
b0225	yafQ	136	184	137	3.26959e-05	7.53402e-06	279	predicted toxin of the YafQ-DinJ toxin-antitoxin system (NCBI)	92	1.31866e-05	-4.87987	14364	predicted toxin of the YafQ-DinJ toxin-antitoxin system (NCBI)	1.67826	1.20439	-0.375484	2.54343	0.394771	0.321363	-0.486675	-0.836623	-0.0696016	-0.177966	-0.123784	1.6643	1.25166	-0.764006	3	FALSE	FALSE	4
b0226	dinJ	782	890	527	0.000158148	4.33206e-05	261	predicted antitoxin of YafQ-DinJ toxin-antitoxin system (NCBI)	86	5.96232e-05	-4.22458	14365	predicted antitoxin of YafQ-DinJ toxin-antitoxin system (NCBI)	0.478995	-0.329479	0.354266	0.444096	0.110356	-0.0850462	0.473425	1.21885	0.104006	0.181514	0.14276	0.0863229	0.460934	0.977035	3	FALSE	FALSE	4
b0227	yafL	5	2	0	3.5539e-07	2.76986e-07	750	predicted lipoprotein and C40 family peptidase (NCBI)	249	3.87933e-07	-6.41124	14366	predicted lipoprotein and C40 family peptidase (NCBI)	0.868864	2.46444	1.45252	0.48483	0.242437	0.571973	0.275697	0.171346	0.0370476	0.027375	0.0322113	1.92449	1.11853	0.2581	3	FALSE	FALSE	4
b0228	yafM	84	49	63	8.70705e-06	4.65337e-06	498	hypothetical protein (NCBI)	165	6.29806e-06	-5.20079	14367	hypothetical protein (NCBI)	0.92626	0.204957	0.930787	-0.603696	0.215358	0.0514074	1.14047	-0.224969	0.147022	-0.0276604	0.0596809	0.653108	0.188846	0.528565	3	FALSE	FALSE	4
b0231	dinB	47	20	13	3.5539e-06	2.60367e-06	1056	DNA polymerase IV (NCBI)	351	5.46845e-06	-5.26214	14370	DNA polymerase IV (NCBI)	-2.68779	-1.65432	-1.03746	-1.78634	-0.451609	-0.254881	-0.61499	-0.069279	-0.0912327	-0.00882911	-0.0500309	-2.50692	-1.63032	-0.395063	3	FALSE	FALSE	4
b0232	yafN	311	128	261	2.27449e-05	1.72285e-05	294	predicted antitoxin of the YafO-YafN toxin-antitoxin system (NCBI)	97	9.67183e-06	-5.01449	NA	NA	NA	NA	NA	NA	NA	NA	NA	NA	NA	NA	NA	NA	NA	NA	NA	FALSE	FALSE	5
b0233	yafO	63	30	66	5.33085e-06	3.49003e-06	399	predicted toxin of the YafO-YafN toxin-antitoxin system (NCBI)	132	3.08477e-06	-5.51078	14372	predicted toxin of the YafO-YafN toxin-antitoxin system (NCBI)	0.410086	0.0204728	-0.285767	1.16444	0.0606675	0.00280334	-0.388896	-0.145716	-0.0462206	-0.0177526	-0.0319866	0.248583	0.507301	-0.308658	3	FALSE	FALSE	4
b0234	yafP	80	23	15	4.08698e-06	4.43178e-06	453	predicted acyltransferase with acyl-CoA N-acyltransferase domain (NCBI)	150	2.68748e-06	-5.57065	14373	predicted acyltransferase with acyl-CoA N-acyltransferase domain (NCBI)	-0.663729	-0.148411	-0.0924208	-0.122228	-0.157324	-0.0260817	-2.26922	-2.14288	-0.406344	-0.334759	-0.370552	-0.468889	-0.123928	-2.54733	3	FALSE	FALSE	4
b0237	pepD	7408	1694	4411	0.000301015	0.000410383	1458	aminoacyl-histidine dipeptidase (peptidase D) (NCBI)	485	0.000640003	-3.19382	14376	aminoacyl-histidine dipeptidase (peptidase D) (NCBI)	0.795436	0.764539	1.09282	-0.332288	0.114947	0.111196	3.16934	2.36416	0.367804	0.265107	0.316456	0.900652	0.439094	3.19477	3	FALSE	FALSE	4
b0238	gpt	16116	2035	4077	0.000361609	0.000892782	459	xanthine phosphoribosyltransferase (NCBI)	152	0.000240954	-3.61807	14377	xanthine phosphoribosyltransferase (NCBI)	-1.9604	-1.94151	-0.463112	-0.414174	-0.603872	-0.530744	0.342829	-0.00971329	0.0586402	-0.00165216	0.028494	-2.25277	-0.506501	0.192324	3	FALSE	FALSE	4
b0239	frsA	791	327	439	5.81062e-05	4.38192e-05	1245	fermentation/respiration switch protein (NCBI)	414	0.000105457	-3.97692	14378	fermentation/respiration switch protein (NCBI)	-0.0426727	0.121442	0.213584	-0.092763	-0.00655604	0.0176665	0.601647	0.220138	0.0801047	0.0260343	0.0530695	0.0454775	0.0697558	0.474458	3	FALSE	FALSE	4
b0240	crl	8827	5379	6819	0.000955821	0.000488991	402	DNA-binding transcriptional regulator (NCBI)	133	0.000557289	-3.25392	14379	DNA-binding transcriptional regulator (NCBI)	4.61172	3.88019	3.89808	5.93201	0.68897	0.628431	6.56322	6.3156	0.813251	0.76526	0.789255	4.9028	5.6754	7.43559	2	FALSE	FALSE	3
b0241	phoE	62	40	40	7.1078e-06	3.43463e-06	1056	outer membrane phosphoporin protein E (NCBI)	351	1.09369e-05	-4.96111	14380	outer membrane phosphoporin protein E (NCBI)	-0.230836	0.404714	-0.0814931	0.412538	-0.0263349	0.0456111	0.278204	-0.122344	0.0292099	-0.012698	0.00825591	0.100389	0.191129	0.0899856	3	FALSE	FALSE	4
b0242	proB	2048	536	1202	9.52445e-05	0.000113454	1104	gamma-glutamyl kinase (NCBI)	367	0.000153235	-3.81464	14381	gamma-glutamyl kinase (NCBI)	-7.82409	-9.13136	-3.7965	-3.89495	-3.61924	-3.80276	-7.25409	-9.85519	-10.4938	-10.108	-10.3009	-9.78923	-4.44066	-9.87805	1	FALSE	FALSE	2
b0243	proA	2289	803	1705	0.000142689	0.000126804	1254	gamma-glutamyl phosphate reductase (NCBI)	417	0.000260843	-3.58362	14382	gamma-glutamyl phosphate reductase (NCBI)	-11.3164	-13.7439	-3.77552	-3.87434	-3.23318	-3.6003	-9.85936	-7.21049	-10.1089	-10.4289	-10.2689	-14.4686	-4.41665	-9.85528	1	FALSE	FALSE	2
b0245	ykfI	1	1	0	1.77695e-07	5.53972e-08	342	CP4-6 prophage; toxin of the YkfI-YafW toxin-antitoxin system (NCBI)	113	8.80249e-08	-7	14383	CP4-6 prophage; toxin of the YkfI-YafW toxin-antitoxin system (NCBI)	-0.77393	-0.93559	-0.776848	-1.31193	-0.143329	-0.162011	-0.418535	-0.284923	-0.0618803	-0.0404971	-0.0511887	-0.986992	-1.20595	-0.406142	3	FALSE	FALSE	4
b0246	yafW	1	0	0	0	5.53972e-08	318	CP4-6 prophage; antitoxin of the YkfI-YafW toxin-antitoxin system (NCBI)	105	0	-7	14384	CP4-6 prophage; antitoxin of the YkfI-YafW toxin-antitoxin system (NCBI)	0.742191	-0.131933	0.104107	0.738461	0.148466	-0.0289384	0.648741	0.540095	0.0941794	0.0765979	0.0853886	0.352332	0.486457	0.686375	3	FALSE	FALSE	4
b0247	ykfG	4	2	0	3.5539e-07	2.21589e-07	477	CP4-6 prophage; predicted DNA repair protein (NCBI)	158	2.46158e-07	-6.60879	NA	NA	NA	NA	NA	NA	NA	NA	NA	NA	NA	NA	NA	NA	NA	NA	NA	FALSE	FALSE	5
b0248	yafX	2	0	0	0	1.10794e-07	459	CP4-6 prophage; predicted protein (NCBI)	152	0	-7	14386	CP4-6 prophage; predicted protein (NCBI)	0.801539	1.72159	0.656182	2.05158	0.187207	0.432761	0.595069	0.97949	0.107389	0.151296	0.129342	1.45673	1.56332	0.909072	3	FALSE	FALSE	4
b0249	ykfF	4	1	1	1.77695e-07	2.21589e-07	240	CP4-6 prophage; predicted protein (NCBI)	79	6.15395e-08	-7	NA	NA	NA	NA	NA	NA	NA	NA	NA	NA	NA	NA	NA	NA	NA	NA	NA	FALSE	FALSE	5
b0250	ykfB	114	64	86	1.13725e-05	6.31528e-06	468	CP4-6 prophage; predicted protein (NCBI)	155	7.72749e-06	-5.11196	14388	CP4-6 prophage; predicted protein (NCBI)	0.508447	0.746406	0.151997	1.16774	0.164815	0.180173	0.571438	0.745517	0.0747907	0.092622	0.0837063	0.72449	0.76195	0.760344	3	FALSE	FALSE	4
b0251	yafY	36	21	54	3.73159e-06	1.9943e-06	444	CP4-6 prophage; predicted DNA-binding transcriptional regulator (RefSeq)	147	2.40471e-06	-5.61894	14389	CP4-6 prophage; predicted DNA-binding transcriptional regulator (RefSeq)	0.0166525	0.703158	-0.615068	-0.687578	0.00506297	0.196385	-0.92226	-1.38181	-0.205558	-0.29673	-0.251144	0.415583	-0.752083	-1.33025	3	FALSE	FALSE	4
b0252	yafZ	18	5	0	8.88475e-07	9.9715e-07	822	orf, hypothetical protein (VIMSS)	273	1.06331e-06	-5.97334	14390	orf, hypothetical protein (VIMSS)	0.859099	0.347712	0.336088	0.545472	0.176606	0.0910004	0.0996184	0.696679	0.0127234	0.0954275	0.0540755	0.696753	0.508969	0.459742	3	FALSE	FALSE	4
b0253	ykfA	26	15	11	2.66542e-06	1.44033e-06	864	putative GTP-binding protein (VIMSS)	287	3.35351e-06	-5.4745	14391	putative GTP-binding protein (VIMSS)	1.18209	0.1559	0.298866	0.31185	0.176341	0.0233409	0.803676	-0.0445662	0.0911723	-0.00503429	0.043069	0.772488	0.352597	0.438272	3	FALSE	FALSE	4
b0254	perR	10	6	0	1.06617e-06	5.53972e-07	894	CP4-6 prophage; predicted DNA-binding transcriptional regulator (NCBI)	297	1.38814e-06	-5.85757	14392	CP4-6 prophage; predicted DNA-binding transcriptional regulator (NCBI)	0.384237	0.0559883	-0.358216	0.277344	0.0603201	0.00832243	-0.520883	-0.184967	-0.0824478	-0.0262065	-0.0543271	0.254164	-0.0466915	-0.407523	3	FALSE	FALSE	4
b0260	mmuP	39	64	2791	1.13725e-05	2.16049e-06	1404	putative amino acid/amine transport protein (VIMSS)	467	2.32822e-05	-4.63298	14398	putative amino acid/amine transport protein (VIMSS)	-0.0786614	0.901455	0.349206	0.644792	-0.0138551	0.146679	0.463295	0.230369	0.0595172	0.0278746	0.0436959	0.47504	0.573884	0.400487	3	FALSE	FALSE	4
b0261	mmuM	101	156	3826	2.77204e-05	5.59512e-06	933	homocysteine methyltransferase (NCBI)	310	3.76715e-05	-4.42399	14399	homocysteine methyltransferase (NCBI)	0.224384	0.414105	0.319654	0.402423	0.0412127	0.0739206	-0.560136	-1.54924	-0.0743941	-0.173227	-0.123811	0.368632	0.416891	-1.21785	3	FALSE	FALSE	4
b0262	afuC	11	7	4	1.24386e-06	6.0937e-07	1047	putative ATP-binding component of a transport system (VIMSS)	348	1.8976e-06	-5.7218	14400	putative ATP-binding component of a transport system (VIMSS)	0.466735	0.318647	0.647995	0.7455	0.076077	0.0523015	-0.124017	-0.517081	-0.0150161	-0.0555372	-0.0352767	0.45344	0.804534	-0.370138	3	FALSE	FALSE	4
b0267	yagA	0	1	0	1.77695e-07	0	1155	CP4-6 prophage; predicted DNA-binding transcriptional regulator (NCBI)	384	2.99129e-07	-6.52414	14405	CP4-6 prophage; predicted DNA-binding transcriptional regulator (NCBI)	-2.17014	-1.6227	0.180677	0.159156	-0.358854	-0.255943	0.716478	0.599451	0.0940416	0.0777269	0.0858842	-2.1898	0.196203	0.759752	3	FALSE	FALSE	4
b0268	yagE	141	22	76	3.90929e-06	7.81101e-06	909	2-keto-3-deoxy gluconate (KDG) aldolase; CP4-6 prophage (NCBI)	302	5.17555e-06	-5.28604	14406	2-keto-3-deoxy gluconate (KDG) aldolase; CP4-6 prophage (NCBI)	0.467842	-0.70952	-1.44132	0.244621	0.0927383	-0.13459	-1.03882	-1.06764	-0.124637	-0.140697	-0.132667	-0.139533	-0.690914	-1.21617	3	FALSE	FALSE	4
b0269	yagF	72	9	24	1.59925e-06	3.9886e-06	1968	CP4-6 prophage; predicted dehydratase (NCBI)	655	4.59209e-06	-5.33799	14407	CP4-6 prophage; predicted dehydratase (NCBI)	0.718462	-0.21776	-0.876828	-0.334514	0.114723	-0.033124	0.0191909	0.267242	0.00245053	0.0325796	0.0175151	0.289081	-0.699369	0.165372	3	FALSE	FALSE	4
b0270	yagG	17	17	0	3.02081e-06	9.41753e-07	1383	CP4-6 prophage; predicted sugar transporter (NCBI)	460	6.09163e-06	-5.21527	14408	CP4-6 prophage; predicted sugar transporter (NCBI)	0.190221	0.178322	-0.164882	0.310587	0.0340167	0.0336558	-1.1284	-0.787037	-0.141864	-0.102568	-0.122216	0.212778	0.0841231	-1.10588	3	FALSE	FALSE	4
b0271	yagH	60	47	25	8.35166e-06	3.32383e-06	1611	CP4-6 prophage; predicted xylosidase/arabinosidase (NCBI)	536	1.96241e-05	-4.70721	14409	CP4-6 prophage; predicted xylosidase/arabinosidase (NCBI)	0.569991	0.270627	0.488679	0.375753	0.0854374	0.0400942	-0.120766	0.129783	-0.0132921	0.014902	0.000804968	0.485331	0.49908	0.00520583	3	FALSE	FALSE	4
b0272	yagI	101	74	60	1.31494e-05	5.59512e-06	759	CP4-6 prophage; predicted DNA-binding transcriptional regulator (NCBI)	252	1.45264e-05	-4.83784	14410	CP4-6 prophage; predicted DNA-binding transcriptional regulator (NCBI)	-0.116603	-0.170214	-0.24775	-0.83029	-0.0207175	-0.0282824	-0.649172	-0.125381	-0.0848725	-0.0146912	-0.0497818	-0.165594	-0.622407	-0.447188	3	FALSE	FALSE	4
b0273	argF	209	2536	147	0.000450634	1.1578e-05	1005	CP4-6 prophage; ornithine carbamoyltransferase 2, chain F (NCBI)	334	0.000659816	-3.18058	14411	CP4-6 prophage; ornithine carbamoyltransferase 2, chain F (NCBI)	1.13463	0.4208	-0.663517	-0.074095	0.208786	0.073323	-0.448419	-0.645563	-0.0666769	-0.0866961	-0.0766865	0.898029	-0.425861	-0.631611	3	FALSE	FALSE	4
b0277	yagK	37	10	8	1.77695e-06	2.0497e-06	627	CP4-6 prophage; conserved protein (NCBI)	208	1.62028e-06	-5.79041	14415	CP4-6 prophage; conserved protein (NCBI)	0.293919	-0.590768	-0.55233	0.88576	0.035437	-0.0700081	-0.105529	0.024863	-0.0112897	0.00264098	-0.00432435	-0.171386	0.192506	-0.0465726	3	FALSE	FALSE	4
b0278	yagL	32	15	11	2.66542e-06	1.77271e-06	699	CP4-6 prophage; DNA-binding protein (NCBI)	232	2.71085e-06	-5.56689	14416	CP4-6 prophage; DNA-binding protein (NCBI)	0.146032	0.108467	0.464153	-0.203712	0.0181018	0.0135705	-0.389031	-0.533761	-0.0428133	-0.0584163	-0.0506148	0.146935	0.150366	-0.532774	3	FALSE	FALSE	4
b0279	yagM	11	7	0	1.24386e-06	6.0937e-07	855	CP4-6 prophage; predicted protein (NCBI)	284	1.54861e-06	-5.81006	14417	CP4-6 prophage; predicted protein (NCBI)	-1.6755	-2.23106	-2.41326	-1.33417	-0.387211	-0.473575	-2.89793	-4.25033	-0.684682	-0.860635	-0.772659	-2.25545	-2.16358	-4.12705	1	FALSE	FALSE	2
b0280	yagN	1993	2224	1517	0.000395193	0.000110407	441	CP4-6 prophage; predicted protein (NCBI)	146	0.000252938	-3.59699	14418	CP4-6 prophage; predicted protein (NCBI)	-0.218306	-0.058231	0.336686	0.855752	-0.0366197	-0.00914144	0.464213	0.295651	0.0597901	0.0370325	0.0484113	-0.159659	0.688454	0.438708	3	FALSE	FALSE	4
b0281	intF	651	293	668	5.20646e-05	3.60636e-05	1401	CP4-6 prophage; predicted phage integrase (NCBI)	466	0.000106361	-3.97322	14419	CP4-6 prophage; predicted phage integrase (NCBI)	1.82469	1.28616	0.438402	0.719299	0.257352	0.177611	-0.0174056	-0.660399	-0.00196642	-0.0723381	-0.0371523	1.79605	0.668399	-0.391331	3	FALSE	FALSE	4
b0283	paoD	1	10	0	1.77695e-06	5.53972e-08	957	hypothetical protein (NCBI)	318	2.47716e-06	-5.60605	14421	hypothetical protein (NCBI)	-0.0929355	-0.224599	1.22345	-0.0670796	-0.018612	-0.038034	0.0518627	-0.0963499	0.00631634	-0.0106501	-0.00216686	-0.183329	0.667633	-0.0256847	3	FALSE	FALSE	4
b0284	paoC	1	13	0	2.31003e-06	5.53972e-08	2199	predicted oxidoreductase with molybdenum-binding domain (NCBI)	732	7.41278e-06	-5.13002	14422	predicted oxidoreductase with molybdenum-binding domain (NCBI)	0.00248273	-0.745688	-0.133687	0.856505	0.000399245	-0.113927	0.11006	-0.0773206	0.0138248	-0.00888754	0.00246864	-0.42909	0.41732	0.0189022	3	FALSE	FALSE	4
b0285	paoB	1	12	0	2.13234e-06	5.53972e-08	957	predicted oxidoreductase with FAD-binding domain (NCBI)	318	2.97259e-06	-5.52686	14423	predicted oxidoreductase with FAD-binding domain (NCBI)	-0.201482	0.68355	0.221165	-0.00475999	-0.0335418	0.107198	0.0109913	0.64017	0.00152029	0.0773349	0.0394276	0.278322	0.124942	0.375948	3	FALSE	FALSE	4
b0286	paoA	0	14	0	2.48773e-06	0	690	predicted xanthine dehydrogenase, 2Fe-2S subunit (NCBI)	229	2.49741e-06	-5.60251	14424	predicted xanthine dehydrogenase, 2Fe-2S subunit (NCBI)	-0.213521	-0.0799537	1.05944	0.98176	-0.0443641	-0.015662	-0.507921	-0.739117	-0.0802795	-0.0898528	-0.0850661	-0.169438	1.17849	-0.719978	3	FALSE	FALSE	4
b0287	yagU	1665	2520	1532	0.000447791	9.22364e-05	615	conserved inner membrane protein (NCBI)	204	0.000400459	-3.39744	14425	conserved inner membrane protein (NCBI)	-0.977204	-0.241087	0.743856	-0.219031	-0.120596	-0.0286402	0.505125	0.0747424	0.0544446	0.00794694	0.0311957	-0.703381	0.303008	0.334787	3	FALSE	FALSE	4
b0288	ykgJ	318	76	68	1.35048e-05	1.76163e-05	330	predicted ferredoxin (NCBI)	109	6.45308e-06	-5.19023	14426	predicted ferredoxin (NCBI)	-1.62596	-0.642816	-0.182979	-0.891796	-0.212888	-0.0875998	0.0665125	-0.279608	0.00768464	-0.0310736	-0.0116945	-1.30988	-0.620522	-0.123031	3	FALSE	FALSE	4
b0289	yagV	14	12	8	2.13234e-06	7.75561e-07	711	orf, hypothetical protein (VIMSS)	236	2.20607e-06	-5.65638	14427	orf, hypothetical protein (VIMSS)	-0.356554	-0.0285361	-0.00367529	-0.164171	-0.0827199	-0.00726576	-0.176272	-0.209174	-0.0272946	-0.0301737	-0.0287342	-0.222332	-0.096906	-0.222537	3	FALSE	FALSE	4
b0290	yagW	8	10	0	1.77695e-06	4.43178e-07	1644	predicted receptor (NCBI)	547	4.26103e-06	-5.37049	14428	predicted receptor (NCBI)	0.0409594	-0.236789	0.88858	-0.430674	0.00609417	-0.0350045	-0.0718353	0.0653092	-0.00858865	0.00749487	-0.000546891	-0.113062	0.264372	-0.00376783	3	FALSE	FALSE	4
b0291	yagX	0	1	0	1.77695e-07	0	2526	predicted aromatic compound dioxygenase (NCBI)	841	6.55123e-07	-6.18368	14429	predicted aromatic compound dioxygenase (NCBI)	-0.102779	-0.888911	0.118933	-0.666684	-0.013754	-0.115378	0.32855	0.209852	0.0356589	0.0233398	0.0294993	-0.572553	-0.316244	0.310846	3	FALSE	FALSE	4
b0292	matC	5	2	0	3.5539e-07	2.76986e-07	669	hypothetical protein (NCBI)	222	3.45868e-07	-6.46109	14430	hypothetical protein (NCBI)	0.00905081	1.11205	1.05172	0.402707	0.00171963	0.204601	0.33206	-0.256423	0.0464696	-0.0312718	0.00759887	0.647269	0.839715	0.0436691	3	FALSE	FALSE	4
b0293	matB	174	135	180	2.39888e-05	9.63912e-06	588	hypothetical protein (NCBI)	195	2.05067e-05	-4.6881	14431	hypothetical protein (NCBI)	0.0481782	-0.386836	-0.0641775	-0.565698	0.00874098	-0.0593432	0.930058	0.922741	0.113584	0.100524	0.107054	-0.195524	-0.363659	1.06971	3	FALSE	FALSE	4
b0294	matA	4	0	0	0	2.21589e-07	591	predicted regulator (NCBI)	196	0	-7	14432	predicted regulator (NCBI)	-2.03057	-1.23623	-2.11011	-1.70997	-0.422186	-0.276124	-3.02884	-3.64685	-0.54706	-0.618502	-0.582781	-1.88609	-2.20552	-3.85421	4	FALSE	FALSE	5
b0295	ykgL	6	1	0	1.77695e-07	3.32383e-07	228	hypothetical protein (NCBI)	75	5.84236e-08	-7	14433	hypothetical protein (NCBI)	0.706153	0.60841	-0.157062	0.737036	0.143577	0.115831	0.0411087	-0.174812	0.00581453	-0.0238842	-0.00903482	0.758963	0.334848	-0.0771934	3	FALSE	FALSE	4
b0296	ykgM	487	2318	85458	0.000411897	2.69785e-05	264	50S ribosomal protein L31 (NCBI)	87	0.000157094	-3.80384	14434	50S ribosomal protein L31 (NCBI)	0.00691103	-0.0466995	-0.296892	0.332266	0.00204073	-0.012798	-0.909491	0.0813163	-0.163033	0.0126038	-0.0752143	-0.0229719	0.0204229	-0.478147	3	FALSE	FALSE	4
b0301	ykgB	25	11	6	1.95464e-06	1.38493e-06	594	orf, hypothetical protein (VIMSS)	197	1.68805e-06	-5.77261	14439	orf, hypothetical protein (VIMSS)	-0.0116207	-0.0996953	-0.882813	-1.57728	-0.00166625	-0.0142515	-0.584926	-1.41472	-0.0680622	-0.173068	-0.120565	-0.0642683	-1.42033	-1.1545	3	FALSE	FALSE	4
b0303	ykgI	61	36	28	6.39702e-06	3.37923e-06	237	orf, hypothetical protein (VIMSS)	78	2.18738e-06	-5.66008	14441	orf, hypothetical protein (VIMSS)	0.234068	-0.829677	-1.2694	0.279678	0.0932408	-0.265055	-2.30155	-1.43996	-0.536776	-0.201677	-0.369227	-0.343875	-0.571419	-2.16016	3	FALSE	FALSE	4
b0304	ykgC	8	101	0	1.79472e-05	4.43178e-07	1326	putative oxidoreductase (VIMSS)	441	3.46966e-05	-4.45971	14442	putative oxidoreductase (VIMSS)	0.0704646	0.330497	0.260108	0.205872	0.00775873	0.0367922	0.00692839	0.0631024	0.000726706	0.00656912	0.00364792	0.231495	0.269034	0.0404323	3	FALSE	FALSE	4
b0305	ykgD	15	19	15	3.3762e-06	8.30958e-07	855	predicted DNA-binding transcriptional regulator (NCBI)	284	4.20338e-06	-5.3764	14443	predicted DNA-binding transcriptional regulator (NCBI)	-0.730934	-0.58743	-1.31499	-0.84069	-0.0941419	-0.0777973	-0.739499	-0.482936	-0.080748	-0.0513933	-0.0660706	-0.761158	-1.24458	-0.705773	3	FALSE	FALSE	4
b0306	ykgE	27	13	24	2.31003e-06	1.49573e-06	720	predicted oxidoreductase (NCBI)	239	2.42029e-06	-5.61613	14444	predicted oxidoreductase (NCBI)	-1.1097	0.00237636	0.25071	-0.0639253	-0.161449	0.000331724	0.18627	0.121632	0.0228454	0.0135688	0.0182071	-0.639313	0.10784	0.177767	3	FALSE	FALSE	4
b0307	ykgF	37	34	21	6.04163e-06	2.0497e-06	1428	predicted amino acid dehydrogenase with NAD(P)-binding domain and ferridoxin-like domain (NCBI)	475	1.25805e-05	-4.9003	14445	predicted amino acid dehydrogenase with NAD(P)-binding domain and ferridoxin-like domain (NCBI)	0.918405	0.811728	0.980817	0.492451	0.177278	0.135232	0.303275	-0.00515361	0.034529	-0.000593353	0.0169678	0.998893	0.850592	0.17212	3	FALSE	FALSE	4
b0308	ykgG	45	36	24	6.39702e-06	2.49288e-06	696	putative transporter (VIMSS)	231	6.47801e-06	-5.18856	14446	putative transporter (VIMSS)	-0.412889	-0.212364	0.245719	0.0142151	-0.0724168	-0.042414	0.503891	0.197843	0.0600579	0.023411	0.0417344	-0.36099	0.150073	0.405147	3	FALSE	FALSE	4
b0310	ykgH	11	3	0	5.33085e-07	6.0937e-07	669	predicted inner membrane protein (NCBI)	222	5.18801e-07	-6.285	14448	predicted inner membrane protein (NCBI)	0.297024	0.905767	0.526958	0.205211	0.115882	0.246146	-1.4294	-1.44686	-0.303682	-0.290417	-0.297049	0.694431	0.422718	-1.66061	3	FALSE	FALSE	4
b0311	betA	131	67	91	1.19056e-05	7.25704e-06	1671	choline dehydrogenase (NCBI)	556	2.90186e-05	-4.53732	14449	choline dehydrogenase (NCBI)	0.929215	0.0910798	1.00457	1.12764	0.132552	0.0129541	0.856186	0.628064	0.0967139	0.074816	0.0857649	0.589067	1.23103	0.856932	3	FALSE	FALSE	4
b0312	betB	335	219	340	3.89152e-05	1.85581e-05	1473	betaine aldehyde dehydrogenase, NAD-dependent (NCBI)	490	8.35925e-05	-4.07783	14450	betaine aldehyde dehydrogenase, NAD-dependent (NCBI)	-0.32901	-0.624335	-0.125462	-0.0436677	-0.0508394	-0.0915321	1.36856	0.820839	0.160997	0.0971251	0.129061	-0.550414	-0.0976471	1.26405	3	FALSE	FALSE	4
b0313	betI	59	39	59	6.9301e-06	3.26844e-06	588	probably transcriptional repressor of bet genes (VIMSS)	195	5.92415e-06	-5.22737	14451	probably transcriptional repressor of bet genes (VIMSS)	0.945065	0.990529	0.788269	1.81922	0.189033	0.184272	-0.753765	0.184754	-0.107335	0.0206496	-0.0433426	1.11752	1.50543	-0.328519	3	FALSE	FALSE	4
b0314	betT	82	51	54	9.06244e-06	4.54257e-06	2034	choline transporter of high affinity (NCBI)	677	2.68959e-05	-4.57031	14452	choline transporter of high affinity (NCBI)	-0.654478	-0.028308	-0.609514	-0.875821	-0.0897928	-0.00379978	-0.399699	-0.346489	-0.0442217	-0.0392035	-0.0417126	-0.394207	-0.857559	-0.430812	3	FALSE	FALSE	4
b0315	yahA	242	483	83	8.58266e-05	1.34061e-05	1089	predicted DNA-binding transcriptional regulator (NCBI)	362	0.000136202	-3.86582	14453	predicted DNA-binding transcriptional regulator (NCBI)	-0.216065	-0.620435	-0.784703	-0.777015	-0.0249636	-0.0714365	-0.179454	-0.711145	-0.0195547	-0.0770036	-0.0482792	-0.482954	-0.901658	-0.514188	3	FALSE	FALSE	4
b0316	yahB	27	19	16	3.3762e-06	1.49573e-06	933	predicted DNA-bindng transcriptional regulator (NCBI)	310	4.5882e-06	-5.33836	14454	predicted DNA-bindng transcriptional regulator (NCBI)	-1.14219	0.300444	-0.234947	-0.381735	-0.159567	0.039636	-0.35131	0.204842	-0.0393423	0.0220351	-0.0086536	-0.485985	-0.356041	-0.0845633	3	FALSE	FALSE	4
b0317	yahC	8	3	0	5.33085e-07	4.43178e-07	498	predicted inner membrane protein (NCBI)	165	3.85596e-07	-6.41387	14455	predicted inner membrane protein (NCBI)	0.859179	0.24052	-0.169852	0.815504	0.161167	0.0426015	-1.84448	-1.66119	-0.341517	-0.281077	-0.311297	0.634912	0.372767	-2.024	3	FALSE	FALSE	4
b0318	yahD	21	25	11	4.44237e-06	1.16334e-06	606	predicted transcriptional regulator with ankyrin domain (NCBI)	201	3.91438e-06	-5.40734	14456	predicted transcriptional regulator with ankyrin domain (NCBI)	-0.18921	-0.393917	0.369692	-0.187926	-0.029898	-0.0540384	0.279736	-0.00424883	0.0342467	-0.000496944	0.0168749	-0.336669	0.104943	0.159053	3	FALSE	FALSE	4
b0319	yahE	0	0	0	0	0	864	hypothetical protein (NCBI)	287	0	-7	14457	hypothetical protein (NCBI)	-1.16437	-1.838	-1.72147	-1.00263	-0.158086	-0.239037	-2.33395	-2.62199	-0.28718	-0.326553	-0.306867	-1.73342	-1.57276	-2.86132	3	FALSE	FALSE	4
b0320	yahF	5	5	0	8.88475e-07	2.76986e-07	1548	predicted acyl-CoA synthetase with NAD(P)-binding domain and succinyl-CoA synthetase domain (NCBI)	515	2.00588e-06	-5.6977	14458	predicted acyl-CoA synthetase with NAD(P)-binding domain and succinyl-CoA synthetase domain (NCBI)	0.967215	0.0914277	0.128773	-0.574774	0.148986	0.0134849	0.0119684	-0.159605	0.00137031	-0.0173901	-0.00800987	0.611208	-0.257498	-0.0852381	3	FALSE	FALSE	4
b0321	yahG	5	9	0	1.59925e-06	2.76986e-07	1419	hypothetical protein (NCBI)	472	3.30911e-06	-5.48029	14459	hypothetical protein (NCBI)	0.0857723	0.232277	0.383861	-0.222101	0.0128711	0.0316962	0.0221439	0.397204	0.00255244	0.0436923	0.0231224	0.183626	0.0933924	0.242111	3	FALSE	FALSE	4
b0323	yahI	5	3	0	5.33085e-07	2.76986e-07	951	predicted carbamate kinase-like protein (NCBI)	316	7.38474e-07	-6.13166	14461	predicted carbamate kinase-like protein (NCBI)	-0.98399	0.0990156	0.32511	0.548238	-0.197453	0.023834	-1.71981	-0.724464	-0.239768	-0.0917025	-0.165735	-0.51094	0.504228	-1.4112	3	FALSE	FALSE	4
b0324	yahJ	145	79	92	1.40379e-05	8.0326e-06	1383	deaminase (NCBI)	460	2.83082e-05	-4.54809	14462	deaminase (NCBI)	0.410084	-0.741718	0.138632	0.121424	0.0682656	-0.119275	0.128216	-0.33244	0.015857	-0.0411556	-0.0126493	-0.191469	0.150143	-0.117909	3	FALSE	FALSE	4
b0325	yahK	154	2250	88	0.000399814	8.53117e-06	1050	predicted oxidoreductase, Zn-dependent and NAD(P)-binding (NCBI)	349	0.000611695	-3.21347	14463	predicted oxidoreductase, Zn-dependent and NAD(P)-binding (NCBI)	-0.255689	-0.40436	-0.501404	-0.0161502	-0.0397819	-0.0594208	-0.658063	-0.738377	-0.0762014	-0.0914006	-0.083801	-0.381079	-0.29881	-0.806235	3	FALSE	FALSE	4
b0326	yahL	1	1	0	1.77695e-07	5.53972e-08	816	hypothetical protein (NCBI)	271	2.11104e-07	-6.6755	14464	hypothetical protein (NCBI)	-1.71572	-2.59223	-0.979924	-2.33041	-0.27465	-0.436167	-4.8814	-4.64472	-0.799962	-0.737055	-0.768509	-2.4872	-1.91122	-5.49991	1	FALSE	FALSE	2
b0327	yahM	3	0	0	0	1.66192e-07	246	orf, hypothetical protein (VIMSS)	81	0	-7	14465	orf, hypothetical protein (VIMSS)	-0.645161	-0.471504	0.359393	-0.256597	-0.116739	-0.0809454	0.0715595	-0.211867	0.00918037	-0.0249346	-0.00787709	-0.644707	0.0593491	-0.0810065	3	FALSE	FALSE	4
b0328	yahN	18	7	6	1.24386e-06	9.9715e-07	672	neutral amino-acid efflux system (NCBI)	223	1.21599e-06	-5.91507	14466	neutral amino-acid efflux system (NCBI)	0.340257	-0.172476	-0.905857	-0.200715	0.0454604	-0.0222193	-0.128597	0.314316	-0.0137967	0.033496	0.00984965	0.0968684	-0.638879	0.107225	3	FALSE	FALSE	4
b0329	yahO	164	3826	94	0.000679861	9.08515e-06	276	hypothetical protein (NCBI)	91	0.000271215	-3.56669	14467	hypothetical protein (NCBI)	-0.312816	-0.517708	-0.713798	-0.835882	-0.0544924	-0.0848051	-0.216119	0.193144	-0.0350632	0.0239076	-0.00557784	-0.479503	-0.894708	-0.0132645	3	FALSE	FALSE	4
b0330	prpR	0	10	0	1.77695e-06	0	1587	DNA-binding transcriptional activator (NCBI)	528	4.11302e-06	-5.38584	14468	DNA-binding transcriptional activator (NCBI)	0.044297	0.982954	-0.344996	0.815642	0.00698001	0.148288	-0.922462	0.555772	-0.117089	0.0652212	-0.0259341	0.593084	0.271727	-0.211709	3	FALSE	FALSE	4
b0331	prpB	0	0	0	0	0	891	2-methylisocitrate lyase (NCBI)	296	0	-7	14469	2-methylisocitrate lyase (NCBI)	-0.319611	-0.134641	-0.8299	-1.41403	-0.0739716	-0.0282633	-1.48863	-2.61199	-0.248346	-0.341595	-0.29497	-0.262263	-1.29553	-2.36749	3	FALSE	FALSE	4
b0333	prpC	0	1	0	1.77695e-07	0	1170	2-methylcitrate synthase (NCBI)	389	3.03024e-07	-6.51852	14471	2-methylcitrate synthase (NCBI)	-0.983861	-0.069087	-0.776141	-1.00094	-0.215817	-0.0121909	-0.893581	-0.307462	-0.120693	-0.035641	-0.0781671	-0.60792	-1.026	-0.693422	3	FALSE	FALSE	4
b0334	prpD	1	1	0	1.77695e-07	5.53972e-08	1452	2-methylcitrate dehydratase (NCBI)	483	3.76248e-07	-6.42453	14472	2-methylcitrate dehydratase (NCBI)	-0.418177	-0.208796	-0.627028	-0.830935	-0.0772809	-0.0387816	0.330788	0.576352	0.048847	0.086625	0.067736	-0.361983	-0.841756	0.523738	3	FALSE	FALSE	4
b0335	prpE	0	0	0	0	0	1887	predicted propionyl-CoA synthetase with ATPase domain (NCBI)	628	0	-7	14473	predicted propionyl-CoA synthetase with ATPase domain (NCBI)	-0.0366805	0.586667	0.419244	1.02094	-0.00594285	0.0888801	-0.828106	-0.649123	-0.0934379	-0.0709427	-0.0821903	0.317535	0.831491	-0.852878	3	FALSE	FALSE	4
b0336	codB	587	1466	76	0.000260501	3.25182e-05	1260	cytosine transporter (NCBI)	419	0.000478492	-3.32013	14474	cytosine transporter (NCBI)	-0.766321	0.288628	-0.491376	0.261845	-0.14889	0.0552876	-0.840831	-0.919098	-0.189165	-0.211392	-0.200279	-0.275796	-0.13252	-1.0161	3	FALSE	FALSE	4
b0337	codA	1426	2303	611	0.000409231	7.89965e-05	1284	cytosine deaminase (NCBI)	427	0.000766035	-3.11575	14475	cytosine deaminase (NCBI)	-1.08082	-2.71056	-0.992487	-1.3762	-0.174283	-0.470643	-0.154106	-0.0572293	-0.018988	-0.00661236	-0.0128002	-2.18895	-1.36756	-0.122015	3	FALSE	FALSE	4
b0338	cynR	152	47	94	8.35166e-06	8.42038e-06	900	DNA-binding transcriptional dual regulator (NCBI)	299	1.0947e-05	-4.9607	14476	DNA-binding transcriptional dual regulator (NCBI)	-0.365695	0.326172	0.407722	-0.802874	-0.109988	0.0833418	-0.23384	-1.04374	-0.0272765	-0.186219	-0.106748	-0.0228183	-0.228141	-0.737612	3	FALSE	FALSE	4
b0339	cynT	24	14	18	2.48773e-06	1.32953e-06	660	carbonic anhydrase (NCBI)	219	2.38836e-06	-5.6219	14477	carbonic anhydrase (NCBI)	-1.20015	0.498795	0.0253488	1.09128	-0.307261	0.130737	-0.0730463	0.857944	-0.0128556	0.141212	0.0641779	-0.404927	0.644686	0.453161	3	FALSE	FALSE	4
b0340	cynS	96	62	49	1.10171e-05	5.31813e-06	471	cyanate hydratase (NCBI)	156	7.53431e-06	-5.12296	14478	cyanate hydratase (NCBI)	1.20343	0.883533	0.479602	-0.365658	0.408991	0.282568	-0.303642	-0.558832	-0.0515256	-0.0929043	-0.0722149	1.20491	0.0657853	-0.49795	3	FALSE	FALSE	4
b0341	cynX	3	1	0	1.77695e-07	1.66192e-07	1155	predicted cyanate transporter (NCBI)	384	2.99129e-07	-6.52414	14479	predicted cyanate transporter (NCBI)	1.08917	0.183517	0.943231	1.07194	0.18473	0.0324081	0.242092	0.63847	0.0285046	0.0789093	0.0537069	0.734788	1.16346	0.508393	3	FALSE	FALSE	4
b0342	lacA	17	24	3	4.26468e-06	9.41753e-07	612	galactoside O-acetyltransferase (NCBI)	203	3.7952e-06	-5.42077	14480	galactoside O-acetyltransferase (NCBI)	0.188258	0.0326891	-0.646263	0.169892	0.0236962	0.00397791	0.808248	0.227006	0.0893024	0.0243793	0.0568408	0.127564	-0.275033	0.597704	3	FALSE	FALSE	4
b0343	lacY	3	2	0	3.5539e-07	1.66192e-07	1254	galactoside permease (NCBI)	417	6.4967e-07	-6.18731	14481	galactoside permease (NCBI)	-0.700973	-0.743761	-0.268974	-0.331014	-0.0803143	-0.084811	-0.213353	-0.27166	-0.0224687	-0.0280128	-0.0252408	-0.834117	-0.346403	-0.280023	3	FALSE	FALSE	4
b0344	lacZ	31	10	8	1.77695e-06	1.71731e-06	3075	beta-D-galactosidase (NCBI)	1024	7.97677e-06	-5.09817	14482	beta-D-galactosidase (NCBI)	-0.398695	0.891232	-0.852508	-0.0619119	-0.0689072	0.14964	-0.299996	-0.18764	-0.0385845	-0.0223375	-0.030461	0.284367	-0.527941	-0.281537	3	FALSE	FALSE	4
b0345	lacI	265	129	177	2.29226e-05	1.46803e-05	1083	transcriptional repressor of the lac operon (VIMSS)	360	3.61759e-05	-4.44158	14483	transcriptional repressor of the lac operon (VIMSS)	-0.766886	0.502541	-0.364394	-0.797175	-0.122713	0.0750513	0.00563251	0.375319	0.000710268	0.0422542	0.0214822	-0.15262	-0.670633	0.219943	3	FALSE	FALSE	4
b0346	mhpR	191	225	106	3.99814e-05	1.05809e-05	834	DNA-binding transcriptional activator, 3HPP-binding (RefSeq)	277	4.855e-05	-4.31381	14484	DNA-binding transcriptional activator, 3HPP-binding (RefSeq)	-0.56876	-0.0743069	-0.954597	-1.32287	-0.173694	-0.0186131	-1.0644	-0.552148	-0.137392	-0.0901805	-0.113786	-0.371275	-1.3149	-0.933312	3	FALSE	FALSE	4
b0347	mhpA	0	3	0	5.33085e-07	0	1665	3-(3-hydroxyphenyl)propionate hydroxylase (NCBI)	554	1.29467e-06	-5.88784	14485	3-(3-hydroxyphenyl)propionate hydroxylase (NCBI)	-0.672727	-0.930595	-1.35536	-0.0954747	-0.104543	-0.145725	-1.07579	-0.484145	-0.127245	-0.0529389	-0.090092	-0.925678	-0.837638	-0.900631	3	FALSE	FALSE	4
b0348	mhpB	1	3	0	5.33085e-07	5.53972e-08	945	2,3-dihydroxyphenylpropionate 1,2-dioxygenase (NCBI)	314	7.338e-07	-6.13442	14486	2,3-dihydroxyphenylpropionate 1,2-dioxygenase (NCBI)	-1.19222	-2.11973	-1.25099	-2.40602	-0.249366	-0.413823	-1.43757	-1.21338	-0.244423	-0.196851	-0.220637	-1.91216	-2.11137	-1.53052	3	FALSE	FALSE	4
b0349	mhpC	15	26	0	4.62007e-06	8.30958e-07	882	2-hydroxy-6-ketonona-2,4-dienedioic acid hydrolase (VIMSS)	293	5.93428e-06	-5.22663	14487	2-hydroxy-6-ketonona-2,4-dienedioic acid hydrolase (VIMSS)	-0.322078	0.793479	1.19475	0.24794	-0.0551892	0.126408	0.706647	0.172122	0.0810559	0.0191168	0.0500863	0.272163	0.832939	0.507358	3	FALSE	FALSE	4
b0350	mhpD	6	10	0	1.77695e-06	3.32383e-07	810	2-keto-4-pentenoate hydratase (VIMSS)	269	2.09546e-06	-5.67872	14488	2-keto-4-pentenoate hydratase (VIMSS)	-0.0658117	-0.999913	-0.02175	-0.318579	-0.0110101	-0.164671	-0.441435	0.0128439	-0.0547911	0.0015183	-0.0266364	-0.615296	-0.196489	-0.247447	3	FALSE	FALSE	4
b0351	mhpF	14	15	0	2.66542e-06	7.75561e-07	951	acetaldehyde dehydrogenase (NCBI)	316	3.69237e-06	-5.43269	14489	acetaldehyde dehydrogenase (NCBI)	-1.59092	-0.370391	-0.675689	-1.07635	-0.287778	-0.0611164	0.620863	0.326137	0.0777722	0.0446292	0.0612007	-1.13237	-1.01154	0.546751	3	FALSE	FALSE	4
b0352	mhpE	15	18	5	3.19851e-06	8.30958e-07	1014	4-hydroxy-2-ketovalerate aldolase (NCBI)	337	4.7253e-06	-5.32557	14490	4-hydroxy-2-ketovalerate aldolase (NCBI)	0.954743	0.712215	0.693217	0.752867	0.197788	0.138484	0.968791	1.10067	0.116274	0.153594	0.134934	0.962419	0.834897	1.1948	3	FALSE	FALSE	4
b0353	mhpT	3	4	0	7.1078e-07	1.66192e-07	1212	putative transport protein (VIMSS)	403	1.25572e-06	-5.90111	14491	putative transport protein (VIMSS)	-0.55	-0.940179	-0.622514	-0.786334	-0.119684	-0.189923	-1.2288	-1.67558	-0.150134	-0.206812	-0.178473	-0.860355	-0.813399	-1.67685	3	FALSE	FALSE	4
b0354	yaiL	1059	526	920	9.34675e-05	5.86657e-05	540	nucleoprotein/polynucleotide-associated enzyme (VIMSS)	179	7.33442e-05	-4.13463	14492	nucleoprotein/polynucleotide-associated enzyme (VIMSS)	-0.116054	-1.46248	0.51888	-1.00798	-0.0193887	-0.239266	-0.381201	-0.300375	-0.0501824	-0.0419631	-0.0460728	-0.911369	-0.282382	-0.393508	3	FALSE	FALSE	4
b0355	frmB	1299	129	278	2.29226e-05	7.1961e-05	834	predicted esterase (NCBI)	277	2.78353e-05	-4.5554	14493	predicted esterase (NCBI)	-0.516097	-1.98076	-0.90936	-1.27966	-0.0902165	-0.331389	-0.770261	-1.05381	-0.0856276	-0.118439	-0.102034	-1.44156	-1.26383	-1.05313	3	FALSE	FALSE	4
b0356	frmA	4204	736	1558	0.000130783	0.00023289	1110	alcohol dehydrogenase class III/glutathione-dependent formaldehyde dehydrogenase (NCBI)	369	0.000211559	-3.67457	14494	alcohol dehydrogenase class III/glutathione-dependent formaldehyde dehydrogenase (NCBI)	0.707459	1.12859	1.66319	1.02556	0.118631	0.177829	1.87791	1.18862	0.224979	0.14657	0.185775	1.06004	1.55235	1.77046	3	FALSE	FALSE	4
b0357	frmR	1170	299	472	5.31308e-05	6.48148e-05	276	putative alpha helix chain (VIMSS)	91	2.11953e-05	-4.67376	NA	NA	NA	NA	NA	NA	NA	NA	NA	NA	NA	NA	NA	NA	NA	NA	NA	FALSE	FALSE	5
b0358	yaiO	3	3	0	5.33085e-07	1.66192e-07	774	hypothetical protein (NCBI)	257	6.00594e-07	-6.22142	14496	hypothetical protein (NCBI)	-0.825757	-0.537641	-0.371231	0.454257	-0.106416	-0.0667287	0.234718	0.349485	0.0260093	0.0377876	0.0318985	-0.787159	0.0479356	0.33729	3	FALSE	FALSE	4
b0363	yaiP	9	2	0	3.5539e-07	4.98575e-07	1197	predicted glucosyltransferase (NCBI)	398	6.20069e-07	-6.20756	14501	predicted glucosyltransferase (NCBI)	0.968274	0.952551	-0.0969334	0.749543	0.11595	0.110842	0.207146	-0.0772405	0.0226593	-0.00812112	0.0072691	1.10899	0.376784	0.0750011	3	FALSE	FALSE	4
b0364	yaiS	25	3	0	5.33085e-07	1.38493e-06	558	orf, hypothetical protein (VIMSS)	185	4.32335e-07	-6.36418	14502	orf, hypothetical protein (VIMSS)	-0.996144	-1.44846	-1.86955	-0.552735	-0.161178	-0.216718	-1.80075	-1.09667	-0.32342	-0.18922	-0.25632	-1.41139	-1.39851	-1.67282	3	FALSE	FALSE	4
b0365	tauA	3	39	231	6.9301e-06	1.66192e-07	963	taurine transport system periplasmic protein (VIMSS)	320	9.72168e-06	-5.01226	14503	taurine transport system periplasmic protein (VIMSS)	1.72051	0.83388	0.459069	1.70497	0.433042	0.219951	0.421039	0.790284	0.0592184	0.0993999	0.0793092	1.47478	1.24941	0.699358	3	FALSE	FALSE	4
b0366	tauB	0	8	36	1.42156e-06	0	768	taurine transporter subunit (NCBI)	255	1.58912e-06	-5.79884	14504	taurine transporter subunit (NCBI)	-1.28506	-0.472355	-0.395389	-0.91635	-0.222088	-0.0775186	-0.896722	-0.686628	-0.107181	-0.0771935	-0.0921874	-1.01465	-0.757333	-0.914147	3	FALSE	FALSE	4
b0367	tauC	0	2	0	3.5539e-07	0	828	taurine transporter subunit (NCBI)	275	4.2844e-07	-6.36811	14505	taurine transporter subunit (NCBI)	0.319709	0.0550661	0.358488	0.285658	0.0932962	0.0148702	1.14763	-0.54466	0.150183	-0.0723228	0.0389302	0.216376	0.371898	0.348122	3	FALSE	FALSE	4
b0368	tauD	7	19	23	3.3762e-06	3.87781e-07	852	taurine dioxygenase (NCBI)	283	4.18858e-06	-5.37793	14506	taurine dioxygenase (NCBI)	-1.27818	-1.0056	-0.952321	-0.955292	-0.328722	-0.243918	0.680235	0.171981	0.105689	0.0293313	0.0675099	-1.31854	-1.10136	0.492027	3	FALSE	FALSE	4
b0369	hemB	3626	1093	1897	0.000194221	0.00020087	975	5-aminolevulinate dehydratase = porphobilinogen synthase (VIMSS)	324	0.000275862	-3.55931	NA	NA	NA	NA	NA	NA	NA	NA	NA	NA	NA	NA	NA	NA	NA	NA	NA	TRUE	FALSE	1
b0375	yaiV	0	0	0	0	0	624	predicted DNA-binding transcriptional regulator (RefSeq)	207	0	-7	14513	predicted DNA-binding transcriptional regulator (RefSeq)	-0.681511	-1.4959	-1.26655	-2.29779	-0.104085	-0.225683	-2.12468	-2.28473	-0.345963	-0.361002	-0.353483	-1.25713	-2.05788	-2.54577	3	FALSE	FALSE	4
b0376	ampH	460	116	196	2.06126e-05	2.54827e-05	1158	beta-lactamase/D-alanine carboxypeptidase (NCBI)	385	3.47893e-05	-4.45855	14514	beta-lactamase/D-alanine carboxypeptidase (NCBI)	0.00234306	0.614578	0.837469	0.448257	0.000319836	0.0801117	-0.268961	-0.416425	-0.0310266	-0.0496504	-0.0403385	0.35618	0.742314	-0.395708	3	FALSE	FALSE	4
b0377	sbmA	76	30	22	5.33085e-06	4.21019e-06	1221	predicted transporter (NCBI)	406	9.48799e-06	-5.02283	14515	predicted transporter (NCBI)	0.491797	-0.056049	-1.00027	0.276053	0.0671225	-0.00734446	-0.0217509	-0.527035	-0.00249312	-0.0585801	-0.0305366	0.251579	-0.418128	-0.316842	3	FALSE	FALSE	4
b0378	yaiW	305	108	136	1.91911e-05	1.68962e-05	1095	predicted DNA-binding transcriptional regulator (NCBI)	364	3.06233e-05	-4.51395	14516	predicted DNA-binding transcriptional regulator (NCBI)	0.0302163	0.80872	0.825026	-0.283773	0.00506535	0.125704	0.257485	-0.605919	0.0300489	-0.0733081	-0.0216296	0.48436	0.312492	-0.201168	3	FALSE	FALSE	4
b0379	yaiY	7	48	3	8.52936e-06	3.87781e-07	309	predicted inner membrane protein (NCBI)	102	3.81389e-06	-5.41863	14517	predicted inner membrane protein (NCBI)	-1.76499	-0.150331	0.385231	-0.728547	-0.455534	-0.0337807	0.451025	0.110747	0.0612203	0.0184406	0.0398304	-1.10581	-0.198214	0.324339	3	FALSE	FALSE	4
b0380	yaiZ	248	124	191	2.20342e-05	1.37385e-05	213	orf, hypothetical protein (VIMSS)	70	6.76156e-06	-5.16995	14518	orf, hypothetical protein (VIMSS)	-0.260272	0.483898	0.366955	0.168444	-0.0470578	0.0812175	-0.486296	0.458492	-0.0575816	0.0541341	-0.00172374	0.12911	0.309113	-0.0160523	3	FALSE	FALSE	4
b0381	ddlA	4072	296	3589	5.25977e-05	0.000225578	1095	D-alanylalanine synthetase (NCBI)	364	8.39305e-05	-4.07608	14519	D-alanylalanine synthetase (NCBI)	1.05008	0.832766	1.54996	1.43751	0.202239	0.177488	1.58088	2.43377	0.207273	0.32235	0.264812	1.08706	1.72482	2.31786	3	FALSE	FALSE	4
b0382	iraP	350	1040	1320	0.000184803	1.9389e-05	261	hypothetical protein (NCBI)	86	6.96721e-05	-4.15694	14520	hypothetical protein (NCBI)	1.91858	2.45291	2.42626	2.97143	0.252497	0.325761	3.42384	4.04361	0.406302	0.451889	0.429095	2.52388	3.11636	4.31134	2	FALSE	FALSE	3
b0383	phoA	89	190	174	3.3762e-05	4.93035e-06	1416	alkaline phosphatase (VIMSS)	471	6.9711e-05	-4.1567	14521	alkaline phosphatase (VIMSS)	-0.754004	-0.196817	-1.13456	0.120484	-0.100003	-0.0260981	0.190158	-0.0722299	0.0208466	-0.00758301	0.0066318	-0.548957	-0.58548	0.0680857	3	FALSE	FALSE	4
b0384	psiF	17	454	10	8.06735e-05	9.41753e-07	321	induced by phosphate starvation (VIMSS)	106	3.74877e-05	-4.42611	14522	induced by phosphate starvation (VIMSS)	1.00728	1.83586	-0.0639513	0.20099	0.2855	0.473837	0.0379395	0.170833	0.00605559	0.0229201	0.0144879	1.64149	0.0791193	0.120535	3	FALSE	FALSE	4
b0385	adrA	6	5	0	8.88475e-07	3.32383e-07	1116	predicted diguanylate cyclase (NCBI)	371	1.44501e-06	-5.84013	14523	predicted diguanylate cyclase (NCBI)	0.372206	1.00271	0.471582	0.889717	0.0833268	0.205871	0.582331	0.215756	0.0795967	0.0326187	0.0561077	0.793808	0.785946	0.460776	3	FALSE	FALSE	4
b0386	proC	1913	1150	1528	0.000204349	0.000105975	810	pyrroline-5-carboxylate reductase (NCBI)	269	0.000240978	-3.61802	14524	pyrroline-5-carboxylate reductase (NCBI)	-9.2873	-11.104	-3.71598	-3.80716	-3.69944	-3.51077	-10.9938	-13.6159	-9.22984	-8.90079	-9.06531	-11.773	-4.34349	-14.2084	1	FALSE	FALSE	2
b0387	yaiI	464	120	205	2.13234e-05	2.57043e-05	459	orf, hypothetical protein (VIMSS)	152	1.42086e-05	-4.84745	14525	orf, hypothetical protein (VIMSS)	1.70387	1.66753	0.797008	0.0925265	0.407833	0.414959	0.294554	0.0230687	0.0381317	0.00352752	0.0208296	1.94648	0.513573	0.183379	3	FALSE	FALSE	4
b0388	aroL	386	387	240	6.87679e-05	2.13833e-05	525	shikimate kinase II (NCBI)	174	5.2455e-05	-4.28021	14526	shikimate kinase II (NCBI)	-0.376478	-0.843803	-3.55205	-4.25577	-0.0837805	-0.17782	-6.5673	-6.50854	-0.948	-0.993135	-0.970568	-0.70453	-4.50784	-7.54934	1	FALSE	FALSE	2
b0389	yaiA	129	606	67	0.000107683	7.14624e-06	192	hypothetical protein (NCBI)	63	2.97399e-05	-4.52666	14527	hypothetical protein (NCBI)	0.484381	-0.353512	-0.664386	-0.342996	0.145009	-0.10797	-0.770262	-0.539052	-0.161862	-0.103152	-0.132507	0.0755568	-0.581612	-0.755933	3	FALSE	FALSE	4
b0390	aroM	306	116	97	2.06126e-05	1.69516e-05	678	hypothetical protein (NCBI)	225	2.03314e-05	-4.69183	14528	hypothetical protein (NCBI)	0.627507	0.0644516	-1.17434	-0.395917	0.0956413	0.0101135	-2.55185	-1.86117	-0.317501	-0.209974	-0.263738	0.399502	-0.90659	-2.54786	3	FALSE	FALSE	4
b0391	yaiE	2065	1957	1874	0.000347749	0.000114395	285	hypothetical protein (NCBI)	94	0.0001433	-3.84375	14529	hypothetical protein (NCBI)	0.422526	1.09087	0.222304	0.341611	0.0704931	0.165014	-0.324692	0.43628	-0.039888	0.0520894	0.00610073	0.873761	0.325576	0.0644254	3	FALSE	FALSE	4
b0393	rdgC	2964	681	1686	0.00012101	0.000164197	912	recombination associated protein (NCBI)	303	0.000160737	-3.79388	14531	recombination associated protein (NCBI)	0.909603	0.539486	-1.22045	-1.12808	0.144735	0.0764005	-0.330349	-0.198796	-0.0377959	-0.0217332	-0.0297645	0.836632	-1.35592	-0.305502	3	FALSE	FALSE	4
b0394	mak	458	279	368	4.95769e-05	2.53719e-05	909	possible NAGC-like transcriptional regulator (VIMSS)	302	6.56354e-05	-4.18286	14532	possible NAGC-like transcriptional regulator (VIMSS)	0.770529	0.24982	-0.378381	-0.740489	0.126154	0.0389481	0.555249	0.221325	0.0704883	0.0288752	0.0496818	0.589099	-0.64598	0.448355	3	FALSE	FALSE	4
b0396	araJ	41	17	12	3.02081e-06	2.27129e-06	1185	involved in either transport or processing of arabinose polymers (VIMSS)	394	5.21762e-06	-5.28253	14534	involved in either transport or processing of arabinose polymers (VIMSS)	-0.450008	0.286282	-0.159	-0.185857	-0.0537732	0.0334641	0.169133	0.129141	0.0181144	0.0134912	0.0158028	-0.094527	-0.199103	0.172208	3	FALSE	FALSE	4
b0397	sbcC	135	59	66	1.0484e-05	7.47863e-06	3147	exonuclease, dsDNA, ATP-dependent (NCBI)	1048	4.8166e-05	-4.31726	14535	exonuclease, dsDNA, ATP-dependent (NCBI)	-0.226188	-0.532924	-0.101163	-0.373176	-0.0309607	-0.0728573	0.351979	0.31705	0.0383628	0.0338271	0.0360949	-0.438274	-0.27386	0.386264	3	FALSE	FALSE	4
b0398	sbcD	245	90	88	1.59925e-05	1.35723e-05	1203	exonuclease, dsDNA, ATP-dependent (NCBI)	400	2.80433e-05	-4.55217	14536	exonuclease, dsDNA, ATP-dependent (NCBI)	1.18939	1.96341	0.555614	0.162583	0.263963	0.423055	0.0241071	-0.667581	0.00324873	-0.0956452	-0.0461982	1.82027	0.414651	-0.37151	3	FALSE	FALSE	4
b0399	phoB	212	212	163	3.76713e-05	1.17442e-05	690	DNA-binding response regulator in two-component regulatory system with PhoR (or CreC) (NCBI)	229	3.7818e-05	-4.4223	14537	DNA-binding response regulator in two-component regulatory system with PhoR (or CreC) (NCBI)	-0.0419501	-0.295538	0.512781	0.0931499	-0.0077673	-0.0544275	0.533335	0.0642228	0.075609	0.00806348	0.0418362	-0.194849	0.349834	0.345	3	FALSE	FALSE	4
b0400	phoR	69	34	31	6.04163e-06	3.82241e-06	1296	sensory histidine kinase in two-component regulatory system with PhoB (NCBI)	431	1.14152e-05	-4.94252	14538	sensory histidine kinase in two-component regulatory system with PhoB (NCBI)	-2.11826	-1.24793	-1.44871	-2.91994	-0.321173	-0.176864	-3.67623	-3.75684	-0.464044	-0.526212	-0.495128	-1.94347	-2.52224	-4.29149	1	FALSE	FALSE	2
b0401	brnQ	3561	167	713	2.96751e-05	0.00019727	1320	predicted branched chain amino acid transporter (LIV-II) (NCBI)	439	5.71094e-05	-4.24329	14539	predicted branched chain amino acid transporter (LIV-II) (NCBI)	1.10185	0.666879	-0.0800396	0.47459	0.159079	0.092452	0.479872	1.28052	0.0577778	0.144234	0.101006	1.02118	0.227794	1.01637	3	FALSE	FALSE	4
b0402	proY	1294	80	314	1.42156e-05	7.1684e-05	1374	predicted cryptic proline transporter (NCBI)	457	2.84795e-05	-4.54547	14540	predicted cryptic proline transporter (NCBI)	-0.873154	-1.09803	0.601301	0.0135612	-0.133653	-0.165859	0.189073	-0.342931	0.0213967	-0.0365791	-0.00759118	-1.13806	0.354991	-0.0888298	3	FALSE	FALSE	4
b0403	malZ	90	77	46	1.36825e-05	4.98575e-06	1815	maltodextrin glucosidase (NCBI)	604	3.62289e-05	-4.44095	14541	maltodextrin glucosidase (NCBI)	-1.00258	-0.468975	-0.962721	-0.94036	-0.144195	-0.0636265	1.19736	1.25657	0.134763	0.136235	0.135499	-0.849601	-1.09874	1.41677	3	FALSE	FALSE	4
b0404	acpH	190	126	133	2.23896e-05	1.05255e-05	582	hypothetical protein (NCBI)	193	1.89433e-05	-4.72255	14542	hypothetical protein (NCBI)	-1.36935	-0.76802	-0.984483	-1.71412	-0.374494	-0.187046	0.233411	0.613847	0.0444662	0.132555	0.0885105	-1.23401	-1.55804	0.489164	3	FALSE	FALSE	4
b0405	queA	1361	238	649	4.22914e-05	7.53956e-05	1071	S-adenosylmethionine:tRNA ribosyltransferase-isomerase (NCBI)	356	6.60015e-05	-4.18045	14543	S-adenosylmethionine:tRNA ribosyltransferase-isomerase (NCBI)	-0.694479	-1.04318	-0.117207	0.465168	-0.150279	-0.205447	-0.561136	-0.276776	-0.0740304	-0.03329	-0.0536602	-1.00324	0.200895	-0.483769	3	FALSE	FALSE	4
b0406	tgt	8185	1127	3753	0.000200262	0.000453426	1128	queuine tRNA-ribosyltransferase (NCBI)	375	0.000329217	-3.48252	14544	queuine tRNA-ribosyltransferase (NCBI)	-1.38723	-2.35718	-4.08524	-3.71214	-0.24309	-0.524749	-3.38576	-4.80243	-0.464149	-0.62364	-0.543895	-2.16183	-4.50182	-4.72746	1	FALSE	FALSE	2
b0407	yajC	26903	8494	13515	0.00150934	0.00149035	333	preprotein translocase subunit YajC (NCBI)	110	0.000727833	-3.13797	14545	preprotein translocase subunit YajC (NCBI)	1.23575	1.29643	1.47164	1.25544	0.437854	0.462365	-0.121191	1.36964	-0.0250032	0.310318	0.142657	1.46196	1.57448	0.720791	3	FALSE	FALSE	4
b0408	secD	2699	437	1250	7.76527e-05	0.000149517	1848	protein export protein SecD (NCBI)	615	0.000209355	-3.67912	NA	NA	NA	NA	NA	NA	NA	NA	NA	NA	NA	NA	NA	NA	NA	NA	NA	TRUE	FALSE	1
b0409	secF	2927	462	1136	8.20951e-05	0.000162148	972	protein export protein SecF (NCBI)	323	0.000116244	-3.93463	NA	NA	NA	NA	NA	NA	NA	NA	NA	NA	NA	NA	NA	NA	NA	NA	NA	TRUE	FALSE	1
b0410	yajD	665	428	577	7.60534e-05	3.68392e-05	348	hypothetical protein (NCBI)	115	3.83414e-05	-4.41633	14548	hypothetical protein (NCBI)	1.67839	1.02933	1.16073	1.12526	0.436235	0.279718	1.33402	0.861079	0.177575	0.104596	0.141085	1.5633	1.31981	1.26734	3	FALSE	FALSE	4
b0411	tsx	14911	3927	5253	0.000697808	0.000826028	885	nucleoside channel, receptor of phage T6 and colicin K (NCBI)	294	0.000899363	-3.04606	14549	nucleoside channel, receptor of phage T6 and colicin K (NCBI)	-0.104194	0.274609	-0.794108	-0.62229	-0.0144726	0.0405498	0.0908438	-0.00939237	0.0107237	-0.00105859	0.00483254	0.0983894	-0.817758	0.047026	3	FALSE	FALSE	4
b0412	yajI	45	63	39	1.11948e-05	2.49288e-06	540	orf, hypothetical protein (VIMSS)	179	8.78457e-06	-5.05628	14550	orf, hypothetical protein (VIMSS)	0.729402	-0.0212712	1.01224	0.671869	0.179813	-0.00496339	1.05632	-0.33347	0.13735	-0.0454888	0.0459305	0.40884	0.972324	0.417339	3	FALSE	FALSE	4
b0413	nrdR	802	354	429	6.2904e-05	4.44286e-05	450	hypothetical protein (NCBI)	149	4.10881e-05	-4.38628	NA	NA	NA	NA	NA	NA	NA	NA	NA	NA	NA	NA	NA	NA	NA	NA	NA	FALSE	FALSE	5
b0414	ribD	617	278	428	4.93992e-05	3.41801e-05	1104	fused diaminohydroxyphosphoribosylaminopyrimidine deaminase and 5-amino-6-(5-phosphoribosylamino) uracil reductase (NCBI)	367	7.94763e-05	-4.09976	NA	NA	NA	NA	NA	NA	NA	NA	NA	NA	NA	NA	NA	NA	NA	NA	NA	TRUE	FALSE	1
b0415	ribE	10923	2677	4935	0.000475689	0.000605104	471	riboflavin synthase subunit beta (NCBI)	156	0.000325312	-3.4877	NA	NA	NA	NA	NA	NA	NA	NA	NA	NA	NA	NA	NA	NA	NA	NA	NA	TRUE	FALSE	1
b0416	nusB	6870	1081	1279	0.000192088	0.000380579	420	transcription antitermination protein NusB (NCBI)	139	0.000117049	-3.93163	NA	NA	NA	NA	NA	NA	NA	NA	NA	NA	NA	NA	NA	NA	NA	NA	NA	TRUE	FALSE	1
b0417	thiL	492	153	231	2.71873e-05	2.72554e-05	978	thiamine monophosphate kinase (NCBI)	325	3.87348e-05	-4.4119	NA	NA	NA	NA	NA	NA	NA	NA	NA	NA	NA	NA	NA	NA	NA	NA	NA	TRUE	FALSE	1
b0418	pgpA	443	96	209	1.70587e-05	2.4541e-05	519	phosphatidylglycerophosphatase A (NCBI)	172	1.28625e-05	-4.89067	14556	phosphatidylglycerophosphatase A (NCBI)	-0.81025	-1.67816	-2.48802	-1.65301	-0.188406	-0.345232	-2.24744	-1.22483	-0.308079	-0.181522	-0.2448	-1.43669	-2.39083	-2.00472	3	FALSE	FALSE	4
b0419	yajO	246	661	126	0.000117456	1.36277e-05	975	putative NAD(P)H-dependent xylose reductase (VIMSS)	324	0.00016683	-3.77773	14557	putative NAD(P)H-dependent xylose reductase (VIMSS)	1.05276	0.385661	0.575046	0.549252	0.191445	0.0652672	-0.772096	-0.832807	-0.0833592	-0.0933659	-0.0883625	0.830471	0.649114	-0.926591	3	FALSE	FALSE	4
b0420	dxs	752	308	422	5.473e-05	4.16587e-05	1863	1-deoxy-D-xylulose-5-phosphate synthase (NCBI)	620	0.000148754	-3.82753	NA	NA	NA	NA	NA	NA	NA	NA	NA	NA	NA	NA	NA	NA	NA	NA	NA	TRUE	FALSE	1
b0421	ispA	950	294	641	5.22423e-05	5.26274e-05	900	geranyltranstransferase (NCBI)	299	6.84771e-05	-4.16445	NA	NA	NA	NA	NA	NA	NA	NA	NA	NA	NA	NA	NA	NA	NA	NA	NA	TRUE	FALSE	1
b0422	xseB	1871	557	787	9.89761e-05	0.000103648	243	exodeoxyribonuclease VII small subunit (NCBI)	80	3.47114e-05	-4.45953	NA	NA	NA	NA	NA	NA	NA	NA	NA	NA	NA	NA	NA	NA	NA	NA	NA	FALSE	FALSE	5
b0423	thiI	3830	483	1255	8.58266e-05	0.000212171	1449	thiamine biosynthesis protein ThiI (NCBI)	482	0.000181351	-3.74148	14561	thiamine biosynthesis protein ThiI (NCBI)	-6.64578	-7.29491	-5.09809	-6.81614	-1.93756	-1.76546	-7.22172	-8.14986	-2.59905	-2.64682	-2.62294	-8.04866	-6.87869	-8.87479	1	FALSE	FALSE	2
b0424	yajL	1096	540	550	9.59553e-05	6.07154e-05	591	4-methyl-5(beta-hydroxyethyl)-thiazole monophosphate synthesis (VIMSS)	196	8.24474e-05	-4.08382	14562	4-methyl-5(beta-hydroxyethyl)-thiazole monophosphate synthesis (VIMSS)	1.54507	1.0884	0.718264	1.03515	0.276444	0.184766	1.30637	0.824715	0.170225	0.114624	0.142424	1.52044	1.01234	1.23038	3	FALSE	FALSE	4
b0425	panE	589	205	383	3.64275e-05	3.2629e-05	912	2-dehydropantoate 2-reductase (NCBI)	303	4.83864e-05	-4.31528	14563	2-dehydropantoate 2-reductase (NCBI)	0.344719	0.722978	-3.80468	-1.93456	0.0526915	0.126007	-3.99311	-4.25806	-0.464933	-0.478306	-0.47162	0.616436	-3.31355	-4.76382	4	FALSE	FALSE	5
b0426	yajQ	14080	4633	8949	0.000823261	0.000779993	492	orf, hypothetical protein (VIMSS)	163	0.00058827	-3.23042	14564	orf, hypothetical protein (VIMSS)	0.621339	0.656168	0.476144	-0.340818	0.146858	0.147791	0.783595	1.02146	0.117321	0.133202	0.125261	0.737569	0.0781303	1.04215	3	FALSE	FALSE	4
b0427	yajR	146	32	71	5.68624e-06	8.088e-06	1365	putative transport protein (VIMSS)	454	1.1317e-05	-4.94627	14565	putative transport protein (VIMSS)	1.1459	1.01769	0.427988	-0.0459761	0.168298	0.144998	-0.543908	-0.232383	-0.0645397	-0.0259983	-0.045269	1.24915	0.220555	-0.448192	3	FALSE	FALSE	4
b0428	cyoE	4102	870	1459	0.000154595	0.000227239	891	protoheme IX farnesyltransferase (NCBI)	296	0.000200603	-3.69766	14566	protoheme IX farnesyltransferase (NCBI)	1.22297	-0.1448	-1.60922	-1.70544	0.232377	-0.0289176	-3.50888	-3.48188	-0.454155	-0.444943	-0.449549	0.622481	-1.91372	-4.03611	4	FALSE	FALSE	5
b0429	cyoD	16777	4458	9627	0.000792164	0.000929399	330	cytochrome o ubiquinol oxidase subunit IV (NCBI)	109	0.000378524	-3.42191	14567	cytochrome o ubiquinol oxidase subunit IV (NCBI)	-1.25944	-1.24565	-1.42609	-2.50161	-0.295075	-0.266318	-1.29398	-2.30666	-0.240458	-0.411033	-0.325745	-1.44631	-2.26766	-2.07883	3	FALSE	FALSE	4
b0430	cyoC	14872	2749	5041	0.000488483	0.000823868	615	cytochrome o ubiquinol oxidase subunit III (NCBI)	204	0.000436849	-3.35967	14568	cytochrome o ubiquinol oxidase subunit III (NCBI)	0.268157	0.00128407	-0.155871	-0.396935	0.0759432	0.000338054	-0.353025	-2.35601	-0.0576591	-0.373563	-0.215611	0.155562	-0.319163	-1.56406	3	FALSE	FALSE	4
b0431	cyoB	14005	2179	4521	0.000387197	0.000775838	1992	cytochrome o ubiquinol oxidase subunit I (NCBI)	663	0.00112538	-2.9487	14569	cytochrome o ubiquinol oxidase subunit I (NCBI)	0.15253	0.759507	-0.0754609	-1.55964	0.0214676	0.10183	-1.51969	-1.79208	-0.189382	-0.202709	-0.196045	0.526565	-0.944025	-1.91205	3	FALSE	FALSE	4
b0432	cyoA	15769	3421	6446	0.000607894	0.000873559	948	cytochrome o ubiquinol oxidase subunit II (NCBI)	315	0.000839442	-3.07601	14570	cytochrome o ubiquinol oxidase subunit II (NCBI)	0.487611	-0.408835	-1.05057	-2.69058	0.0698111	-0.0583959	-1.76717	-2.61789	-0.21278	-0.308073	-0.260427	0.0454813	-2.15996	-2.53171	3	FALSE	FALSE	4
b0433	ampG	259	55	75	9.77322e-06	1.43479e-05	1476	muropeptide transporter (NCBI)	491	2.10364e-05	-4.67703	14571	muropeptide transporter (NCBI)	-0.661463	-1.08057	-1.85925	-2.0758	-0.0790761	-0.125846	-1.30675	-1.116	-0.142648	-0.121707	-0.132177	-1.00576	-2.2719	-1.39877	3	FALSE	FALSE	4
b0434	yajG	7238	2277	2743	0.000404611	0.000400965	579	putative polymerase/proteinase (VIMSS)	192	0.000340558	-3.46781	14572	putative polymerase/proteinase (VIMSS)	-1.45172	-0.744506	-1.81004	-2.03089	-0.295171	-0.123436	-1.22043	-0.571812	-0.150735	-0.0685666	-0.109651	-1.26799	-2.21756	-1.03475	3	FALSE	FALSE	4
b0435	bolA	1945	2040	1147	0.000362498	0.000107748	318	possible regulator of murein genes (VIMSS)	105	0.000166858	-3.77765	14573	possible regulator of murein genes (VIMSS)	-0.772967	-1.29056	0.485681	-1.35566	-0.155897	-0.284025	0.634426	0.0294637	0.077267	0.00381429	0.0405406	-1.19138	-0.502284	0.383297	3	FALSE	FALSE	4
b0436	tig	69639	13128	40097	0.00233278	0.00385781	1299	trigger factor (NCBI)	432	0.00441783	-2.35479	14574	trigger factor (NCBI)	-1.92798	-2.23071	-3.54681	-2.33532	-0.336632	-0.342523	-5.69794	-3.87461	-0.683372	-0.460634	-0.572003	-2.40102	-3.39605	-5.52671	1	FALSE	FALSE	2
b0437	clpP	6334	3256	6694	0.000578575	0.000350886	624	ATP-dependent Clp protease proteolytic subunit (NCBI)	207	0.000525027	-3.27982	14575	ATP-dependent Clp protease proteolytic subunit (NCBI)	-7.68384	-10.285	-10.2037	-9.89066	-1.71008	-1.97784	-16.2585	-18.6174	-2.42587	-2.57455	-2.50021	-10.3743	-11.6015	-20.1357	1	FALSE	FALSE	2
b0438	clpX	5857	2475	3870	0.000439795	0.000324462	1275	ATP-dependent protease ATP-binding subunit (NCBI)	424	0.000817463	-3.08753	14576	ATP-dependent protease ATP-binding subunit (NCBI)	-1.68646	-2.1371	-3.01351	-4.81783	-0.315007	-0.373674	-6.6342	-8.12559	-0.920884	-0.988138	-0.954511	-2.20753	-4.52142	-8.52157	1	FALSE	FALSE	2
b0439	lon	5477	1485	4688	0.000263877	0.000303411	2355	DNA-binding ATP-dependent protease La (NCBI)	784	0.000906921	-3.04243	14577	DNA-binding ATP-dependent protease La (NCBI)	-6.48311	-7.85831	-6.42727	-7.02684	-2.32458	-2.72159	-14.1833	-16.1757	-2.36611	-2.62497	-2.49554	-8.28002	-7.76774	-17.5278	1	FALSE	FALSE	2
b0440	hupB	74002	28193	35232	0.00500975	0.00409951	273	HU, DNA-binding transcriptional regulator, beta subunit (NCBI)	90	0.00197656	-2.70409	14578	HU, DNA-binding transcriptional regulator, beta subunit (NCBI)	-1.2322	-1.37865	-0.686615	-0.639436	-0.287127	-0.286179	-1.96898	-0.543329	-0.237692	-0.0723647	-0.155028	-1.50737	-0.765596	-1.45048	3	FALSE	FALSE	4
b0441	ppiD	3717	666	1644	0.000118345	0.000205912	1872	peptidyl-prolyl cis-trans isomerase (rotamase D) (NCBI)	623	0.000323213	-3.49051	14579	peptidyl-prolyl cis-trans isomerase (rotamase D) (NCBI)	1.05567	1.19369	1.85541	1.13667	0.137397	0.146707	1.5123	1.19453	0.16155	0.129313	0.145431	1.29867	1.72748	1.56279	3	FALSE	FALSE	4
b0442	ybaV	41	23	44	4.08698e-06	2.27129e-06	372	hypothetical protein (NCBI)	123	2.20374e-06	-5.65684	14580	hypothetical protein (NCBI)	0.607775	0.806701	1.47894	0.232936	0.149997	0.194602	0.368811	0.30116	0.0572136	0.0370936	0.0471536	0.816648	0.988351	0.386808	3	FALSE	FALSE	4
b0443	fadM	6	50	4	8.88475e-06	3.32383e-07	399	hypothetical protein (NCBI)	132	5.14128e-06	-5.28893	14581	hypothetical protein (NCBI)	-0.379493	-0.325282	0.0879728	-0.210153	-0.0795868	-0.063744	-0.0893316	-0.335736	-0.0121382	-0.0413717	-0.026755	-0.406902	-0.0705409	-0.245413	3	FALSE	FALSE	4
b0444	queC	1975	443	1005	7.87188e-05	0.00010941	696	predicted aluminum resistance protein (NCBI)	231	7.97155e-05	-4.09846	14582	predicted aluminum resistance protein (NCBI)	0.99518	0.696505	0.179126	1.03726	0.150945	0.0983206	0.282494	0.886245	0.0337241	0.0961633	0.0649437	0.976695	0.702281	0.674772	3	FALSE	FALSE	4
b0445	ybaE	11	10	0	1.77695e-06	6.0937e-07	1701	predicted transporter subunit: periplasmic-binding component of ABC superfamily (NCBI)	566	4.40903e-06	-5.35566	14583	predicted transporter subunit: periplasmic-binding component of ABC superfamily (NCBI)	0.0706542	-0.284707	-1.00211	-0.257145	0.00980903	-0.0387514	-0.0428384	0.335088	-0.00483021	0.0355308	0.0153503	-0.123583	-0.727034	0.16873	3	FALSE	FALSE	4
b0446	cof	48	35	53	6.21932e-06	2.65907e-06	819	orf, hypothetical protein (VIMSS)	272	7.4159e-06	-5.12984	14584	orf, hypothetical protein (VIMSS)	-0.163602	-0.167556	0.220369	-0.668372	-0.0296991	-0.026125	-0.912964	-0.372408	-0.112913	-0.0440936	-0.0785033	-0.191195	-0.258655	-0.74211	3	FALSE	FALSE	4
b0447	ybaO	243	61	52	1.08394e-05	1.34615e-05	459	putative LRP-like transcriptional regulator (VIMSS)	152	7.22271e-06	-5.1413	14585	putative LRP-like transcriptional regulator (VIMSS)	-1.01637	0.613158	-0.213105	-1.19096	-0.234162	0.125316	-1.53795	-0.311794	-0.205513	-0.0448449	-0.125179	-0.232796	-0.81064	-1.06795	3	FALSE	FALSE	4
b0448	mdlA	75	20	11	3.5539e-06	4.15479e-06	1773	fused predicted multidrug transporter subunits of ABC superfamily: ATP-binding components (NCBI)	590	9.19198e-06	-5.03659	14586	fused predicted multidrug transporter subunits of ABC superfamily: ATP-binding components (NCBI)	0.454108	0.0483724	0.350832	0.451952	0.0665881	0.00712392	0.3812	-0.107064	0.047022	-0.0124153	0.0173034	0.290107	0.463487	0.158273	3	FALSE	FALSE	4
b0449	mdlB	70	16	10	2.84312e-06	3.87781e-06	1782	fused predicted multidrug transporter subunits of ABC superfamily: ATP-binding components (NCBI)	593	7.39097e-06	-5.1313	14587	fused predicted multidrug transporter subunits of ABC superfamily: ATP-binding components (NCBI)	0.140153	-0.969542	-0.51725	-0.00751182	0.0209245	-0.148466	-0.22607	-0.475644	-0.0263389	-0.0536024	-0.0399707	-0.478848	-0.302971	-0.405135	3	FALSE	FALSE	4
b0450	glnK	0	223	0	3.9626e-05	0	339	nitrogen assimilation regulatory protein for GlnL, GlnE, and AmtB (NCBI)	112	1.94558e-05	-4.71095	14588	nitrogen assimilation regulatory protein for GlnL, GlnE, and AmtB (NCBI)	-0.18517	-1.64745	0.448534	-1.36692	-0.0796171	-0.655276	-1.06175	-1.57544	-0.438158	-0.564189	-0.501174	-1.05806	-0.53023	-1.52258	4	FALSE	FALSE	5
b0451	amtB	5	132	0	2.34557e-05	2.76986e-07	1287	ammonium transporter (NCBI)	428	4.40093e-05	-4.35646	14589	ammonium transporter (NCBI)	-0.819087	-0.287689	0.737239	0.366449	-0.145612	-0.0481721	0.130243	-0.441604	0.017979	-0.0556689	-0.0188449	-0.638997	0.637215	-0.179765	3	FALSE	FALSE	4
b0452	tesB	850	278	474	4.93992e-05	4.70876e-05	861	acyl-CoA thioesterase II (NCBI)	286	6.19352e-05	-4.20806	14590	acyl-CoA thioesterase II (NCBI)	1.49922	1.69619	1.12843	1.94759	0.258672	0.277987	1.80062	1.8133	0.214972	0.206794	0.210883	1.84487	1.77594	2.0865	3	FALSE	FALSE	4
b0453	ybaY	559	2510	285	0.000446014	3.09671e-05	573	glycoprotein/polysaccharide metabolism (VIMSS)	190	0.000371496	-3.43005	14591	glycoprotein/polysaccharide metabolism (VIMSS)	-0.811004	-0.555498	-0.409508	0.978513	-0.151122	-0.0990358	-0.0798	0.252884	-0.0101546	0.0296077	0.0097266	-0.788951	0.328515	0.0999301	3	FALSE	FALSE	4
b0454	ybaZ	116	66	78	1.17279e-05	6.42608e-06	390	predicted methyltransferase (NCBI)	129	6.63225e-06	-5.17834	14592	predicted methyltransferase (NCBI)	0.0430557	-0.499047	-0.851711	-0.334973	0.0130068	-0.13908	-0.338679	-0.277815	-0.0576054	-0.0502585	-0.053932	-0.263267	-0.685132	-0.355933	3	FALSE	FALSE	4
b0456	ybaA	1	43	0	7.64088e-06	5.53972e-08	354	hypothetical protein (NCBI)	117	3.91905e-06	-5.40682	14593	hypothetical protein (NCBI)	-0.831823	-0.236297	-1.72778	0.811135	-0.251123	-0.0687261	0.432392	-0.474789	0.0851401	-0.095565	-0.00521247	-0.616679	-0.529228	-0.0244782	3	FALSE	FALSE	4
b0457	ylaB	23	19	3	3.3762e-06	1.27414e-06	1551	orf, hypothetical protein (VIMSS)	516	7.63713e-06	-5.11707	14594	orf, hypothetical protein (VIMSS)	-1.35873	-0.746545	-0.116531	0.365559	-0.166279	-0.0936791	0.398706	0.235391	0.0421889	0.024639	0.033414	-1.21548	0.143776	0.366097	3	FALSE	FALSE	4
b0458	ylaC	957	361	245	6.41479e-05	5.30151e-05	471	orf, hypothetical protein (VIMSS)	156	4.38691e-05	-4.35784	14595	orf, hypothetical protein (VIMSS)	0.866943	0.587511	-0.49429	-0.0545245	0.155974	0.0997578	0.287541	-0.256981	0.033642	-0.03012	0.00176097	0.83973	-0.316858	0.0176442	3	FALSE	FALSE	4
b0459	maa	336	147	121	2.61212e-05	1.86135e-05	552	maltose O-acetyltransferase (NCBI)	183	2.09554e-05	-4.6787	14596	maltose O-acetyltransferase (NCBI)	-0.817886	-0.0346718	-0.740834	0.310101	-0.106302	-0.0043089	0.248939	0.194981	0.0269011	0.0211307	0.0240159	-0.492225	-0.248683	0.256297	3	FALSE	FALSE	4
b0460	hha	2927	1656	1112	0.000294263	0.000162148	219	modulator of gene expression, with H-NS (NCBI)	72	9.28795e-05	-4.03208	14597	modulator of gene expression, with H-NS (NCBI)	-0.301884	-0.782253	-0.10605	-0.998483	-0.0543226	-0.132284	-0.770287	-1.55417	-0.0980441	-0.196708	-0.147376	-0.625927	-0.637702	-1.34202	3	FALSE	FALSE	4
b0461	tomB	22	49	26	8.70705e-06	1.21874e-06	375	hypothetical protein (NCBI)	124	4.73309e-06	-5.32486	14598	hypothetical protein (NCBI)	-0.653155	0.246729	-0.645609	-0.944638	-0.092441	0.0331164	0.0193344	-0.00339901	0.00242959	-0.000423451	0.00100307	-0.23465	-0.918129	0.00920032	3	FALSE	FALSE	4
b0462	acrB	2074	433	908	7.69419e-05	0.000114894	3150	multidrug efflux system protein (NCBI)	1049	0.000353826	-3.45121	14599	multidrug efflux system protein (NCBI)	-0.141071	0.363699	0.230707	0.00148206	-0.0167497	0.0419614	0.155781	0.107437	0.0163921	0.0111736	0.0137829	0.128534	0.134054	0.151969	3	FALSE	FALSE	4
b0463	acrA	3861	1295	2397	0.000230115	0.000213889	1194	multidrug efflux system (NCBI)	397	0.000400486	-3.39741	14600	multidrug efflux system (NCBI)	-0.021918	1.07319	0.521182	-0.468941	-0.00317891	0.146901	1.13397	0.723376	0.140006	0.0864565	0.113231	0.606954	0.0301616	1.07234	3	FALSE	FALSE	4
b0464	acrR	240	87	152	1.54595e-05	1.32953e-05	648	DNA-binding transcriptional repressor (NCBI)	215	1.45708e-05	-4.83652	14601	DNA-binding transcriptional repressor (NCBI)	-1.39019	-0.686588	-1.28342	-1.26292	-0.182628	-0.0862147	-1.25503	-1.49522	-0.143926	-0.16228	-0.153103	-1.19903	-1.47013	-1.58786	3	FALSE	FALSE	4
b0465	kefA	744	122	338	2.16788e-05	4.12155e-05	3363	fused conserved protein (NCBI)	1120	0.00010644	-3.9729	14602	fused conserved protein (NCBI)	0.27825	0.151191	-0.0769052	0.388281	0.0350876	0.0182873	0.245151	0.124979	0.026008	0.0133716	0.0196898	0.247938	0.179773	0.213694	3	FALSE	FALSE	4
b0466	ybaM	670	316	280	5.61516e-05	3.71161e-05	162	hypothetical protein (NCBI)	53	1.30464e-05	-4.88451	NA	NA	NA	NA	NA	NA	NA	NA	NA	NA	NA	NA	NA	NA	NA	NA	NA	FALSE	FALSE	5
b0467	priC	161	100	110	1.77695e-05	8.91895e-06	528	primosomal replication protein N'' (NCBI)	175	1.36322e-05	-4.86544	14604	primosomal replication protein N'' (NCBI)	-0.231402	-1.91327	-1.69995	-0.568933	-0.0437721	-0.348326	-4.50489	-3.30251	-0.58438	-0.376404	-0.480392	-1.23822	-1.30994	-4.50761	1	FALSE	FALSE	2
b0468	ybaN	196	66	80	1.17279e-05	1.08579e-05	378	conserved inner membrane protein (NCBI)	125	6.42659e-06	-5.19202	14605	conserved inner membrane protein (NCBI)	-0.731843	-1.03426	-0.131537	0.0204603	-0.138128	-0.183046	1.69276	0.867057	0.244868	0.120024	0.182446	-1.01966	-0.0641301	1.47791	3	FALSE	FALSE	4
b0469	apt	15434	2029	4592	0.000360543	0.000855001	552	adenine phosphoribosyltransferase (NCBI)	183	0.000289241	-3.53874	14606	adenine phosphoribosyltransferase (NCBI)	-0.196944	-0.422462	-0.096307	0.222528	-0.0365432	-0.0783166	-0.523136	0.647272	-0.0646325	0.0709644	0.00316597	-0.357614	0.072874	0.0716703	3	FALSE	FALSE	4
b0471	ybaB	19500	4508	12022	0.000801049	0.00108025	330	hypothetical protein (NCBI)	109	0.000382769	-3.41706	14608	hypothetical protein (NCBI)	1.40536	1.1814	-0.0457252	0.581161	0.428792	0.338976	0.145901	0.537662	0.0322458	0.111776	0.072011	1.49346	0.309134	0.394655	3	FALSE	FALSE	4
b0472	recR	1342	226	485	4.01591e-05	7.43431e-05	606	recombination protein RecR (NCBI)	201	3.5386e-05	-4.45117	14609	recombination protein RecR (NCBI)	0.0320457	-0.331044	-1.11473	-0.0463538	0.0052449	-0.0511499	-0.236432	0.10227	-0.0305315	0.0135646	-0.00848344	-0.172627	-0.67035	-0.0774585	3	FALSE	FALSE	4
b0473	htpG	12381	2421	11412	0.000430199	0.000685873	1875	heat shock protein 90 (NCBI)	624	0.00117681	-2.92929	14610	heat shock protein 90 (NCBI)	0.265524	-1.09209	-0.616023	-0.163005	0.0354995	-0.142881	-0.0640105	-0.0723979	-0.00699622	-0.00834639	-0.0076713	-0.477218	-0.449772	-0.0787554	3	FALSE	FALSE	4
b0474	adk	20646	7177	11998	0.00127532	0.00114373	645	adenylate kinase (NCBI)	214	0.00119642	-2.92212	NA	NA	NA	NA	NA	NA	NA	NA	NA	NA	NA	NA	NA	NA	NA	NA	NA	TRUE	FALSE	1
b0475	hemH	476	124	254	2.20342e-05	2.63691e-05	963	ferrochelatase (NCBI)	320	3.091e-05	-4.5099	NA	NA	NA	NA	NA	NA	NA	NA	NA	NA	NA	NA	NA	NA	NA	NA	NA	TRUE	FALSE	1
b0476	aes	35	17	9	3.02081e-06	1.9389e-06	960	acetyl esterase (NCBI)	319	4.22441e-06	-5.37423	14613	acetyl esterase (NCBI)	0.104717	-0.0106301	0.170367	0.291523	0.0166222	-0.00169461	0.143907	-0.180675	0.0161924	-0.022425	-0.0031163	0.054321	0.266673	-0.0212277	3	FALSE	FALSE	4
b0477	gsk	1792	323	657	5.73955e-05	9.92718e-05	1305	inosine/guanosine kinase (NCBI)	434	0.000109199	-3.96178	14614	inosine/guanosine kinase (NCBI)	-1.65058	-2.33254	-1.09296	-0.969186	-0.27359	-0.365417	-0.351054	-0.358513	-0.0384941	-0.0420895	-0.0402918	-2.29966	-1.19058	-0.409668	3	FALSE	FALSE	4
b0478	ybaL	341	124	186	2.20342e-05	1.88905e-05	1677	predicted transporter with NAD(P)-binding Rossmann-fold domain (NCBI)	558	5.38993e-05	-4.26842	14615	predicted transporter with NAD(P)-binding Rossmann-fold domain (NCBI)	-0.462543	-0.161656	0.205315	0.155807	-0.0702241	-0.0232194	0.696165	0.231446	0.0835323	0.0269965	0.0552644	-0.360381	0.208494	0.535557	3	FALSE	FALSE	4
b0479	fsr	151	53	89	9.41783e-06	8.36498e-06	1221	predicted fosmidomycin efflux system (NCBI)	406	1.67621e-05	-4.77567	14616	predicted fosmidomycin efflux system (NCBI)	0.234081	-0.234031	-0.196935	0.209716	0.041708	-0.0444523	-0.478728	0.146575	-0.0582082	0.0172579	-0.0204751	2.91076e-05	0.00737902	-0.191768	3	FALSE	FALSE	4
b0480	ushA	484	512	463	9.09798e-05	2.68123e-05	1653	UDP-sugar hydrolase (NCBI)	550	0.000219361	-3.65884	14617	UDP-sugar hydrolase (NCBI)	-0.0752989	-0.0522454	0.488199	0.350387	-0.0121983	-0.00792296	-0.199583	0.274947	-0.0231578	0.03082	0.00383108	-0.0736377	0.484158	0.0435114	3	FALSE	FALSE	4
b0481	ybaK	1532	596	818	0.000105906	8.48686e-05	480	hypothetical protein (NCBI)	159	7.38194e-05	-4.13183	14618	hypothetical protein (NCBI)	0.133787	0.0605913	-0.782594	-0.261323	0.0385718	0.0161126	-1.9983	-2.49133	-0.36612	-0.408744	-0.387432	0.112225	-0.602706	-2.59209	3	FALSE	FALSE	4
b0482	ybaP	64	50	68	8.88475e-06	3.54542e-06	795	hypothetical protein (NCBI)	264	1.02826e-05	-4.9879	14619	hypothetical protein (NCBI)	-0.00279302	0.373815	-0.0798208	-0.116045	-0.000520396	0.0670191	0.495709	0.0104411	0.0605552	0.00114295	0.0308491	0.214209	-0.113083	0.292226	3	FALSE	FALSE	4
b0483	ybaQ	943	429	539	7.62311e-05	5.22396e-05	342	orf, hypothetical protein (VIMSS)	113	3.77627e-05	-4.42294	14620	orf, hypothetical protein (VIMSS)	-1.11929	0.079787	0.476585	1.28603	-0.234751	0.0151266	-0.57554	-0.657449	-0.0931584	-0.0822445	-0.0877014	-0.60016	1.01765	-0.711867	3	FALSE	FALSE	4
b0484	copA	117	922	164	0.000163835	6.48148e-06	2505	copper transporter (NCBI)	834	0.000598996	-3.22258	14621	copper transporter (NCBI)	-2.61911	-1.3964	-3.82004	-3.15822	-0.349536	-0.176369	-4.79468	-4.02098	-0.529904	-0.433	-0.481452	-2.31836	-4.0289	-5.08972	1	FALSE	FALSE	2
b0485	ybaS	13	317	0	5.63293e-05	7.20164e-07	933	predicted glutaminase (NCBI)	310	7.65505e-05	-4.11605	14622	predicted glutaminase (NCBI)	0.746665	0.0415938	0.584609	0.758924	0.135468	0.00716216	0.468155	-0.0342817	0.0670254	-0.00430468	0.0313603	0.455101	0.775689	0.250497	3	FALSE	FALSE	4
b0486	ybaT	5	73	0	1.29717e-05	2.76986e-07	1293	predicted transporter (NCBI)	430	2.44522e-05	-4.61168	14623	predicted transporter (NCBI)	-2.04386	0.426069	0.23679	0.105085	-0.372427	0.0693723	0.186732	-0.019766	0.0218909	-0.00243325	0.00972884	-0.93403	0.197382	0.0963976	3	FALSE	FALSE	4
b0487	cueR	449	441	545	7.83635e-05	2.48734e-05	408	DNA-binding transcriptional activator of copper-responsive regulon genes (NCBI)	135	4.63766e-05	-4.3337	14624	DNA-binding transcriptional activator of copper-responsive regulon genes (NCBI)	0.1662	-0.41136	0.618759	0.504705	0.047195	-0.108965	-1.10076	0.853603	-0.224057	0.135549	-0.044254	-0.141543	0.648632	-0.142698	3	FALSE	FALSE	4
b0488	ybbJ	89	55	22	9.77322e-06	4.93035e-06	459	conserved inner membrane protein (RefSeq)	152	6.51228e-06	-5.18627	14625	conserved inner membrane protein (RefSeq)	1.89623	1.4816	2.49946	0.678859	0.434244	0.32358	0.98101	0.835737	0.125613	0.128079	0.126846	1.95019	1.835	1.0489	3	FALSE	FALSE	4
b0489	qmcA	178	150	151	2.66542e-05	9.86071e-06	918	predicted protease, membrane anchored (NCBI)	305	3.56384e-05	-4.44808	14626	predicted protease, membrane anchored (NCBI)	-0.170266	-0.0612729	-0.361747	0.482118	-0.0322771	-0.0115676	0.427664	0.65345	0.0565924	0.0733767	0.0649846	-0.133679	0.0694961	0.624182	3	FALSE	FALSE	4
b0490	ybbL	285	147	275	2.61212e-05	1.57882e-05	678	predicted transporter subunit: ATP-binding component of ABC superfamily (NCBI)	225	2.57648e-05	-4.58897	14627	predicted transporter subunit: ATP-binding component of ABC superfamily (NCBI)	0.296601	-0.102048	-0.359106	-0.507365	0.0440734	-0.0147425	-1.37349	-0.888015	-0.161846	-0.101508	-0.131677	0.112325	-0.500258	-1.30568	3	FALSE	FALSE	4
b0491	ybbM	110	46	59	8.17397e-06	6.0937e-06	780	putative metal resistance protein (VIMSS)	259	9.28078e-06	-5.03242	14628	putative metal resistance protein (VIMSS)	-1.43309	-0.508562	-1.57064	-1.84945	-0.200893	-0.0697278	-0.916978	-0.828052	-0.122273	-0.107584	-0.114928	-1.12101	-1.97459	-1.00749	3	FALSE	FALSE	4
b0492	ybbN	5221	1604	3229	0.000285023	0.000289229	855	putative thioredoxin-like protein (VIMSS)	284	0.000354854	-3.44995	14629	putative thioredoxin-like protein (VIMSS)	0.442482	1.3683	0.452387	1.43088	0.0751494	0.216188	0.568648	1.35594	0.0791322	0.161655	0.120394	1.04546	1.0873	1.11116	3	FALSE	FALSE	4
b0493	ybbO	450	136	357	2.41665e-05	2.49288e-05	810	short chain dehydrogenase (NCBI)	269	2.84982e-05	-4.54518	14630	short chain dehydrogenase (NCBI)	0.260146	0.136612	1.35737	0.301695	0.0602763	0.0316952	-0.401011	0.237819	-0.0670125	0.0327614	-0.0171256	0.229068	0.957859	-0.0942186	3	FALSE	FALSE	4
b0494	tesA	400	289	247	5.13538e-05	2.21589e-05	627	multifunctional acyl-CoA thioesterase I and protease I and lysophospholipase L1 (NCBI)	208	4.68261e-05	-4.32951	14631	multifunctional acyl-CoA thioesterase I and protease I and lysophospholipase L1 (NCBI)	0.375836	0.537635	0.758254	0.0923409	0.0768106	0.126306	-0.19397	-0.113086	-0.0252157	-0.0190597	-0.0221377	0.527393	0.491091	-0.177279	3	FALSE	FALSE	4
b0495	ybbA	65	77	65	1.36825e-05	3.60082e-06	687	predicted transporter subunit: ATP-binding component of ABC superfamily (NCBI)	228	1.36758e-05	-4.86405	14632	predicted transporter subunit: ATP-binding component of ABC superfamily (NCBI)	-1.80701	0.682087	0.576069	0.0269025	-0.54218	0.188517	0.611433	-0.443068	0.100484	-0.0717358	0.0143741	-0.649476	0.348126	0.0972052	3	FALSE	FALSE	4
b0496	ybbP	37	32	20	5.68624e-06	2.0497e-06	2415	predicted inner membrane protein (NCBI)	804	2.00416e-05	-4.69807	14633	predicted inner membrane protein (NCBI)	0.0244348	-0.50826	-0.561433	0.0187174	0.00358326	-0.0776624	0.710138	0.767135	0.0845912	0.0882483	0.0864197	-0.279337	-0.313337	0.852904	3	FALSE	FALSE	4
b0497	rhsD	2	2	0	3.5539e-07	1.10794e-07	4281	rhsD element protein (NCBI)	1426	2.22165e-06	-5.65332	14634	rhsD element protein (NCBI)	-0.0316284	-0.325849	0.107848	0.540479	-0.00371264	-0.038647	-0.0518096	-0.187628	-0.00545122	-0.0196365	-0.0125439	-0.20639	0.374311	-0.138239	3	FALSE	FALSE	4
b0498	ybbC	60	82	49	1.4571e-05	3.32383e-06	369	hypothetical protein (NCBI)	122	7.79293e-06	-5.1083	NA	NA	NA	NA	NA	NA	NA	NA	NA	NA	NA	NA	NA	NA	NA	NA	NA	FALSE	FALSE	5
b0503	selU	266	32	95	5.68624e-06	1.47357e-05	1095	tRNA 2-selenouridine synthase, selenophosphate-dependent (NCBI)	364	9.07357e-06	-5.04222	14640	tRNA 2-selenouridine synthase, selenophosphate-dependent (NCBI)	-0.101034	0.486262	0.583596	0.15703	-0.0246084	0.107623	-0.103845	0.75551	-0.0246166	0.147781	0.061582	0.222411	0.427601	0.376239	3	FALSE	FALSE	4
b0504	allS	1	0	0	0	5.53972e-08	927	DNA-binding transcriptional activator of the allD operon (NCBI)	308	0	-7	14641	DNA-binding transcriptional activator of the allD operon (NCBI)	2.31324	-0.0694056	2.2859	0.758912	0.618527	-0.0185581	-0.310952	-0.0403541	-0.044616	-0.00622864	-0.0254223	1.29548	1.75793	-0.202827	3	FALSE	FALSE	4
b0505	allA	14	8	18	1.42156e-06	7.75561e-07	483	ureidoglycolate hydrolase (NCBI)	160	9.97096e-07	-6.00126	14642	ureidoglycolate hydrolase (NCBI)	0.941041	0.0675517	0.774341	-0.352933	0.276078	0.0180966	0.383629	-0.0575368	0.0729642	-0.0113363	0.030814	0.582311	0.2433	0.188269	3	FALSE	FALSE	4
b0506	allR	1771	857	1332	0.000152285	9.81085e-05	816	DNA-binding transcriptional repressor (NCBI)	271	0.000180916	-3.74252	14643	DNA-binding transcriptional repressor (NCBI)	-0.952627	-1.75698	-1.41644	-2.65437	-0.20434	-0.431755	-3.29631	-3.49618	-0.594948	-0.596893	-0.59592	-1.56439	-2.35028	-3.92165	4	FALSE	FALSE	5
b0507	gcl	15	9	12	1.59925e-06	8.30958e-07	1782	glyoxylate carboligase (NCBI)	593	4.15742e-06	-5.38118	14644	glyoxylate carboligase (NCBI)	-0.482942	-0.247374	-0.421119	-1.12979	-0.0796558	-0.0376362	0.653303	0.24486	0.075301	0.0296621	0.0524815	-0.421648	-0.895419	0.518554	3	FALSE	FALSE	4
b0508	hyi	4	9	0	1.59925e-06	2.21589e-07	777	hydroxypyruvate isomerase (NCBI)	258	1.80879e-06	-5.74261	14645	hydroxypyruvate isomerase (NCBI)	0.0558384	-1.13566	-0.510241	-1.16012	0.0114536	-0.221049	-1.34328	-2.31198	-0.185878	-0.348588	-0.267233	-0.623435	-0.964383	-2.11037	3	FALSE	FALSE	4
b0509	glxR	16	10	10	1.77695e-06	8.86356e-07	879	tartronate semialdehyde reductase, NADH-dependent (NCBI)	292	2.27462e-06	-5.64309	14646	tartronate semialdehyde reductase, NADH-dependent (NCBI)	-1.09336	0.0977992	0.412378	0.0932135	-0.18539	0.0155066	1.05175	0.497738	0.127524	0.0582205	0.0928722	-0.574788	0.291903	0.894598	3	FALSE	FALSE	4
b0511	ybbW	0	0	0	0	0	1455	putative transport protein (VIMSS)	484	0	-7	14648	putative transport protein (VIMSS)	0.707023	0.285896	-0.209332	0.657458	0.0820162	0.0330346	-0.862982	-0.431389	-0.0915594	-0.0451932	-0.0683763	0.573262	0.258725	-0.747305	3	FALSE	FALSE	4
b0512	allB	9	6	0	1.06617e-06	4.98575e-07	1362	allantoinase (NCBI)	453	2.11727e-06	-5.67422	14649	allantoinase (NCBI)	-0.950655	-0.0472868	0.36945	-0.117303	-0.151792	-0.00677554	0.572493	0.374394	0.0633747	0.0398909	0.0516328	-0.576162	0.145577	0.546686	3	FALSE	FALSE	4
b0513	ybbY	4	6	0	1.06617e-06	2.21589e-07	1302	putative transport (VIMSS)	433	2.02379e-06	-5.69383	14650	putative transport (VIMSS)	-0.59454	-0.0965338	-0.275641	0.376696	-0.0738969	-0.0127601	-0.109711	-0.00510133	-0.0119251	-0.000545791	-0.00623545	-0.398991	0.0583441	-0.0662868	3	FALSE	FALSE	4
b0514	glxK	52	39	12	6.9301e-06	2.88066e-06	1146	glycerate kinase II (NCBI)	381	1.15749e-05	-4.93648	14651	glycerate kinase II (NCBI)	-0.310422	1.05942	-0.111097	0.558554	-0.0420346	0.136308	0.322289	0.515635	0.0352328	0.0576145	0.0464236	0.432433	0.258339	0.483776	3	FALSE	FALSE	4
b0515	ylbA	266	188	180	3.34066e-05	1.47357e-05	786	hypothetical protein (NCBI)	261	3.8223e-05	-4.41767	14652	hypothetical protein (NCBI)	0.387839	0.178599	0.31632	-0.613994	0.0482	0.0215553	0.648443	0.457808	0.069677	0.0489838	0.0593304	0.327033	-0.171863	0.638695	3	FALSE	FALSE	4
b0516	allC	9	6	0	1.06617e-06	4.98575e-07	1236	N-carbamoyl-L-amino acid amidohydrolase (NCBI)	411	1.92097e-06	-5.71648	14653	N-carbamoyl-L-amino acid amidohydrolase (NCBI)	-0.209837	0.320517	0.456447	0.257683	-0.0253889	0.0378877	0.48014	0.502536	0.0512374	0.0525431	0.0518902	0.0639014	0.412303	0.567348	3	FALSE	FALSE	4
b0517	allD	2	1	0	1.77695e-07	1.10794e-07	1050	ureidoglycolate dehydrogenase (NCBI)	349	2.71864e-07	-6.56565	14654	ureidoglycolate dehydrogenase (NCBI)	0.483417	-0.460036	-0.00527525	0.150164	0.0642701	-0.0617189	0.124052	-0.110553	0.0134093	-0.0121709	0.000619226	0.0134991	0.0836515	0.00779378	3	FALSE	FALSE	4
b0518	fdrA	0	0	0	0	0	1668	membrane protein FdrA (NCBI)	555	0	-7	14655	membrane protein FdrA (NCBI)	-0.34948	-0.748132	0.235954	0.00374817	-0.0630046	-0.129594	0.271365	0.950713	0.0343233	0.109211	0.0717674	-0.633707	0.138392	0.705567	3	FALSE	FALSE	4
b0520	ylbF	0	0	0	0	0	816	hypothetical protein (NCBI)	271	0	-7	14657	hypothetical protein (NCBI)	-0.899348	-0.0634698	-0.0228745	0.661535	-0.234687	-0.0147425	-1.57814	-0.341753	-0.229665	-0.0461326	-0.137899	-0.555883	0.368731	-1.10845	3	FALSE	FALSE	4
b0521	ybcF	7	2	0	3.5539e-07	3.87781e-07	894	predicted carbamate kinase (NCBI)	297	4.62715e-07	-6.33469	14658	predicted carbamate kinase (NCBI)	-0.311522	-1.28402	-0.332461	-0.634675	-0.0769994	-0.392697	1.5188	0.312946	0.213781	0.0434966	0.128639	-0.921189	-0.558376	1.05756	3	FALSE	FALSE	4
b0522	purK	655	745	194	0.000132383	3.62852e-05	1068	phosphoribosylaminoimidazole carboxylase (NCBI)	355	0.000206021	-3.68609	14659	phosphoribosylaminoimidazole carboxylase (NCBI)	-9.36462	-11.0901	-3.42143	-3.5123	-3.16221	-3.74487	-9.55513	-17.9608	-9.79769	-8.83545	-9.31657	-11.8095	-4.00319	-15.8863	1	FALSE	FALSE	2
b0523	purE	1068	1194	210	0.000212168	5.91642e-05	510	phosphoribosylaminoimidazole carboxylase catalytic subunit (NCBI)	169	0.000157187	-3.80358	14660	phosphoribosylaminoimidazole carboxylase catalytic subunit (NCBI)	-4.80886	-6.00891	-3.83173	-4.75048	-5.00735	-4.51234	-6.94001	-9.01297	-10.0449	-9.25418	-9.64953	-6.24564	-4.95495	-9.21045	1	FALSE	FALSE	2
b0524	lpxH	214	68	123	1.20833e-05	1.1855e-05	723	UDP-2,3-diacylglucosamine hydrolase (NCBI)	240	1.2713e-05	-4.89575	NA	NA	NA	NA	NA	NA	NA	NA	NA	NA	NA	NA	NA	NA	NA	NA	NA	TRUE	FALSE	1
b0525	ppiB	25909	8773	15279	0.00155892	0.00143529	495	peptidyl-prolyl cis-trans isomerase B (rotamase B) (NCBI)	164	0.00112078	-2.95048	NA	NA	NA	NA	NA	NA	NA	NA	NA	NA	NA	NA	NA	NA	NA	NA	NA	FALSE	FALSE	5
b0526	cysS	4958	870	1816	0.000154595	0.000274659	1386	cysteinyl-tRNA synthetase (NCBI)	461	0.000312426	-3.50525	NA	NA	NA	NA	NA	NA	NA	NA	NA	NA	NA	NA	NA	NA	NA	NA	NA	TRUE	FALSE	1
b0527	ybcI	6	4	0	7.1078e-07	3.32383e-07	522	conserved inner membrane protein (NCBI)	173	5.39055e-07	-6.26837	14664	conserved inner membrane protein (NCBI)	0.40003	-0.615918	0.0821999	0.34882	0.099051	-0.145714	0.0165958	-0.067838	0.00219389	-0.0107175	-0.00426179	-0.124643	0.24885	-0.0295847	3	FALSE	FALSE	4
b0528	ybcJ	3974	1294	1948	0.000229937	0.000220149	213	orf, hypothetical protein (VIMSS)	70	7.05601e-05	-4.15144	NA	NA	NA	NA	NA	NA	NA	NA	NA	NA	NA	NA	NA	NA	NA	NA	NA	FALSE	FALSE	5
b0529	folD	4317	1311	1579	0.000232958	0.00023915	867	bifunctional 5,10-methylene-tetrahydrofolate dehydrogenase/ 5,10-methylene-tetrahydrofolate cyclohydrolase (NCBI)	288	0.000294118	-3.53148	NA	NA	NA	NA	NA	NA	NA	NA	NA	NA	NA	NA	NA	NA	NA	NA	NA	TRUE	FALSE	1
b0530	sfmA	7	11	0	1.95464e-06	3.87781e-07	543	putative fimbrial-like protein (VIMSS)	180	1.54238e-06	-5.81181	14667	putative fimbrial-like protein (VIMSS)	-1.69449	-1.44784	-0.983647	-1.23618	-0.301555	-0.278254	-0.995952	-0.93445	-0.141245	-0.136731	-0.138988	-1.81423	-1.28162	-1.11452	3	FALSE	FALSE	4
b0531	sfmC	0	0	0	0	0	693	pilin chaperone, periplasmic (NCBI)	230	0	-7	14668	pilin chaperone, periplasmic (NCBI)	-0.0861272	-1.12092	-0.783246	-0.975735	-0.012106	-0.161414	-1.56205	-1.65063	-0.194336	-0.197539	-0.195937	-0.696889	-1.01555	-1.85484	3	FALSE	FALSE	4
b0532	sfmD	0	0	0	0	0	2604	predicted outer membrane export usher protein (NCBI)	867	0	-7	14669	predicted outer membrane export usher protein (NCBI)	-0.298567	0.388632	-0.349372	0.244156	-0.0337037	0.0439039	-0.284602	-0.347101	-0.0304821	-0.036812	-0.033647	0.0519989	-0.0607466	-0.364714	3	FALSE	FALSE	4
b0533	sfmH	3	0	0	0	1.66192e-07	984	predicted fimbrial-like adhesin protein (RefSeq)	327	0	-7	14670	predicted fimbrial-like adhesin protein (RefSeq)	0.875819	0.453638	-0.138287	0.131733	0.111327	0.0585137	-0.0993273	-0.179457	-0.010789	-0.0194304	-0.0151097	0.767562	-0.00378436	-0.160956	3	FALSE	FALSE	4
b0534	sfmF	6	4	0	7.1078e-07	3.32383e-07	516	predicted fimbrial-like adhesin protein (NCBI)	171	5.32823e-07	-6.27342	14671	predicted fimbrial-like adhesin protein (NCBI)	-0.724642	-1.20534	-0.161996	-0.339496	-0.105269	-0.166986	0.242128	0.663592	0.0270872	0.0723097	0.0496985	-1.11428	-0.289537	0.522918	3	FALSE	FALSE	4
b0535	fimZ	5	4	0	7.1078e-07	2.76986e-07	633	predicted DNA-binding transcriptional regulator (NCBI)	210	6.54344e-07	-6.18419	14672	predicted DNA-binding transcriptional regulator (NCBI)	0.526459	-0.0837806	0.459693	-1.19894	0.0845822	-0.0147425	-1.20333	-1.1465	-0.209397	-0.177386	-0.193392	0.255581	-0.426806	-1.35667	3	FALSE	FALSE	4
b0537	intD	17	11	11	1.95464e-06	9.41753e-07	1164	DLP12 prophage; predicted integrase (NCBI)	387	3.31612e-06	-5.47937	14673	DLP12 prophage; predicted integrase (NCBI)	0.938117	0.451113	-0.53157	1.06978	0.12826	0.0594008	0.146068	0.374051	0.0163612	0.0398001	0.0280806	0.802072	0.310736	0.300291	3	FALSE	FALSE	4
b0543	emrE	510	142	196	2.52327e-05	2.82526e-05	333	multidrug efflux protein (NCBI)	110	1.21677e-05	-4.91479	14679	multidrug efflux protein (NCBI)	0.447645	0.620554	1.06314	1.16112	0.0579001	0.0773889	-0.413663	-0.489559	-0.047867	-0.0568101	-0.0523386	0.616725	1.28418	-0.521476	3	FALSE	FALSE	4
b0544	ybcK	12	2	0	3.5539e-07	6.64767e-07	1527	DLP12 prophage; predicted recombinase (NCBI)	508	7.91445e-07	-6.10158	NA	NA	NA	NA	NA	NA	NA	NA	NA	NA	NA	NA	NA	NA	NA	NA	NA	FALSE	FALSE	5
b0545	ybcL	20	34	6	6.04163e-06	1.10794e-06	552	DLP12 prophage; predicted kinase inhibitor (NCBI)	183	4.84682e-06	-5.31454	14681	DLP12 prophage; predicted kinase inhibitor (NCBI)	0.317696	0.1883	0.64117	0.372001	0.0397109	0.0228439	0.246955	-0.159839	0.0292133	-0.0190597	0.00507681	0.292137	0.584955	0.0502967	3	FALSE	FALSE	4
b0546	ybcM	24	42	14	7.46319e-06	1.32953e-06	798	DLP12 prophage; predicted DNA-binding transcriptional regulator (NCBI)	265	8.67006e-06	-5.06198	14682	DLP12 prophage; predicted DNA-binding transcriptional regulator (NCBI)	0.210331	-0.980716	-0.852851	-0.288334	0.0313783	-0.149111	-2.02863	-1.58932	-0.289753	-0.212886	-0.251319	-0.444782	-0.658863	-2.08883	3	FALSE	FALSE	4
b0547	ybcN	0	0	0	0	0	456	DLP12 prophage; predicted protein (NCBI)	151	0	-7	14683	DLP12 prophage; predicted protein (NCBI)	-0.960519	-1.01886	-1.14609	-2.90242	-0.223617	-0.219071	-0.60331	-2.0587	-0.0993215	-0.253392	-0.176357	-1.1428	-2.33741	-1.53691	3	FALSE	FALSE	4
b0548	ninE	0	0	0	0	0	171	DLP12 prophage; conserved protein (NCBI)	56	0	-7	14684	DLP12 prophage; conserved protein (NCBI)	-1.78445	-1.38966	-0.60208	-1.34838	-0.507788	-0.351056	-1.52192	-2.29925	-0.265099	-0.472972	-0.369035	-1.83257	-1.1261	-2.20616	3	FALSE	FALSE	4
b0549	ybcO	0	0	0	0	0	291	DLP12 prophage; predicted protein (NCBI)	96	0	-7	NA	NA	NA	NA	NA	NA	NA	NA	NA	NA	NA	NA	NA	NA	NA	NA	NA	FALSE	FALSE	5
b0550	rusA	0	0	0	0	0	363	DLP12 prophage; endonuclease RUS (NCBI)	120	0	-7	NA	NA	NA	NA	NA	NA	NA	NA	NA	NA	NA	NA	NA	NA	NA	NA	NA	FALSE	FALSE	5
b0551	quuD	6	6	6	1.06617e-06	3.32383e-07	384	DLP12 prophage; predicted antitermination protein (NCBI)	127	5.93584e-07	-6.22652	14687	DLP12 prophage; predicted antitermination protein (NCBI)	2.08375	1.34209	1.62902	1.63259	0.288973	0.180172	-0.0927608	-0.454954	-0.0109331	-0.0540128	-0.0324729	1.97791	1.88309	-0.316223	3	FALSE	FALSE	4
b0554	essD	16	2	18	3.5539e-07	8.86356e-07	216	DLP12 prophage; predicted phage lysis protein (NCBI)	71	1.10615e-07	-6.95618	14690	DLP12 prophage; predicted phage lysis protein (NCBI)	0.224864	-0.572479	-0.646938	-0.624825	0.0304274	-0.0803742	-0.710494	-0.297459	-0.0882813	-0.0342736	-0.0612775	-0.200696	-0.734252	-0.581942	3	FALSE	FALSE	4
b0556	rzpD	12	5	0	8.88475e-07	6.64767e-07	462	DLP12 prophage; predicted murein endopeptidase (NCBI)	153	5.95921e-07	-6.22481	14692	DLP12 prophage; predicted murein endopeptidase (NCBI)	0.661363	0.161766	1.00807	-0.597494	0.152736	0.0508298	1.20125	0.818333	0.179048	0.121659	0.150353	0.475234	0.237045	1.16601	3	FALSE	FALSE	4
b0557	borD	20983	3140	10123	0.000557962	0.0011624	294	DLP12 prophage; predicted lipoprotein (NCBI)	97	0.000237262	-3.62477	14693	DLP12 prophage; predicted lipoprotein (NCBI)	0.297743	0.18774	1.54884	0.157573	0.0624223	0.035454	-0.0865076	0.0438702	-0.0112389	0.00543571	-0.0029016	0.280294	0.985201	-0.0246167	3	FALSE	FALSE	4
b0558	ybcV	2	0	0	0	1.10794e-07	411	putative an envelop protein (VIMSS)	136	0	-7	NA	NA	NA	NA	NA	NA	NA	NA	NA	NA	NA	NA	NA	NA	NA	NA	NA	FALSE	FALSE	5
b0559	ybcW	62	19	37	3.3762e-06	3.43463e-06	207	DLP12 prophage; predicted protein (NCBI)	68	1.00644e-06	-5.99721	14695	DLP12 prophage; predicted protein (NCBI)	-0.294014	-0.232946	-0.347598	-1.36565	-0.0524739	-0.0388499	-0.85314	-0.674106	-0.103772	-0.0783812	-0.0910764	-0.30424	-0.989145	-0.881756	3	FALSE	FALSE	4
b0564	appY	86	72	35	1.2794e-05	4.76416e-06	750	DLP12 prophage; DNA-binding transcriptional activator (NCBI)	249	1.39656e-05	-4.85494	NA	NA	NA	NA	NA	NA	NA	NA	NA	NA	NA	NA	NA	NA	NA	NA	NA	FALSE	FALSE	5
b0565	ompT	40237	24644	32467	0.00437911	0.00222902	954	DLP12 prophage; outer membrane protease VII (outer membrane protein 3b) (NCBI)	317	0.00608552	-2.2157	14701	DLP12 prophage; outer membrane protease VII (outer membrane protein 3b) (NCBI)	0.474949	0.395542	0.336162	0.635394	0.0565385	0.045869	-0.284973	-0.589003	-0.0307519	-0.0618377	-0.0462948	0.502578	0.560928	-0.50459	3	FALSE	FALSE	4
b0566	envY	2	9	0	1.59925e-06	1.10794e-07	762	DNA-binding transcriptional activator of porin biosynthesis (NCBI)	253	1.77374e-06	-5.75111	14702	DNA-binding transcriptional activator of porin biosynthesis (NCBI)	0.8843	-1.04214	0.377647	-0.290588	0.141475	-0.161535	0.447301	0.243606	0.0537437	0.0290971	0.0414204	-0.091128	0.0502637	0.398895	3	FALSE	FALSE	4
b0567	ybcH	117	38	41	6.75241e-06	6.48148e-06	891	hypothetical protein (NCBI)	296	8.76198e-06	-5.0574	14703	hypothetical protein (NCBI)	0.0234185	-0.590138	-0.329284	0.131869	0.00445283	-0.110648	-0.201492	-0.965673	-0.0241826	-0.105348	-0.0647653	-0.327196	-0.113978	-0.673863	3	FALSE	FALSE	4
b0568	nfrA	50	19	16	3.3762e-06	2.76986e-06	2973	bacteriophage N4 receptor, outer membrane subunit (NCBI)	990	1.46526e-05	-4.83408	14704	bacteriophage N4 receptor, outer membrane subunit (NCBI)	-0.31737	0.161403	-0.483242	-0.18717	-0.043684	0.0220532	-0.656821	-0.678807	-0.0737756	-0.0774407	-0.0756081	-0.0900476	-0.387063	-0.771125	3	FALSE	FALSE	4
b0569	nfrB	6	1	0	1.77695e-07	3.32383e-07	2238	bacteriophage N4 receptor, inner membrane subunit (NCBI)	745	5.80341e-07	-6.23632	14705	bacteriophage N4 receptor, inner membrane subunit (NCBI)	0.725125	0.33976	0.625472	1.58638	0.113733	0.0507294	-0.00742054	-0.0187388	-0.000859645	-0.00218558	-0.00152261	0.614812	1.27701	-0.0151031	3	FALSE	FALSE	4
b0570	cusS	62	28	14	4.97546e-06	3.43463e-06	1443	sensory histidine kinase in two-component regulatory system with CusR, senses copper ions (NCBI)	480	1.04695e-05	-4.98007	14706	sensory histidine kinase in two-component regulatory system with CusR, senses copper ions (NCBI)	-0.0625659	0.0399567	0.0251697	0.819009	-0.00948717	0.00584675	-0.310289	-0.195118	-0.0354312	-0.0226701	-0.0290507	-0.0130534	0.487387	-0.291797	3	FALSE	FALSE	4
b0571	cusR	176	109	124	1.93687e-05	9.74991e-06	684	DNA-binding response regulator in two-component regulatory system with CusS (NCBI)	227	1.92743e-05	-4.71502	14707	DNA-binding response regulator in two-component regulatory system with CusS (NCBI)	-1.00996	-1.73718	-0.187803	-0.438855	-0.164295	-0.266878	-0.191661	-0.468333	-0.0231172	-0.0561192	-0.0396182	-1.58606	-0.361801	-0.381048	3	FALSE	FALSE	4
b0572	cusC	0	5	0	8.88475e-07	0	1374	copper/silver efflux system, outer membrane component (NCBI)	457	1.77997e-06	-5.74959	14708	copper/silver efflux system, outer membrane component (NCBI)	0.165473	-0.786569	0.14726	-0.293794	0.0211173	-0.0973796	0.944324	0.461908	0.1024	0.0501715	0.0762859	-0.35859	-0.0846018	0.811888	3	FALSE	FALSE	4
b0573	cusF	48	44	9	7.81858e-06	2.65907e-06	333	periplasmic copper-binding protein (NCBI)	110	3.77027e-06	-5.42363	14709	periplasmic copper-binding protein (NCBI)	-0.375836	-0.52988	-0.109818	-0.49763	-0.0500957	-0.0678653	-0.112272	0.097859	-0.01198	0.0105514	-0.000714321	-0.522916	-0.350711	-0.0083216	3	FALSE	FALSE	4
b0574	cusB	4	6	0	1.06617e-06	2.21589e-07	1224	copper/silver efflux system, membrane fusion protein (NCBI)	407	1.90227e-06	-5.72073	14710	copper/silver efflux system, membrane fusion protein (NCBI)	-0.9859	-0.153301	0.158986	0.246781	-0.149535	-0.0250754	-0.792597	-0.585101	-0.118689	-0.0850274	-0.101858	-0.657718	0.23427	-0.795414	3	FALSE	FALSE	4
b0575	cusA	3	3	0	5.33085e-07	1.66192e-07	3144	copper/silver efflux system, membrane component (NCBI)	1047	2.44678e-06	-5.61141	14711	copper/silver efflux system, membrane component (NCBI)	-1.22746	-0.420024	-0.467591	-0.298887	-0.179866	-0.0579767	-0.527294	-0.169775	-0.0657836	-0.0222546	-0.0440191	-0.951173	-0.442526	-0.402453	3	FALSE	FALSE	4
b0576	pheP	720	99	254	1.75918e-05	3.9886e-05	1377	phenylalanine transporter (NCBI)	458	3.53206e-05	-4.45197	14712	phenylalanine transporter (NCBI)	0.968988	0.805861	0.36427	1.55085	0.157152	0.134361	-0.0166575	-0.340444	-0.00207586	-0.0371967	-0.0196363	1.02471	1.1057	-0.206173	3	FALSE	FALSE	4
b0577	mscM	357	91	127	1.61702e-05	1.97768e-05	1248	predicted mechanosensitive channel (NCBI)	415	2.94182e-05	-4.53138	14713	predicted mechanosensitive channel (NCBI)	0.647254	0.891543	0.168272	0.619668	0.0727265	0.0982567	0.57871	0.855768	0.0598575	0.0879127	0.0738851	0.888425	0.454917	0.828196	3	FALSE	FALSE	4
b0578	nfsB	6231	2448	4543	0.000434997	0.00034518	654	dihydropteridine reductase, NAD(P)H-dependent, oxygen-insensitive (NCBI)	217	0.000413807	-3.3832	14714	dihydropteridine reductase, NAD(P)H-dependent, oxygen-insensitive (NCBI)	-1.55696	-1.62032	-1.79719	-0.67647	-0.293222	-0.296786	0.273426	0.0135282	0.0361414	0.00159627	0.0188689	-1.8344	-1.42817	0.165673	3	FALSE	FALSE	4
b0579	ybdF	163	143	119	2.54104e-05	9.02975e-06	369	hypothetical protein (NCBI)	122	1.35901e-05	-4.86678	14715	hypothetical protein (NCBI)	1.18712	0.261694	0.446874	0.0202832	0.473465	0.113553	0.403871	0.774757	0.0928505	0.130364	0.111607	0.836472	0.269713	0.680482	3	FALSE	FALSE	4
b0580	ybdJ	714	183	330	3.25182e-05	3.95536e-05	249	predicted inner membrane protein (NCBI)	82	1.16894e-05	-4.93221	NA	NA	NA	NA	NA	NA	NA	NA	NA	NA	NA	NA	NA	NA	NA	NA	NA	FALSE	FALSE	5
b0581	ybdK	12	122	0	2.16788e-05	6.64767e-07	1119	gamma-glutamyl:cysteine ligase (NCBI)	372	3.53533e-05	-4.45157	14717	gamma-glutamyl:cysteine ligase (NCBI)	-1.4734	-2.22835	-1.03281	-2.26517	-0.271393	-0.360366	-0.790933	-0.604462	-0.101267	-0.0736455	-0.087456	-2.1372	-1.90409	-0.805632	3	FALSE	FALSE	4
b0583	entD	3	4	0	7.1078e-07	1.66192e-07	621	phosphopantetheinyltransferase component of enterobactin synthase multienzyme complex (NCBI)	206	6.4188e-07	-6.19255	14719	phosphopantetheinyltransferase component of enterobactin synthase multienzyme complex (NCBI)	-1.32023	-1.9768	-0.341498	-0.840514	-0.337029	-0.591139	-1.24979	-1.5151	-0.220442	-0.215152	-0.217797	-1.90354	-0.682435	-1.59632	3	FALSE	FALSE	4
b0584	fepA	69	32	71	5.68624e-06	3.82241e-06	2241	iron-enterobactin outer membrane transporter (NCBI)	746	1.85958e-05	-4.73058	14720	iron-enterobactin outer membrane transporter (NCBI)	-0.110714	0.392134	0.354415	0.110202	-0.0163135	0.0572439	0.103368	0.835327	0.0112201	0.0943504	0.0527852	0.162478	0.268247	0.541956	3	FALSE	FALSE	4
b0585	fes	7	9	0	1.59925e-06	3.87781e-07	1125	enterobactin/ferric enterobactin esterase (NCBI)	374	2.62205e-06	-5.58136	14721	enterobactin/ferric enterobactin esterase (NCBI)	-2.95334	-3.35145	-3.82146	-4.61469	-0.792078	-0.819104	-8.41224	-10.059	-1.49659	-1.61527	-1.55593	-3.64007	-4.87061	-10.6644	1	FALSE	FALSE	2
b0586	entF	24	24	4	4.26468e-06	1.32953e-06	3882	enterobactin synthase multienzyme complex component, ATP-dependent (NCBI)	1293	2.41733e-05	-4.61666	14722	enterobactin synthase multienzyme complex component, ATP-dependent (NCBI)	-0.466498	-0.930251	-1.04727	-0.733976	-0.0613636	-0.11796	-1.50906	-1.31987	-0.159671	-0.140156	-0.149913	-0.806413	-1.02841	-1.63329	3	FALSE	FALSE	4
b0587	fepE	2	0	0	0	1.10794e-07	1134	regulator of length of O-antigen component of lipopolysaccharide chains (NCBI)	377	0	-7	14723	regulator of length of O-antigen component of lipopolysaccharide chains (NCBI)	-0.206243	0.691212	0.037153	0.497406	-0.0290517	0.0899075	0.27338	0.407321	0.0302836	0.0451346	0.0377091	0.279997	0.308628	0.393003	3	FALSE	FALSE	4
b0588	fepC	68	36	48	6.39702e-06	3.76701e-06	816	iron-enterobactin transporter subunit (NCBI)	271	7.59974e-06	-5.1192	14724	iron-enterobactin transporter subunit (NCBI)	-2.01967	-2.15053	-4.14467	-4.22097	-0.3907	-0.375477	-5.93533	-6.89099	-0.7044	-0.903577	-0.803989	-2.40767	-4.8299	-7.40528	1	FALSE	FALSE	2
b0589	fepG	14	6	7	1.06617e-06	7.75561e-07	993	iron-enterobactin transporter subunit (NCBI)	330	1.54238e-06	-5.81181	14725	iron-enterobactin transporter subunit (NCBI)	-3.25265	-3.59461	-3.51037	-4.51037	-0.653311	-0.661449	-5.35274	-7.3791	-0.82264	-1.01004	-0.91634	-3.95327	-4.63078	-7.35074	1	FALSE	FALSE	2
b0590	fepD	30	11	12	1.95464e-06	1.66192e-06	1005	iron-enterobactin transporter subunit (NCBI)	334	2.86198e-06	-5.54333	14726	iron-enterobactin transporter subunit (NCBI)	-3.33837	-4.53309	-5.5098	-4.91927	-0.682268	-0.938672	-6.24773	-7.88687	-0.787813	-0.921584	-0.854698	-4.54459	-6.02122	-8.16061	1	FALSE	FALSE	2
b0591	entS	62	23	24	4.08698e-06	3.43463e-06	1251	predicted transporter (NCBI)	416	7.45329e-06	-5.12765	14727	predicted transporter (NCBI)	-0.502296	0.515443	0.395471	0.416746	-0.0876601	0.0831648	0.127745	0.50083	0.0151278	0.0638065	0.0394672	0.00759069	0.468934	0.362908	3	FALSE	FALSE	4
b0592	fepB	179	88	67	1.56372e-05	9.9161e-06	957	iron-enterobactin transporter subunit (NCBI)	318	2.1799e-05	-4.66156	14728	iron-enterobactin transporter subunit (NCBI)	-4.58236	-4.98106	-4.14934	-6.241	-0.79438	-0.794286	-6.55054	-8.93792	-0.8256	-1.14307	-0.984337	-5.52144	-5.99886	-8.94227	1	FALSE	FALSE	2
b0593	entC	44	60	12	1.06617e-05	2.43748e-06	1176	isochorismate synthase (NCBI)	391	1.82749e-05	-4.73815	14729	isochorismate synthase (NCBI)	0.0890593	0.50371	-0.59943	-1.86852	0.0154807	0.0821598	-0.863559	-0.731413	-0.106343	-0.0865093	-0.0964263	0.342235	-1.42487	-0.920858	3	FALSE	FALSE	4
b0594	entE	32	33	9	5.86393e-06	1.77271e-06	1611	2,3-dihydroxybenzoate-AMP ligase component of enterobactin synthase multienzyme complex (NCBI)	536	1.37786e-05	-4.86079	14730	2,3-dihydroxybenzoate-AMP ligase component of enterobactin synthase multienzyme complex (NCBI)	-1.28364	-1.78422	-0.564491	-0.436861	-0.226725	-0.297344	-0.735922	-1.94793	-0.0933321	-0.240066	-0.166699	-1.77123	-0.578131	-1.54952	3	FALSE	FALSE	4
b0595	entB	59	62	6	1.10171e-05	3.26844e-06	858	isochorismatase (NCBI)	285	1.37646e-05	-4.86124	14731	isochorismatase (NCBI)	1.03797	0.604262	-0.678024	0.918296	0.192753	0.110315	-0.304248	-0.782027	-0.0394718	-0.104692	-0.0720817	0.948144	0.138721	-0.627161	3	FALSE	FALSE	4
b0596	entA	36	33	2	5.86393e-06	1.9943e-06	747	2,3-dihydroxybenzoate-2,3-dehydrogenase (NCBI)	248	6.37518e-06	-5.19551	14732	2,3-dihydroxybenzoate-2,3-dehydrogenase (NCBI)	-2.07528	-2.01134	-1.44501	-1.69647	-0.471389	-0.417204	-0.145516	-0.162269	-0.0271525	-0.0359338	-0.0315431	-2.35941	-1.81373	-0.1777	3	FALSE	FALSE	4
b0597	entH	28	20	7	3.5539e-06	1.55112e-06	414	hypothetical protein (NCBI)	137	2.13441e-06	-5.67072	14733	hypothetical protein (NCBI)	-0.985301	-0.299011	-1.14346	-2.08642	-0.27063	-0.0850946	-0.918143	-0.656586	-0.161923	-0.103436	-0.13268	-0.741498	-1.86477	-0.90917	3	FALSE	FALSE	4
b0598	cstA	126	177	51	3.1452e-05	6.98005e-06	2106	carbon starvation protein (NCBI)	701	9.66536e-05	-4.01478	14734	carbon starvation protein (NCBI)	0.672254	0.439338	-0.566581	-0.591137	0.08632	0.0546163	-0.774546	-0.166538	-0.0886371	-0.0175891	-0.0531131	0.641778	-0.668408	-0.543335	3	FALSE	FALSE	4
b0599	ybdH	113	304	3734	5.40193e-05	6.25989e-06	1089	predicted oxidoreductase (NCBI)	362	8.57253e-05	-4.06689	14736	predicted oxidoreductase (NCBI)	-0.75517	0.14014	-1.04598	0.0782047	-0.144728	0.0234851	0.733314	0.671183	0.096989	0.089623	0.093306	-0.355088	-0.558745	0.810887	3	FALSE	FALSE	4
b0600	ybdL	105	278	5802	4.93992e-05	5.81671e-06	1161	putative aminotransferase (NCBI)	386	8.35909e-05	-4.07784	14737	putative aminotransferase (NCBI)	-0.0674713	0.307578	0.0450479	0.955228	-0.0109837	0.047233	-0.407691	0.766693	-0.0546503	0.0910103	0.01818	0.138626	0.57751	0.20727	3	FALSE	FALSE	4
b0601	ybdM	79	46	42	8.17397e-06	4.37638e-06	630	hypothetical protein (NCBI)	209	7.48912e-06	-5.12557	14738	hypothetical protein (NCBI)	0.00562734	-0.560777	1.528	1.30239	0.000940577	-0.113557	0.143392	0.155637	0.0171602	0.0187702	0.0179652	-0.320516	1.63412	0.172644	3	FALSE	FALSE	4
b0602	ybdN	3	3	0	5.33085e-07	1.66192e-07	1221	hypothetical protein (NCBI)	406	9.48799e-07	-6.02283	14739	hypothetical protein (NCBI)	0.0891147	0.00224895	-0.944704	0.22315	0.0169649	0.00038574	-0.754554	0.510955	-0.0948792	0.0655591	-0.01466	0.0527488	-0.41659	-0.140642	3	FALSE	FALSE	4
b0603	ybdO	5	4	0	7.1078e-07	2.76986e-07	903	predicted DNA-binding transcriptional regulator (NCBI)	300	9.34777e-07	-6.02929	NA	NA	NA	NA	NA	NA	NA	NA	NA	NA	NA	NA	NA	NA	NA	NA	NA	FALSE	FALSE	5
b0604	dsbG	543	229	278	4.06921e-05	3.00807e-05	747	thiol:disulfide interchange protein (VIMSS)	248	4.42399e-05	-4.35419	14741	thiol:disulfide interchange protein (VIMSS)	0.0252878	0.658472	0.644093	-0.182425	0.00465085	0.11299	0.889548	0.230172	0.111017	0.027346	0.0691812	0.394769	0.266544	0.646471	3	FALSE	FALSE	4
b0605	ahpC	92449	37153	76357	0.0066019	0.00512142	564	alkyl hydroperoxide reductase, C22 subunit (NCBI)	187	0.00541206	-2.26664	14742	alkyl hydroperoxide reductase, C22 subunit (NCBI)	-1.56996	0.0988478	0.296085	0.362082	-0.346662	0.022008	0.0881344	-0.0529431	0.0127121	-0.00730237	0.00270485	-0.849349	0.379993	0.0203177	3	FALSE	FALSE	4
b0606	ahpF	5698	1554	4883	0.000276138	0.000315653	1566	alkyl hydroperoxide reductase, F52a subunit; detoxification of hydroperoxides (VIMSS)	521	0.00063069	-3.20018	14743	alkyl hydroperoxide reductase, F52a subunit; detoxification of hydroperoxides (VIMSS)	-0.311723	0.257524	-0.716266	0.456312	-0.0641364	0.0465844	0.410753	0.968241	0.0489717	0.116383	0.0826772	-0.0312923	-0.150085	0.796163	3	FALSE	FALSE	4
b0607	uspG	980	789	637	0.000140201	5.42893e-05	429	universal stress protein UP12 (NCBI)	142	8.72755e-05	-4.05911	14744	universal stress protein UP12 (NCBI)	1.14015	-0.387403	0.633519	0.964769	0.20934	-0.0682733	-0.282363	-0.0291985	-0.0474305	-0.0046581	-0.0260443	0.434597	0.922772	-0.17988	3	FALSE	FALSE	4
b0608	ybdR	4	53	0	9.41783e-06	2.21589e-07	1239	predicted oxidoreductase, Zn-dependent and NAD(P)-binding (NCBI)	412	1.70098e-05	-4.7693	14745	predicted oxidoreductase, Zn-dependent and NAD(P)-binding (NCBI)	0.925507	1.34024	1.47231	0.433168	0.15093	0.218554	0.190583	0.465692	0.0210528	0.0554689	0.0382609	1.30813	1.10013	0.3789	3	FALSE	FALSE	4
b0610	rnk	3754	502	2384	8.92028e-05	0.000207961	411	nucleoside diphosphate kinase regulator (NCBI)	136	5.31826e-05	-4.27423	14747	nucleoside diphosphate kinase regulator (NCBI)	1.17647	0.325109	0.182488	-0.620101	0.369433	0.0978026	0.360194	0.0791199	0.0949587	0.0175496	0.0562541	0.866935	-0.252656	0.253638	3	FALSE	FALSE	4
b0611	rna	1489	470	808	8.35166e-05	8.24865e-05	807	ribonuclease I (NCBI)	268	9.81205e-05	-4.00824	14748	ribonuclease I (NCBI)	-0.115188	-0.642533	0.628788	-0.731167	-0.0284016	-0.149256	-0.0291762	0.00754895	-0.00477175	0.00115329	-0.00180923	-0.43747	-0.0591085	-0.0124865	3	FALSE	FALSE	4
b0612	citT	2	0	0	0	1.10794e-07	1464	citrate:succinate antiporter (NCBI)	487	0	-7	14749	citrate:succinate antiporter (NCBI)	0.534356	0.331515	-0.0942311	1.18355	0.0896434	0.057983	0.283335	0.971973	0.032147	0.113344	0.0727455	0.499911	0.628921	0.724753	3	FALSE	FALSE	4
b0613	citG	0	0	0	0	0	879	triphosphoribosyl-dephospho-CoA transferase (NCBI)	292	0	-7	14750	triphosphoribosyl-dephospho-CoA transferase (NCBI)	-0.562327	-1.15474	-0.400809	-1.25055	-0.160225	-0.252177	0.945895	0.393885	0.191961	0.0603107	0.126136	-0.991351	-0.953415	0.773522	3	FALSE	FALSE	4
b0614	citX	0	0	0	0	0	552	2'-(5'-triphosphoribosyl)-3'-dephospho-CoA:apo- citrate lyase (NCBI)	183	0	-7	NA	NA	NA	NA	NA	NA	NA	NA	NA	NA	NA	NA	NA	NA	NA	NA	NA	FALSE	FALSE	5
b0615	citF	1	0	0	0	5.53972e-08	1533	citrate lyase, citrate-ACP transferase (alpha) subunit (NCBI)	510	0	-7	14752	citrate lyase, citrate-ACP transferase (alpha) subunit (NCBI)	-0.803872	-0.197078	0.587484	-0.455406	-0.216229	-0.0474898	1.17446	0.719425	0.180833	0.0917326	0.136283	-0.577899	0.0762555	1.09344	3	FALSE	FALSE	4
b0616	citE	0	0	0	0	0	909	citrate lyase beta chain (acyl lyase subunit) (VIMSS)	302	0	-7	14753	citrate lyase beta chain (acyl lyase subunit) (VIMSS)	-0.4096	1.14145	-0.22326	0.671175	-0.0978337	0.250092	-0.186361	1.04396	-0.0310512	0.142899	0.055924	0.422531	0.258604	0.495137	3	FALSE	FALSE	4
b0617	citD	0	1	0	1.77695e-07	0	297	citrate lyase, acyl carrier (gamma) subunit (NCBI)	98	7.63401e-08	-7	NA	NA	NA	NA	NA	NA	NA	NA	NA	NA	NA	NA	NA	NA	NA	NA	NA	FALSE	FALSE	5
b0618	citC	0	0	0	0	0	1059	citrate lyase synthetase (citrate (pro-3S)-lyase ligase (VIMSS)	352	0	-7	14755	citrate lyase synthetase (citrate (pro-3S)-lyase ligase (VIMSS)	0.863183	0.545258	0.949659	0.610923	0.127194	0.0766706	0.362331	-0.37837	0.0433413	-0.046541	-0.00159986	0.813164	0.901002	-0.00926006	3	FALSE	FALSE	4
b0619	dpiB	4	2	0	3.5539e-07	2.21589e-07	1659	sensory histidine kinase in two-component regulatory system with citB (NCBI)	552	8.59995e-07	-6.0655	14756	sensory histidine kinase in two-component regulatory system with citB (NCBI)	0.343807	-0.00990384	1.0006	0.572464	0.0527706	-0.00148902	0.26912	-0.0563523	0.0324707	-0.0062188	0.0131259	0.192779	0.90821	0.122841	3	FALSE	FALSE	4
b0620	dpiA	229	60	59	1.06617e-05	1.2686e-05	681	DNA-binding response regulator in two-component regulatory system with citA (NCBI)	226	1.0563e-05	-4.97621	14757	DNA-binding response regulator in two-component regulatory system with citA (NCBI)	0.729362	0.638178	-0.0762402	1.46558	0.104627	0.0883163	1.37991	1.10944	0.154741	0.130279	0.14251	0.789549	0.802137	1.43723	3	FALSE	FALSE	4
b0621	dcuC	4	0	0	0	2.21589e-07	1386	anaerobic C4-dicarboxylate transport (NCBI)	461	0	-7	14758	anaerobic C4-dicarboxylate transport (NCBI)	0.266301	-0.505742	0.483505	-0.495083	0.0504433	-0.0919916	1.40792	0.401716	0.174824	0.050422	0.112623	-0.138241	-0.00668458	1.04479	3	FALSE	FALSE	4
b0622	pagP	16	6	0	1.06617e-06	8.86356e-07	561	palmitoyl transferase for Lipid A (NCBI)	186	8.69343e-07	-6.06081	14759	palmitoyl transferase for Lipid A (NCBI)	-0.476824	-0.851546	-0.601761	-0.549629	-0.0712511	-0.12614	-0.826726	-0.677923	-0.0911411	-0.0735749	-0.082358	-0.766935	-0.664755	-0.86871	3	FALSE	FALSE	4
b0623	cspE	186416	29309	56258	0.00520806	0.0103269	210	cold shock protein E (NCBI)	69	0.00157535	-2.80262	NA	NA	NA	NA	NA	NA	NA	NA	NA	NA	NA	NA	NA	NA	NA	NA	NA	FALSE	FALSE	5
b0624	crcB	798	223	385	3.9626e-05	4.4207e-05	384	camphor resistance protein CrcB (NCBI)	127	2.20615e-05	-4.65636	14761	camphor resistance protein CrcB (NCBI)	-1.36977	-0.561275	-0.627507	-1.2713	-0.38537	-0.161864	0.0139718	-0.685742	0.00234106	-0.0918738	-0.0447664	-1.11489	-1.09628	-0.387847	3	FALSE	FALSE	4
b0627	tatE	3465	1286	1614	0.000228516	0.000191951	204	twin arginine translocase protein E (NCBI)	67	6.71186e-05	-4.17316	NA	NA	NA	NA	NA	NA	NA	NA	NA	NA	NA	NA	NA	NA	NA	NA	NA	FALSE	FALSE	5
b0628	lipA	11920	1101	5699	0.000195642	0.000660335	966	lipoyl synthase (NCBI)	321	0.000275308	-3.56018	NA	NA	NA	NA	NA	NA	NA	NA	NA	NA	NA	NA	NA	NA	NA	NA	NA	FALSE	TRUE	2
b0629	ybeF	21	5	0	8.88475e-07	1.16334e-06	954	putative transcriptional regulator LYSR-type (VIMSS)	317	1.23469e-06	-5.90844	14766	putative transcriptional regulator LYSR-type (VIMSS)	1.04917	1.12037	1.77683	1.3391	0.148129	0.148879	0.364264	0.199203	0.0420202	0.0213739	0.031697	1.25259	1.79899	0.325318	3	FALSE	FALSE	4
b0630	lipB	980	271	436	4.81553e-05	5.42893e-05	642	protein of lipoate biosynthesis (VIMSS)	213	4.49651e-05	-4.34712	NA	NA	NA	NA	NA	NA	NA	NA	NA	NA	NA	NA	NA	NA	NA	NA	NA	FALSE	FALSE	5
b0631	ybeD	8919	2166	4622	0.000384887	0.000494088	264	hypothetical protein (NCBI)	87	0.000146793	-3.8333	NA	NA	NA	NA	NA	NA	NA	NA	NA	NA	NA	NA	NA	NA	NA	NA	NA	FALSE	FALSE	5
b0632	dacA	4143	1180	2135	0.00020968	0.000229511	1212	D-alanyl-D-alanine carboxypeptidase (penicillin-binding protein 5) (NCBI)	403	0.000370437	-3.43129	14769	D-alanyl-D-alanine carboxypeptidase (penicillin-binding protein 5) (NCBI)	-1.54022	-1.55763	-1.25641	-2.03568	-0.295772	-0.257745	-4.51961	-3.85574	-0.592414	-0.464313	-0.528364	-1.78854	-1.90069	-4.83551	1	FALSE	FALSE	2
b0633	rlpA	1308	726	818	0.000129007	7.24596e-05	1089	minor lipoprotein (NCBI)	362	0.000204726	-3.68883	14770	minor lipoprotein (NCBI)	0.65961	0.591367	0.0881588	0.781252	0.104353	0.0932701	0.710752	-0.159126	0.081472	-0.0190242	0.0312239	0.722252	0.501955	0.318481	3	FALSE	FALSE	4
b0634	mrdB	435	103	156	1.83026e-05	2.40978e-05	1113	cell wall shape-determining protein (NCBI)	370	2.9687e-05	-4.52743	NA	NA	NA	NA	NA	NA	NA	NA	NA	NA	NA	NA	NA	NA	NA	NA	NA	TRUE	FALSE	1
b0635	mrdA	324	76	148	1.35048e-05	1.79487e-05	1902	transpeptidase involved in peptidoglycan synthesis (penicillin-binding protein 2) (NCBI)	633	3.74752e-05	-4.42626	NA	NA	NA	NA	NA	NA	NA	NA	NA	NA	NA	NA	NA	NA	NA	NA	NA	TRUE	FALSE	1
b0636	rlmH	1099	177	420	3.1452e-05	6.08816e-05	468	hypothetical protein (NCBI)	155	2.13713e-05	-4.67017	14773	hypothetical protein (NCBI)	0.760122	0.00390303	0.0153209	0.608939	0.164342	0.000797829	0.890266	0.372641	0.123449	0.0483189	0.0858837	0.44111	0.360417	0.72914	3	FALSE	FALSE	4
b0637	ybeB	4975	796	3292	0.000141445	0.000275601	318	orf, hypothetical protein (VIMSS)	105	6.51072e-05	-4.18637	NA	NA	NA	NA	NA	NA	NA	NA	NA	NA	NA	NA	NA	NA	NA	NA	NA	FALSE	FALSE	5
b0638	cobC	45	24	49	4.26468e-06	2.49288e-06	612	predicted alpha-ribazole-5'-P phosphatase (NCBI)	203	3.7952e-06	-5.42077	14775	predicted alpha-ribazole-5'-P phosphatase (NCBI)	-0.469762	-0.446895	-0.575539	0.12235	-0.0930332	-0.0820752	0.333266	-0.434902	0.0501592	-0.065715	-0.00777787	-0.529232	-0.261649	-0.0586799	3	FALSE	FALSE	4
b0639	nadD	318	100	181	1.77695e-05	1.76163e-05	642	nicotinic acid mononucleotide adenyltransferase (NCBI)	213	1.65923e-05	-4.78009	NA	NA	NA	NA	NA	NA	NA	NA	NA	NA	NA	NA	NA	NA	NA	NA	NA	TRUE	FALSE	1
b0640	holA	140	82	70	1.4571e-05	7.75561e-06	1032	DNA polymerase III subunit delta (NCBI)	343	2.19096e-05	-4.65937	NA	NA	NA	NA	NA	NA	NA	NA	NA	NA	NA	NA	NA	NA	NA	NA	NA	TRUE	FALSE	1
b0641	lptE	1403	522	628	9.27567e-05	7.77223e-05	582	minor lipoprotein (NCBI)	193	7.84792e-05	-4.10525	14778	minor lipoprotein (NCBI)	-0.493151	-1.1869	-0.127233	-0.184498	-0.245142	-0.433493	0.572438	0.142603	0.1485	0.0290082	0.0887541	-0.969977	-0.179978	0.412829	3	TRUE	FALSE	1
b0642	leuS	8069	2074	4651	0.000368539	0.000447	2583	leucyl-tRNA synthetase (NCBI)	860	0.00138942	-2.85717	NA	NA	NA	NA	NA	NA	NA	NA	NA	NA	NA	NA	NA	NA	NA	NA	NA	TRUE	FALSE	1
b0643	ybeL	463	1899	517	0.000337443	2.56489e-05	483	hypothetical protein (NCBI)	160	0.000236686	-3.62583	14780	hypothetical protein (NCBI)	-0.746983	-0.39356	0.917743	-0.711623	-0.203445	-0.101386	1.17199	0.704882	0.184577	0.0960913	0.140334	-0.658492	0.119004	1.08361	3	FALSE	FALSE	4
b0644	ybeQ	1	1	0	1.77695e-07	5.53972e-08	978	orf, hypothetical protein (VIMSS)	325	2.53169e-07	-6.59659	14781	orf, hypothetical protein (VIMSS)	0.425067	-0.135927	0.314172	-0.318158	0.0584949	-0.0180004	1.04634	0.759166	0.121413	0.0865787	0.103996	0.166935	-0.00230115	1.04241	3	FALSE	FALSE	4
b0645	ybeR	0	0	0	0	0	708	hypothetical protein (NCBI)	235	0	-7	14782	hypothetical protein (NCBI)	-0.0221717	0.795998	0.517622	0.589069	-0.00289126	0.101155	0.0272242	-0.478207	0.00302861	-0.0558457	-0.0264086	0.446769	0.638948	-0.260375	3	FALSE	FALSE	4
b0646	djlB	0	0	0	0	0	1428	predicted chaperone (NCBI)	475	0	-7	14783	predicted chaperone (NCBI)	0.840075	0.115452	0.391428	0.116759	0.0981681	0.013335	-0.183541	0.372525	-0.0191449	0.0386755	0.0097653	0.551674	0.293402	0.10911	3	FALSE	FALSE	4
b0647	ybeT	4	1	0	1.77695e-07	2.21589e-07	555	conserved outer membrane protein (NCBI)	184	1.43333e-07	-6.84366	14784	conserved outer membrane protein (NCBI)	0.271228	-0.293721	0.147304	0.020136	0.0347786	-0.0367415	0.652842	0.0849671	0.0726905	0.00934914	0.0410198	-0.0129861	0.0966714	0.425974	3	FALSE	FALSE	4
b0648	ybeU	4	1	0	1.77695e-07	2.21589e-07	708	predicted tRNA ligase (NCBI)	235	1.83061e-07	-6.73741	14785	predicted tRNA ligase (NCBI)	1.75226	1.88043	-0.232589	1.05603	0.272426	0.271562	1.00973	1.1959	0.118233	0.136746	0.127489	2.09734	0.475416	1.27342	3	FALSE	FALSE	4
b0649	djlC	3	2	0	3.5539e-07	1.66192e-07	1452	Hsc56 co-chaperone of HscC (NCBI)	483	7.52496e-07	-6.1235	14786	Hsc56 co-chaperone of HscC (NCBI)	1.10387	0.0261006	-0.699751	0.833134	0.193765	0.00440196	-0.149869	0.300628	-0.0207485	0.0380541	0.00865284	0.652388	0.0770087	0.0870408	3	FALSE	FALSE	4
b0650	hscC	5	1	0	1.77695e-07	2.76986e-07	1671	Hsp70 family chaperone Hsc62, binds to RpoD and inhibits transcription (NCBI)	556	4.33113e-07	-6.3634	14787	Hsp70 family chaperone Hsc62, binds to RpoD and inhibits transcription (NCBI)	-0.265574	0.0669651	-0.243048	0.848031	-0.0362295	0.00873381	0.35803	0.180341	0.0391341	0.0201914	0.0296628	-0.114667	0.349287	0.310829	3	FALSE	FALSE	4
b0651	rihA	516	175	199	3.10966e-05	2.8585e-05	936	ribonucleoside hydrolase 1 (NCBI)	311	4.2396e-05	-4.37267	14788	ribonucleoside hydrolase 1 (NCBI)	0.0708265	-0.522001	1.20035	0.92925	0.0104938	-0.0739532	0.790767	0.292287	0.0918119	0.0327118	0.0622618	-0.260486	1.22953	0.625302	3	FALSE	FALSE	4
b0652	gltL	665	357	492	6.34371e-05	3.68392e-05	726	glutamate and aspartate transporter subunit (NCBI)	241	6.70212e-05	-4.17379	14789	glutamate and aspartate transporter subunit (NCBI)	-0.696438	-0.220941	-0.192245	0.813049	-0.191868	-0.0507997	-1.25969	-0.732281	-0.207076	-0.08824	-0.147658	-0.529649	0.358421	-1.15006	3	FALSE	FALSE	4
b0653	gltK	173	75	76	1.33271e-05	9.58372e-06	675	glutamate and aspartate transporter subunit (NCBI)	224	1.30869e-05	-4.88316	14790	glutamate and aspartate transporter subunit (NCBI)	1.17866	0.472428	0.271683	0.419774	0.229178	0.0874144	-0.124348	-0.155362	-0.0152464	-0.0179057	-0.016576	0.953258	0.399213	-0.16149	3	FALSE	FALSE	4
b0654	gltJ	160	80	80	1.42156e-05	8.86356e-06	741	glutamate and aspartate transporter subunit (NCBI)	246	1.53303e-05	-4.81445	14791	glutamate and aspartate transporter subunit (NCBI)	0.381815	1.57487	-0.270039	0.5025	0.0643022	0.242026	-0.151976	-0.0172559	-0.018209	-0.00206431	-0.0101367	1.1297	0.134211	-0.0977059	3	FALSE	FALSE	4
b0655	gltI	1254	3332	1111	0.000592079	6.94681e-05	909	glutamate and aspartate transporter subunit (NCBI)	302	0.000783861	-3.10576	14792	glutamate and aspartate transporter subunit (NCBI)	-0.923522	-1.65429	-2.41228	-0.556567	-0.230813	-0.385033	-0.259383	-0.378286	-0.0426266	-0.0473114	-0.044969	-1.4883	-1.71407	-0.368158	3	FALSE	FALSE	4
b0657	lnt	442	128	222	2.27449e-05	2.44856e-05	1539	apolipoprotein N-acyltransferase (NCBI)	512	5.10513e-05	-4.29199	NA	NA	NA	NA	NA	NA	NA	NA	NA	NA	NA	NA	NA	NA	NA	NA	NA	TRUE	FALSE	1
b0658	ybeX	1280	665	1216	0.000118167	7.09085e-05	879	predicteed ion transport (NCBI)	292	0.000151263	-3.82027	14795	predicteed ion transport (NCBI)	0.917318	-0.482789	0.178419	-0.633393	0.144922	-0.0940205	1.33207	1.00796	0.170102	0.123544	0.146823	0.250875	-0.26268	1.35101	3	FALSE	FALSE	4
b0659	ybeY	1611	475	1666	8.44051e-05	8.92449e-05	468	hypothetical protein (NCBI)	155	5.73525e-05	-4.24145	NA	NA	NA	NA	NA	NA	NA	NA	NA	NA	NA	NA	NA	NA	NA	NA	NA	FALSE	FALSE	5
b0660	ybeZ	2115	885	1762	0.00015726	0.000117165	1041	predicted protein with nucleoside triphosphate hydrolase domain (RefSeq)	346	0.000238532	-3.62245	14797	predicted protein with nucleoside triphosphate hydrolase domain (RefSeq)	-0.0315272	0.354558	-1.47931	0.20726	-0.00830954	0.0856222	-0.960209	-0.0439106	-0.132589	-0.00591315	-0.0692511	0.186502	-0.734418	-0.579729	3	FALSE	FALSE	4
b0661	miaB	5163	1211	1643	0.000215189	0.000286016	1425	isopentenyl-adenosine A37 tRNA methylthiolase (NCBI)	474	0.000447146	-3.34955	14798	isopentenyl-adenosine A37 tRNA methylthiolase (NCBI)	-0.398115	-0.31921	2.84322	2.22559	-0.0614874	-0.0473107	3.73521	3.13976	0.435165	0.367555	0.40136	-0.414148	2.92648	3.96927	3	FALSE	FALSE	4
b0662	ubiF	777	329	495	5.84616e-05	4.30436e-05	1176	2-octaprenyl-3-methyl-6-methoxy-1,4-benzoquinol hydroxylase (NCBI)	391	0.000100207	-3.9991	NA	NA	NA	NA	NA	NA	NA	NA	NA	NA	NA	NA	NA	NA	NA	NA	NA	FALSE	FALSE	5
b0674	asnB	1811	1344	1444	0.000238822	0.000100324	1665	asparagine synthetase B (NCBI)	554	0.000580011	-3.23656	14804	asparagine synthetase B (NCBI)	-0.600516	-0.905019	-1.06089	-0.379225	-0.0862649	-0.136358	-0.0228593	-0.164718	-0.00265017	-0.0185977	-0.0106239	-0.869221	-0.831452	-0.108298	3	FALSE	FALSE	4
b0675	nagD	2085	709	1230	0.000125986	0.000115503	753	UMP phosphatase (NCBI)	250	0.000138074	-3.85989	14805	UMP phosphatase (NCBI)	-1.02372	-0.0085411	-0.990917	-0.75839	-0.204501	-0.00179804	-1.02764	-1.35164	-0.146467	-0.171621	-0.159044	-0.595974	-1.00996	-1.37368	3	FALSE	FALSE	4
b0676	nagC	505	224	379	3.98037e-05	2.79756e-05	1221	DNA-binding transcriptional dual regulator, repressor of N-acetylglucosamine (NCBI)	406	7.08437e-05	-4.1497	14806	DNA-binding transcriptional dual regulator, repressor of N-acetylglucosamine (NCBI)	0.151639	0.836324	1.66559	1.76421	0.0275833	0.133721	0.549039	0.152529	0.0717317	0.0178129	0.0447723	0.570401	1.9802	0.405051	3	FALSE	FALSE	4
b0677	nagA	487	213	402	3.7849e-05	2.69785e-05	1149	N-acetylglucosamine-6-phosphate deacetylase (NCBI)	382	6.33826e-05	-4.19803	14807	N-acetylglucosamine-6-phosphate deacetylase (NCBI)	-1.66704	-1.71755	-2.81626	-2.26996	-0.329179	-0.324519	-0.89647	-0.787185	-0.12614	-0.111405	-0.118772	-1.9541	-2.93653	-0.972059	3	FALSE	FALSE	4
b0678	nagB	1391	687	866	0.000122076	7.70575e-05	801	glucosamine-6-phosphate deaminase (NCBI)	266	0.000142353	-3.84663	14808	glucosamine-6-phosphate deaminase (NCBI)	0.168464	0.346811	-0.268036	-0.881376	0.0401586	0.0762677	-1.28061	-1.81041	-0.187989	-0.253276	-0.220632	0.297494	-0.663614	-1.7846	3	FALSE	FALSE	4
b0679	nagE	1222	213	352	3.7849e-05	6.76954e-05	1947	fused N-acetyl glucosamine specific PTS enzyme: IIC, IIB , and IIA components (NCBI)	648	0.000107518	-3.96852	14809	fused N-acetyl glucosamine specific PTS enzyme: IIC, IIB , and IIA components (NCBI)	0.174849	0.816256	-0.069286	0.606973	0.0248111	0.112553	0.759872	-0.258868	0.0850397	-0.0284249	0.0283074	0.572215	0.310434	0.289255	3	FALSE	FALSE	4
b0680	glnS	8204	1605	4927	0.0002852	0.000454479	1665	glutaminyl-tRNA synthetase (NCBI)	554	0.000692647	-3.15949	NA	NA	NA	NA	NA	NA	NA	NA	NA	NA	NA	NA	NA	NA	NA	NA	NA	TRUE	FALSE	1
b0681	chiP	3	0	0	0	1.66192e-07	1407	predicted outer membrane porin (NCBI)	468	0	-7	14811	predicted outer membrane porin (NCBI)	-0.595526	1.69474	1.2711	0.81194	-0.0933867	0.244775	-0.150929	0.459722	-0.016654	0.0516825	0.0175143	0.634632	1.20264	0.178282	3	FALSE	FALSE	4
b0683	fur	6426	2619	4625	0.000465383	0.000355983	447	ferric uptake regulator (NCBI)	148	0.000301942	-3.52008	NA	NA	NA	NA	NA	NA	NA	NA	NA	NA	NA	NA	NA	NA	NA	NA	NA	FALSE	FALSE	5
b0684	fldA	14243	4019	9071	0.000714156	0.000789023	531	flavodoxin 1 (NCBI)	176	0.000551008	-3.25884	NA	NA	NA	NA	NA	NA	NA	NA	NA	NA	NA	NA	NA	NA	NA	NA	NA	TRUE	FALSE	1
b0685	ybfE	960	155	331	2.75427e-05	5.31813e-05	294	orf, hypothetical protein (VIMSS)	97	1.1712e-05	-4.93137	14815	orf, hypothetical protein (VIMSS)	0.292739	0.361787	0.755436	0.182336	0.10014	0.113416	1.12524	-0.378152	0.20298	-0.058397	0.0722916	0.37789	0.541423	0.431334	3	FALSE	FALSE	4
b0686	ybfF	679	330	359	5.86393e-05	3.76147e-05	765	hypothetical protein (NCBI)	254	6.52942e-05	-4.18513	14816	hypothetical protein (NCBI)	-1.50755	-1.49496	-0.82759	-1.27571	-0.343653	-0.34771	-0.126824	-0.0499504	-0.0209176	-0.00786474	-0.0143912	-1.7335	-1.21434	-0.102061	3	FALSE	FALSE	4
b0687	seqA	4435	866	2105	0.000153884	0.000245687	546	regulatory protein for replication initiation (NCBI)	181	0.000122102	-3.91328	NA	NA	NA	NA	NA	NA	NA	NA	NA	NA	NA	NA	NA	NA	NA	NA	NA	FALSE	FALSE	5
b0688	pgm	3596	1172	2136	0.000208258	0.000199208	1641	phosphoglucomutase (NCBI)	546	0.000498479	-3.30235	14818	phosphoglucomutase (NCBI)	-2.49702	-3.10889	-3.52143	-2.42241	-0.886222	-1.00096	-5.63403	-5.96984	-0.853792	-1.01849	-0.93614	-3.23658	-3.43167	-6.6995	1	FALSE	FALSE	2
b0689	ybfP	19	9	31	1.59925e-06	1.05255e-06	495	hypothetical protein (NCBI)	164	1.14978e-06	-5.93939	14819	hypothetical protein (NCBI)	1.76907	0.650083	0.805057	0.755045	0.26721	0.0946738	0.759426	0.449658	0.0854561	0.0485152	0.0669856	1.3967	0.900725	0.698065	3	FALSE	FALSE	4
b0692	potE	5	14	0	2.48773e-06	2.76986e-07	1320	putrescine/proton symporter: putrescine/ornithine antiporter (NCBI)	439	4.78762e-06	-5.31988	14823	putrescine/proton symporter: putrescine/ornithine antiporter (NCBI)	-0.252779	-1.14396	0.45262	0.110517	-0.0452054	-0.179017	0.522506	0.0535442	0.0647269	0.00622392	0.0354754	-0.806406	0.325127	0.332583	3	FALSE	FALSE	4
b0693	speF	0	0	0	0	0	2199	ornithine decarboxylase isozyme, inducible (NCBI)	732	0	-7	14824	ornithine decarboxylase isozyme, inducible (NCBI)	-0.685751	-0.95729	-1.93781	-1.69898	-0.0923974	-0.123662	-1.91949	-1.81376	-0.235294	-0.220627	-0.22796	-0.94861	-2.0997	-2.1554	3	FALSE	FALSE	4
b0694	kdpE	127	52	41	9.24014e-06	7.03545e-06	678	DNA-binding response regulator in two-component regulatory system with KdpD (NCBI)	225	9.11408e-06	-5.04029	14826	DNA-binding response regulator in two-component regulatory system with KdpD (NCBI)	0.565229	-0.13999	-0.227128	-0.0488577	0.116318	-0.0263065	0.730631	-0.295292	0.0830807	-0.0359987	0.023541	0.245512	-0.159341	0.251343	3	FALSE	FALSE	4
b0695	kdpD	68	40	17	7.1078e-06	3.76701e-06	2685	fused sensory histidine kinase in two-component regulatory system with KdpE: signal sensing protein (NCBI)	894	2.78564e-05	-4.55508	14827	fused sensory histidine kinase in two-component regulatory system with KdpE: signal sensing protein (NCBI)	0.277303	-0.154624	-0.142031	1.17878	0.041961	-0.0230039	-0.0778141	-0.0350093	-0.00921551	-0.00380162	-0.00650856	0.0708289	0.59857	-0.0651386	3	FALSE	FALSE	4
b0696	kdpC	9	8	0	1.42156e-06	4.98575e-07	573	potassium-transporting ATPase subunit C (NCBI)	190	1.18405e-06	-5.92663	14828	potassium-transporting ATPase subunit C (NCBI)	-0.995878	-0.418466	0.264707	0.0479752	-0.352245	-0.138806	0.791696	-0.348031	0.217748	-0.0709719	0.0733883	-0.816572	0.180527	0.25615	3	FALSE	FALSE	4
b0697	kdpB	3	3	0	5.33085e-07	1.66192e-07	2049	potassium-transporting ATPase subunit B (NCBI)	682	1.5938e-06	-5.79757	14829	potassium-transporting ATPase subunit B (NCBI)	-0.19858	0.780778	0.269564	0.236759	-0.0323435	0.123512	0.806086	0.00127789	0.0922918	0.000163936	0.0462279	0.336132	0.292325	0.466132	3	FALSE	FALSE	4
b0698	kdpA	1	0	0	0	5.53972e-08	1674	potassium-transporting ATPase subunit A (NCBI)	557	0	-7	14830	potassium-transporting ATPase subunit A (NCBI)	0.44514	0.163526	0.212886	0.629936	0.0668185	0.0241931	-0.205047	0.59058	-0.0230153	0.0683232	0.0226539	0.351414	0.486604	0.222587	3	FALSE	FALSE	4
b0699	ybfA	1314	1546	1239	0.000274716	7.2792e-05	207	hypothetical protein (NCBI)	68	8.18927e-05	-4.08675	NA	NA	NA	NA	NA	NA	NA	NA	NA	NA	NA	NA	NA	NA	NA	NA	NA	FALSE	FALSE	5
b0700	rhsC	0	0	0	0	0	4194	rhsC element core protein RshC (NCBI)	1397	0	-7	14833	rhsC element core protein RshC (NCBI)	0.428697	0.6684	1.185	0.631686	0.0690463	0.101833	0.703831	0.677102	0.0828825	0.0748243	0.0788534	0.633409	1.04886	0.797282	3	FALSE	FALSE	4
b0702	ybfB	1	2	0	3.5539e-07	5.53972e-08	327	predicted inner membrane protein (NCBI)	108	1.6826e-07	-6.77402	NA	NA	NA	NA	NA	NA	NA	NA	NA	NA	NA	NA	NA	NA	NA	NA	NA	FALSE	FALSE	5
b0704	ybfC	22	34	0	6.04163e-06	1.21874e-06	570	hypothetical protein (NCBI)	189	5.00573e-06	-5.30053	NA	NA	NA	NA	NA	NA	NA	NA	NA	NA	NA	NA	NA	NA	NA	NA	NA	FALSE	FALSE	5
b0707	ybgA	11	126	5	2.23896e-05	6.0937e-07	510	hypothetical protein (NCBI)	169	1.65876e-05	-4.78022	14839	hypothetical protein (NCBI)	0.0549855	0.424905	-0.498406	1.669	0.0160346	0.100649	1.19186	0.838067	0.214283	0.142812	0.178547	0.277065	0.675846	1.17198	3	FALSE	FALSE	4
b0708	phr	21	37	5	6.57471e-06	1.16334e-06	1419	deoxyribodipyrimidine photolyase, FAD-binding (NCBI)	472	1.36041e-05	-4.86633	14840	deoxyribodipyrimidine photolyase, FAD-binding (NCBI)	1.62795	1.01691	1.02146	1.2516	0.32587	0.237714	0.321548	1.31863	0.0476184	0.159495	0.103557	1.52701	1.31235	0.94696	3	FALSE	FALSE	4
b0709	dtpD	48	59	5	1.0484e-05	2.65907e-06	1482	predicted transporter (NCBI)	493	2.26582e-05	-4.64477	14841	predicted transporter (NCBI)	-0.190623	-0.10882	-0.361678	0.161747	-0.0271116	-0.0147425	0.374359	0.592035	0.0418351	0.0637553	0.0527952	-0.172883	-0.115431	0.557947	3	FALSE	FALSE	4
b0710	ybgI	1665	1725	2004	0.000306524	9.22364e-05	744	conserved metal-binding protein (NCBI)	247	0.000331904	-3.47899	14842	conserved metal-binding protein (NCBI)	-1.48153	-0.239612	0.0764658	-0.49634	-0.351865	-0.0621648	-0.461289	-0.446524	-0.0817919	-0.0855985	-0.0836952	-0.993704	-0.242414	-0.524126	3	FALSE	FALSE	4
b0711	ybgJ	269	241	144	4.28245e-05	1.49019e-05	657	predicted enzyme subunit (NCBI)	218	4.09261e-05	-4.388	14843	predicted enzyme subunit (NCBI)	2.02027	1.42584	1.82254	1.1017	0.465918	0.312904	0.583132	0.677207	0.0831736	0.0902684	0.086721	1.98962	1.68831	0.727657	3	FALSE	FALSE	4
b0712	ybgK	308	289	282	5.13538e-05	1.70623e-05	933	predicted enzyme subunit (NCBI)	310	6.97889e-05	-4.15621	14844	predicted enzyme subunit (NCBI)	-0.464333	1.70223	-0.732556	-0.765122	-0.101567	0.330613	-1.70347	-0.917474	-0.233099	-0.131806	-0.182453	0.714703	-0.864685	-1.5132	3	FALSE	FALSE	4
b0713	ybgL	142	137	103	2.43442e-05	7.86641e-06	735	hypothetical protein (NCBI)	244	2.60398e-05	-4.58436	14845	hypothetical protein (NCBI)	-0.710052	-0.561036	-1.83682	-0.450365	-0.16479	-0.138689	0.376593	0.785412	0.0520648	0.110322	0.0811933	-0.733863	-1.32051	0.670884	3	FALSE	FALSE	4
b0714	nei	248	93	253	1.65256e-05	1.37385e-05	792	endonuclease VIII/ 5-formyluracil/5-hydroxymethyluracil DNA glycosylase (NCBI)	263	1.90531e-05	-4.72003	14846	endonuclease VIII/ 5-formyluracil/5-hydroxymethyluracil DNA glycosylase (NCBI)	-1.31512	-0.135155	0.138203	1.0563	-0.334511	-0.0449465	-0.0742812	0.83044	-0.0128601	0.124702	0.055921	-0.837317	0.689649	0.436568	3	FALSE	FALSE	4
b0715	abrB	13	8	4	1.42156e-06	7.20164e-07	1047	putative transport protein (VIMSS)	348	2.16868e-06	-5.6638	14847	putative transport protein (VIMSS)	1.88314	-0.259958	1.42945	0.9704	0.311808	-0.045744	-0.215004	0.0920136	-0.0285059	0.0109982	-0.00875384	0.937144	1.38556	-0.0710086	3	FALSE	FALSE	4
b0716	ybgO	0	0	0	0	0	1062	orf, hypothetical protein (VIMSS)	353	0	-7	14848	orf, hypothetical protein (VIMSS)	-0.188359	0.117212	0.725387	-0.641594	-0.0260723	0.0154821	0.117707	0.0805868	0.0137389	0.00914762	0.0114432	-0.0410767	0.0483779	0.114485	3	FALSE	FALSE	4
b0717	ybgP	3	1	0	1.77695e-07	1.66192e-07	729	predicted assembly protein (NCBI)	242	1.88513e-07	-6.72466	14849	predicted assembly protein (NCBI)	-0.6922	0.338176	0.383488	0.0409155	-0.138144	0.0696818	-0.592039	-0.554711	-0.0796812	-0.0788654	-0.0792733	-0.204396	0.245029	-0.662077	3	FALSE	FALSE	4
b0718	ybgQ	0	0	0	0	0	2448	putative outer membrane protein (VIMSS)	815	0	-7	14850	putative outer membrane protein (VIMSS)	-0.3786	-0.443741	-1.17198	-0.48286	-0.0465562	-0.0523746	-0.34166	-0.342998	-0.0391518	-0.0389949	-0.0390733	-0.474779	-0.955424	-0.395288	3	FALSE	FALSE	4
b0719	ybgD	2	2	0	3.5539e-07	1.10794e-07	567	predicted fimbrial-like adhesin protein (NCBI)	188	2.92897e-07	-6.53329	14851	predicted fimbrial-like adhesin protein (NCBI)	0.344185	0.507064	1.3903	1.39176	0.0419689	0.0594426	1.08422	0.939348	0.115704	0.0989486	0.107326	0.491469	1.60622	1.16831	3	FALSE	FALSE	4
b0720	gltA	2408	8529	1644	0.00151556	0.000133397	1284	citrate synthase (NCBI)	427	0.00283696	-2.54715	14852	citrate synthase (NCBI)	-6.73606	-8.0515	-4.36033	-3.49256	-2.75692	-2.97494	-16.2419	-14.9973	-7.68693	-7.83265	-7.75979	-8.5376	-4.53387	-18.036	1	FALSE	FALSE	2
b0721	sdhC	3179	3647	1660	0.000648053	0.000176108	390	succinate dehydrogenase cytochrome b556 large membrane subunit (NCBI)	129	0.000366482	-3.43595	14853	succinate dehydrogenase cytochrome b556 large membrane subunit (NCBI)	-1.37836	-2.30695	-3.13554	-2.33729	-0.383908	-0.601562	-5.88882	-6.70686	-1.10478	-1.1468	-1.12579	-2.12772	-3.15974	-7.27212	1	FALSE	FALSE	2
b0722	sdhD	2341	2508	1273	0.000445659	0.000129685	348	succinate dehydrogenase cytochrome b556 small membrane subunit (NCBI)	115	0.000224674	-3.64845	14854	succinate dehydrogenase cytochrome b556 small membrane subunit (NCBI)	-1.90215	-2.25962	-3.34549	-1.25457	-0.965236	-0.928275	-4.61177	-4.54171	-1.12447	-0.996688	-1.06058	-2.4028	-2.65585	-5.28476	1	FALSE	FALSE	2
b0723	sdhA	3611	3418	1647	0.000607361	0.000200039	1767	succinate dehydrogenase flavoprotein subunit (NCBI)	588	0.00156558	-2.80532	14855	succinate dehydrogenase flavoprotein subunit (NCBI)	-2.29947	-2.63109	-5.58052	-4.18944	-0.357287	-0.396882	-6.20483	-7.20423	-0.787411	-0.876052	-0.831731	-2.84666	-5.64069	-7.74172	1	FALSE	FALSE	2
b0724	sdhB	4850	4015	2803	0.000713445	0.000268677	717	succinate dehydrogenase, FeS subunit (NCBI)	238	0.000744371	-3.12821	14856	succinate dehydrogenase, FeS subunit (NCBI)	-2.70128	-3.22539	-4.57573	-4.54424	-0.615281	-0.669269	-6.15318	-5.67816	-1.05038	-0.865653	-0.958018	-3.42176	-5.26542	-6.83083	1	FALSE	FALSE	2
b0726	sucA	3431	2121	2158	0.000376891	0.000190068	2802	alpha-ketoglutarate decarboxylase (NCBI)	933	0.00154152	-2.81205	14858	alpha-ketoglutarate decarboxylase (NCBI)	-3.92604	-5.61943	-3.23085	-3.33431	-4.10484	-3.1421	-7.0592	-5.20833	-7.24703	-7.53788	-7.39246	-5.51108	-3.79039	-7.08266	1	FALSE	FALSE	2
b0727	sucB	10970	5678	6005	0.00100895	0.000607708	1218	dihydrolipoamide acetyltransferase (NCBI)	405	0.00179134	-2.74682	NA	NA	NA	NA	NA	NA	NA	NA	NA	NA	NA	NA	NA	NA	NA	NA	NA	FALSE	TRUE	2
b0728	sucC	5335	6381	3031	0.00113387	0.000295544	1167	succinyl-CoA synthetase subunit beta (NCBI)	388	0.00192862	-2.71475	14860	succinyl-CoA synthetase subunit beta (NCBI)	-0.482596	0.212361	0.620892	-0.959839	-0.0968618	0.0389123	0.886035	0.115454	0.110316	0.016823	0.0635693	-0.15602	-0.195692	0.57821	3	FALSE	FALSE	4
b0729	sucD	6091	6409	2968	0.00113885	0.000337425	870	succinyl-CoA synthetase subunit alpha (NCBI)	289	0.00144283	-2.84078	14861	succinyl-CoA synthetase subunit alpha (NCBI)	-0.0829617	-0.627228	-0.629952	-2.13719	-0.0256832	-0.182249	0.238724	0.901489	0.0320939	0.156632	0.0943632	-0.410028	-1.59761	0.658302	3	FALSE	FALSE	4
b0730	mngR	292	93	191	1.65256e-05	1.6176e-05	723	DNA-binding transcriptional dual regulator, fatty-acyl-binding (NCBI)	240	1.73869e-05	-4.75978	14862	DNA-binding transcriptional dual regulator, fatty-acyl-binding (NCBI)	0.462415	1.07618	-0.34602	-0.118555	0.12369	0.263519	-0.147879	-0.209284	-0.023209	-0.035037	-0.029123	0.888306	-0.268222	-0.206208	3	FALSE	FALSE	4
b0731	mngA	0	1	0	1.77695e-07	0	1977	fused 2-O-a-mannosyl-D-glycerate specific PTS enzymes: IIA component/IIB component/IIC component (NCBI)	658	5.1257e-07	-6.29025	14863	fused 2-O-a-mannosyl-D-glycerate specific PTS enzymes: IIA component/IIB component/IIC component (NCBI)	-0.0797102	-0.421166	-0.256495	-1.08943	-0.0130008	-0.0639048	0.881955	0.382744	0.0973526	0.0424969	0.0699247	-0.289181	-0.777069	0.730174	3	FALSE	FALSE	4
b0732	mngB	18	12	4	2.13234e-06	9.9715e-07	2634	alpha-mannosidase (NCBI)	877	8.198e-06	-5.08629	14864	alpha-mannosidase (NCBI)	0.977337	0.401391	0.690522	0.603527	0.110084	0.0444308	0.606015	0.773856	0.0632172	0.0797183	0.0714677	0.796009	0.74712	0.796669	3	FALSE	FALSE	4
b0733	cydA	1969	615	1405	0.000109282	0.000109077	1569	cytochrome d terminal oxidase, polypeptide subunit I (VIMSS)	522	0.000250076	-3.60193	NA	NA	NA	NA	NA	NA	NA	NA	NA	NA	NA	NA	NA	NA	NA	NA	NA	FALSE	FALSE	5
b0734	cydB	1735	445	1092	7.90742e-05	9.61142e-05	1140	cytochrome d terminal oxidase, subunit II (NCBI)	379	0.000131379	-3.88147	NA	NA	NA	NA	NA	NA	NA	NA	NA	NA	NA	NA	NA	NA	NA	NA	NA	FALSE	FALSE	5
b0735	ybgE	520	99	257	1.75918e-05	2.88066e-05	294	conserved inner membrane protein (NCBI)	97	7.48056e-06	-5.12607	14867	conserved inner membrane protein (NCBI)	0.0458713	1.99226	0.556546	2.09247	0.0119495	0.49212	1.18911	0.970091	0.183878	0.139413	0.161645	1.17671	1.52941	1.24662	3	FALSE	FALSE	4
b0736	ybgC	790	244	566	4.33576e-05	4.37638e-05	405	predicted acyl-CoA thioesterase (NCBI)	134	2.54696e-05	-4.59398	14868	predicted acyl-CoA thioesterase (NCBI)	1.14102	1.42908	1.17156	1.00074	0.420579	0.460754	-1.12433	-1.45738	-0.337104	-0.411208	-0.374156	1.48385	1.25418	-1.49055	3	FALSE	FALSE	4
b0737	tolQ	1667	392	639	6.96564e-05	9.23472e-05	693	membrane spanning protein in TolA-TolQ-TolR complex (NCBI)	230	7.02329e-05	-4.15346	14869	membrane spanning protein in TolA-TolQ-TolR complex (NCBI)	-5.77296	-6.2622	-5.21423	-5.8839	-2.49764	-2.92876	-15.5464	-14.9045	-4.89311	-4.6125	-4.75281	-6.94851	-6.40751	-17.5808	1	FALSE	FALSE	2
b0738	tolR	864	221	537	3.92706e-05	4.78632e-05	429	membrane spanning protein in TolA-TolQ-TolR complex (NCBI)	142	2.4446e-05	-4.61179	14870	membrane spanning protein in TolA-TolQ-TolR complex (NCBI)	-4.92423	-6.25292	-4.86065	-4.01217	-2.47321	-2.82578	-13.856	-17.2878	-4.83516	-4.95659	-4.89588	-6.45313	-5.12273	-17.9809	1	FALSE	FALSE	2
b0739	tolA	476	133	278	2.36334e-05	2.63691e-05	1266	cell envelope integrity inner membrane protein TolA (NCBI)	421	4.36175e-05	-4.36034	14871	cell envelope integrity inner membrane protein TolA (NCBI)	-6.21618	-7.48575	-6.34666	-5.11618	-2.63823	-3.0087	-16.7925	-18.4942	-4.68338	-4.90934	-4.79636	-7.91082	-6.61807	-20.3728	1	FALSE	FALSE	2
b0740	tolB	6049	2491	4026	0.000442638	0.000335098	1293	translocation protein TolB precursor (NCBI)	430	0.00083439	-3.07863	14872	translocation protein TolB precursor (NCBI)	-6.63948	-7.90057	-6.72432	-6.32219	-2.22927	-2.10899	-16.8048	-19.7799	-4.43748	-4.72264	-4.58006	-8.3947	-7.53241	-21.1222	1	FALSE	FALSE	2
b0741	pal	64020	17960	20182	0.0031914	0.00354653	522	peptidoglycan-associated outer membrane lipoprotein (NCBI)	173	0.00242036	-2.61612	14873	peptidoglycan-associated outer membrane lipoprotein (NCBI)	-5.92961	-7.2943	-5.57927	-5.10782	-2.53768	-2.7683	-13.2404	-12.4579	-3.69356	-4.4192	-4.05638	-7.63482	-6.17019	-14.837	1	FALSE	FALSE	2
b0742	ybgF	5262	1511	1951	0.000268497	0.0002915	792	hypothetical protein (NCBI)	263	0.000309562	-3.50925	14874	hypothetical protein (NCBI)	-0.308092	-0.641756	-0.759801	0.309445	-0.0635323	-0.13488	0.544989	0.506682	0.0813859	0.0682426	0.0748143	-0.548395	-0.260014	0.607183	3	FALSE	FALSE	4
b0750	nadA	4511	1359	3709	0.000241487	0.000249897	1044	quinolinate synthetase (NCBI)	347	0.000367346	-3.43492	14875	quinolinate synthetase (NCBI)	-4.60337	-6.44296	-6.24399	-5.50523	-0.978228	-1.28817	-12.9295	-11.3013	-6.38918	-6.06383	-6.2265	-6.3776	-6.78342	-13.9897	1	FALSE	FALSE	2
b0751	pnuC	1384	532	1123	9.45337e-05	7.66698e-05	720	predicted nicotinamide mononucleotide transporter (NCBI)	239	9.90459e-05	-4.00416	14876	predicted nicotinamide mononucleotide transporter (NCBI)	0.531484	-1.1659	-1.14325	-2.00008	0.102243	-0.215811	0.396633	0.214335	0.0481867	0.026457	0.0373219	-0.366281	-1.81481	0.352743	3	FALSE	FALSE	4
b0752	zitB	84	85	70	1.51041e-05	4.65337e-06	942	zinc transporter ZitB (NCBI)	313	2.07248e-05	-4.68351	14877	zinc transporter ZitB (NCBI)	0.774425	0.45013	1.4749	0.977744	0.152363	0.082879	0.622792	-0.0697281	0.0896008	-0.00873151	0.0404346	0.706997	1.41604	0.319312	3	FALSE	FALSE	4
b0753	ybgS	34	781	66	0.00013878	1.88351e-06	381	hypothetical protein (NCBI)	126	7.66564e-05	-4.11545	14878	hypothetical protein (NCBI)	-0.477283	0.032295	0.0111955	-0.30191	-0.169536	0.00811923	0.788664	-0.75354	0.105891	-0.100882	0.00250441	-0.256914	-0.167844	0.0202791	3	FALSE	FALSE	4
b0754	aroG	4959	6677	5675	0.00118647	0.000274715	1053	3-deoxy-D-arabino-heptulosonate-7-phosphate synthase, phenylalanine repressible (NCBI)	350	0.00182044	-2.73982	14879	3-deoxy-D-arabino-heptulosonate-7-phosphate synthase, phenylalanine repressible (NCBI)	0.840971	1.15367	0.545157	1.38834	0.184048	0.27172	0.0346122	0.759176	0.00482775	0.0903623	0.047595	1.1516	1.1163	0.458294	3	FALSE	FALSE	4
b0755	gpmA	29287	11670	21706	0.0020737	0.00162242	753	phosphoglyceromutase (NCBI)	250	0.00227268	-2.64346	14880	phosphoglyceromutase (NCBI)	-7.20777	-7.64917	-6.57805	-8.24409	-1.87871	-1.67714	-13.6937	-16.2135	-2.27876	-2.37035	-2.32455	-8.57766	-8.55756	-17.267	1	FALSE	FALSE	2
b0756	galM	1675	1015	921	0.00018036	9.27904e-05	1041	galactose-1-epimerase (mutarotase) (NCBI)	346	0.00027357	-3.56293	14881	galactose-1-epimerase (mutarotase) (NCBI)	0.396571	0.602072	1.91379	0.161227	0.0828362	0.117603	2.30126	0.951159	0.332108	0.145348	0.238728	0.576567	1.19801	1.87778	3	FALSE	FALSE	4
b0757	galK	313	258	163	4.58453e-05	1.73393e-05	1149	galactokinase (NCBI)	382	7.67733e-05	-4.11479	14882	galactokinase (NCBI)	1.51889	1.04746	1.28808	0.373917	0.223487	0.152566	0.915645	0.870543	0.110447	0.104335	0.107391	1.48168	0.959557	1.03126	3	FALSE	FALSE	4
b0758	galT	335	135	163	2.39888e-05	1.85581e-05	1047	galactose-1-phosphate uridylyltransferase (NCBI)	348	3.65965e-05	-4.43656	14883	galactose-1-phosphate uridylyltransferase (NCBI)	1.26179	1.90415	-0.145802	1.65868	0.266214	0.373275	0.622623	0.462209	0.0833869	0.067014	0.0752004	1.82786	0.873462	0.626328	3	FALSE	FALSE	4
b0759	galE	1734	728	773	0.000129362	9.60588e-05	1017	UDP-galactose-4-epimerase (VIMSS)	338	0.000191679	-3.71743	14884	UDP-galactose-4-epimerase (VIMSS)	-0.56757	-0.499594	0.863439	0.892793	-0.11375	-0.0927743	3.71954	2.96993	0.499285	0.340555	0.41992	-0.616127	1.01396	3.86217	3	FALSE	FALSE	4
b0760	modF	123	407	151	7.23218e-05	6.81386e-06	1473	fused molybdate transporter subunits of ABC superfamily: ATP-binding components (NCBI)	490	0.000155352	-3.80868	14885	fused molybdate transporter subunits of ABC superfamily: ATP-binding components (NCBI)	0.598934	-0.111022	-0.0832116	-0.234386	0.10421	-0.0178603	-0.486655	-0.590461	-0.0795012	-0.100851	-0.0901763	0.281696	-0.183365	-0.621873	3	FALSE	FALSE	4
b0761	modE	653	158	374	2.80758e-05	3.61744e-05	789	DNA-binding transcriptional dual regulator (NCBI)	262	3.22467e-05	-4.49151	14886	DNA-binding transcriptional dual regulator (NCBI)	-0.338457	0.243815	-0.183707	-0.622618	-0.064825	0.0429831	1.08108	-0.244072	0.136167	-0.0324948	0.0518362	-0.0546416	-0.465532	0.483248	3	FALSE	FALSE	4
b0762	ybhT	7148	2118	3243	0.000376358	0.000395979	150	hypothetical protein (NCBI)	49	8.08442e-05	-4.09235	NA	NA	NA	NA	NA	NA	NA	NA	NA	NA	NA	NA	NA	NA	NA	NA	NA	FALSE	FALSE	5
b0763	modA	769	462	491	8.20951e-05	4.26005e-05	774	molybdate transporter subunit (NCBI)	257	9.24915e-05	-4.0339	14888	molybdate transporter subunit (NCBI)	-1.49547	-0.844295	-0.532257	-0.398553	-0.40297	-0.185501	1.17908	0.25365	0.162931	0.032658	0.0977947	-1.35087	-0.537404	0.827185	3	FALSE	FALSE	4
b0764	modB	56	27	15	4.79776e-06	3.10224e-06	690	molybdate ABC transporter permease protein (NCBI)	229	4.81644e-06	-5.31727	14889	molybdate ABC transporter permease protein (NCBI)	-1.38921	-0.191369	-1.55705	-0.271332	-0.333047	-0.0402809	-0.176988	0.291884	-0.0229104	0.0374384	0.00726397	-0.912547	-1.05562	0.0663352	3	FALSE	FALSE	4
b0765	modC	57	31	38	5.50854e-06	3.15764e-06	1059	molybdate transporter subunit (NCBI)	352	8.50024e-06	-5.07057	14890	molybdate transporter subunit (NCBI)	0.0552305	0.18219	-0.621455	-0.872242	0.0127097	0.0387481	0.884592	0.806237	0.173265	0.13346	0.153363	0.137075	-0.862386	0.9762	3	FALSE	FALSE	4
b0766	ybhA	1680	453	715	8.04958e-05	9.30673e-05	819	predicted hydrolase (NCBI)	272	9.59829e-05	-4.01781	14891	predicted hydrolase (NCBI)	1.13218	0.868637	2.11266	-0.0677311	0.264824	0.19097	0.966121	1.01821	0.130821	0.134328	0.132575	1.15517	1.18064	1.14566	3	FALSE	FALSE	4
b0767	pgl	2592	2076	2221	0.000368895	0.00014359	996	6-phosphogluconolactonase (NCBI)	331	0.000535282	-3.27142	14892	6-phosphogluconolactonase (NCBI)	-3.83601	-4.10336	-5.26532	-5.44179	-1.4607	-1.30186	-11.3847	-13.2028	-3.12403	-2.71133	-2.91768	-4.5838	-6.18175	-14.1956	1	FALSE	FALSE	2
b0768	ybhD	1	3	0	5.33085e-07	5.53972e-08	954	predicted DNA-binding transcriptional regulator (RefSeq)	317	7.40811e-07	-6.13029	14893	predicted DNA-binding transcriptional regulator (RefSeq)	-0.908115	-1.48439	-0.637266	-0.557261	-0.158128	-0.297607	-0.856404	-0.771804	-0.182669	-0.164497	-0.173583	-1.38131	-0.68966	-0.940047	3	FALSE	FALSE	4
b0769	ybhH	0	1	0	1.77695e-07	0	1053	hypothetical protein (NCBI)	350	2.72643e-07	-6.56441	14894	hypothetical protein (NCBI)	-0.455063	-1.05777	-0.521262	-0.198388	-0.0570156	-0.126407	0.228408	0.13303	0.0260991	0.0148074	0.0204532	-0.873435	-0.41549	0.208676	3	FALSE	FALSE	4
b0770	ybhI	0	0	0	0	0	1434	predicted transporter (NCBI)	477	0	-7	14895	predicted transporter (NCBI)	1.03334	0.754922	0.458896	1.22055	0.126875	0.0901745	0.339648	0.48853	0.0360807	0.0518303	0.0439555	1.03245	0.969631	0.478149	3	FALSE	FALSE	4
b0771	ybhJ	26	8	4	1.42156e-06	1.44033e-06	2262	putative enzyme (VIMSS)	753	4.69258e-06	-5.32859	14896	putative enzyme (VIMSS)	-0.788277	-0.601631	-0.742841	-0.142012	-0.102493	-0.0772853	0.0649585	-0.0952142	0.00709216	-0.0101505	-0.00152917	-0.802464	-0.51087	-0.0174681	3	FALSE	FALSE	4
b0772	ybhC	4039	1213	1779	0.000215544	0.000223749	1284	predicted pectinesterase (NCBI)	427	0.000403474	-3.39418	14897	predicted pectinesterase (NCBI)	-0.44349	-0.302985	-0.968527	-0.51726	-0.0691405	-0.0453259	-0.788254	-0.343886	-0.102067	-0.0417036	-0.0718851	-0.430977	-0.857819	-0.653642	3	FALSE	FALSE	4
b0773	ybhB	672	772	608	0.00013718	3.72269e-05	477	predicted kinase inhibitor (NCBI)	158	9.5017e-05	-4.0222	14898	predicted kinase inhibitor (NCBI)	0.222394	0.49073	1.39156	-0.15671	0.0501616	0.102854	0.878189	-0.183373	0.121037	-0.0229794	0.049029	0.411723	0.712942	0.401152	3	FALSE	FALSE	4
b0774	bioA	1958	259	1874	4.6023e-05	0.000108468	1290	adenosylmethionine--8-amino-7-oxononanoate transaminase (NCBI)	429	8.65534e-05	-4.06272	14899	adenosylmethionine--8-amino-7-oxononanoate transaminase (NCBI)	-1.06001	0.848414	-5.3097	-5.84954	-0.249733	0.169884	-8.70991	-9.3549	-1.72567	-1.56255	-1.64411	-0.122165	-6.44279	-10.4297	1	FALSE	FALSE	2
b0775	bioB	4948	898	7837	0.00015957	0.000274105	1041	biotin synthase (NCBI)	346	0.000242036	-3.61612	14900	biotin synthase (NCBI)	-1.35761	-3.07885	-6.23832	-6.29607	-0.33202	-0.723815	-11.1084	-13.1869	-2.38771	-2.07383	-2.23077	-2.56139	-7.23673	-14.0269	1	FALSE	FALSE	2
b0776	bioF	818	122	923	2.16788e-05	4.53149e-05	1155	8-amino-7-oxononanoate synthase (NCBI)	384	3.64937e-05	-4.43778	14901	8-amino-7-oxononanoate synthase (NCBI)	0.288371	-0.300376	-4.13203	-4.02359	0.0664724	-0.0583489	-10.9343	-10.8488	-1.39554	-1.27999	-1.33776	-0.00693146	-4.70865	-12.5765	1	FALSE	FALSE	2
b0777	bioC	551	123	636	2.18565e-05	3.05239e-05	756	predicted methltransferase, enzyme of biotin synthesis (NCBI)	251	2.40495e-05	-4.61889	14902	predicted methltransferase, enzyme of biotin synthesis (NCBI)	-0.525983	-1.16887	-4.34036	-3.77804	-0.146593	-0.298656	-8.82449	-8.584	-1.61109	-1.4884	-1.54975	-0.978526	-4.68716	-10.0508	1	FALSE	FALSE	2
b0778	bioD	2362	675	2994	0.000119944	0.000130848	678	dethiobiotin synthetase (NCBI)	225	0.000118308	-3.92699	14903	dethiobiotin synthetase (NCBI)	-0.128438	-1.3503	-3.02426	-3.65069	-0.0395851	-0.399384	-11.5052	-7.80332	-1.80595	-1.41253	-1.60924	-0.853748	-3.85378	-11.1478	1	FALSE	FALSE	2
b0779	uvrB	370	197	292	3.50059e-05	2.0497e-05	2022	excinuclease ABC subunit B (NCBI)	673	0.000103278	-3.98599	14904	excinuclease ABC subunit B (NCBI)	0.145271	0.796414	0.66099	0.419678	0.022665	0.129062	-0.415831	0.0637618	-0.048864	0.00731584	-0.0207741	0.543682	0.623924	-0.203267	3	FALSE	FALSE	4
b0780	ybhK	166	67	135	1.19056e-05	9.19594e-06	909	predicted transferase with NAD(P)-binding Rossmann-fold domain (NCBI)	302	1.57619e-05	-4.80239	14905	predicted transferase with NAD(P)-binding Rossmann-fold domain (NCBI)	0.218632	1.68215	1.91832	1.26593	0.0479399	0.33377	-0.501882	0.252666	-0.062392	0.0298726	-0.0162597	1.09742	1.83842	-0.143885	3	FALSE	FALSE	4
b0781	moaA	268	184	313	3.26959e-05	1.48465e-05	990	molybdenum cofactor biosynthesis protein A (NCBI)	329	4.71564e-05	-4.32646	14906	molybdenum cofactor biosynthesis protein A (NCBI)	0.438885	0.811376	1.05541	1.05243	0.0711976	0.131163	0.771635	0.362484	0.0977743	0.0513834	0.0745789	0.721838	1.21696	0.654784	3	FALSE	FALSE	4
b0782	moaB	1348	1774	1920	0.000315231	7.46755e-05	513	molybdopterin biosynthesis protein B (NCBI)	170	0.000234925	-3.62907	NA	NA	NA	NA	NA	NA	NA	NA	NA	NA	NA	NA	NA	NA	NA	NA	NA	FALSE	FALSE	5
b0783	moaC	1266	551	860	9.79099e-05	7.01329e-05	486	molybdenum cofactor biosynthesis protein C (NCBI)	161	6.91042e-05	-4.1605	14908	molybdenum cofactor biosynthesis protein C (NCBI)	0.975438	0.344845	1.10845	0.469165	0.290298	0.110838	1.73905	0.778971	0.29241	0.137852	0.215131	0.762266	0.910839	1.45378	3	FALSE	FALSE	4
b0784	moaD	1029	554	482	9.8443e-05	5.70037e-05	246	molybdopterin synthase, small subunit (NCBI)	81	3.4956e-05	-4.45648	NA	NA	NA	NA	NA	NA	NA	NA	NA	NA	NA	NA	NA	NA	NA	NA	NA	FALSE	FALSE	5
b0785	moaE	897	483	517	8.58266e-05	4.96913e-05	453	molybdopterin synthase, large subunit (NCBI)	150	5.64372e-05	-4.24843	14910	molybdopterin synthase, large subunit (NCBI)	1.35704	0.898729	1.44768	-0.481649	0.329491	0.259563	0.887234	0.500014	0.121938	0.0680459	0.0949921	1.30237	0.557738	0.800928	3	FALSE	FALSE	4
b0786	ybhL	1216	832	667	0.000147842	6.7363e-05	705	predicted inner membrane protein (NCBI)	234	0.000151658	-3.81913	14911	predicted inner membrane protein (NCBI)	0.768723	0.288862	0.455279	-0.389896	0.112733	0.0405111	1.10657	1.07137	0.126891	0.11929	0.12309	0.610597	0.0377488	1.25743	3	FALSE	FALSE	4
b0787	ybhM	16	6	0	1.06617e-06	8.86356e-07	714	conserved inner membrane protein (NCBI)	237	1.10771e-06	-5.95557	14912	conserved inner membrane protein (NCBI)	-0.189997	-0.411986	-0.492784	-1.15586	-0.0285967	-0.0587266	-2.02101	-2.30541	-0.283593	-0.307152	-0.295372	-0.347555	-0.951847	-2.49786	3	FALSE	FALSE	4
b0788	ybhN	1	15	0	2.66542e-06	5.53972e-08	957	conserved inner membrane protein (NCBI)	318	3.71574e-06	-5.42995	14913	conserved inner membrane protein (NCBI)	-1.47726	-1.94134	0.313227	-1.69544	-0.446187	-0.45279	0.323347	0.120213	0.0603586	0.0173996	0.0388791	-1.97373	-0.798019	0.25609	3	FALSE	FALSE	4
b0789	ybhO	3	92	0	1.63479e-05	1.66192e-07	1242	cardiolipin synthase 2 (NCBI)	413	2.95982e-05	-4.52874	14914	cardiolipin synthase 2 (NCBI)	-0.763576	-0.953335	0.847312	-1.36097	-0.175433	-0.201252	0.281657	0.194886	0.0348502	0.0224641	0.0286571	-0.991259	-0.29656	0.275132	3	FALSE	FALSE	4
b0790	ybhP	8	127	0	2.25673e-05	4.43178e-07	762	predicted DNase (NCBI)	253	2.50294e-05	-4.60155	14915	predicted DNase (NCBI)	-0.603785	0.260196	0.176022	-0.618997	-0.141646	0.0550467	1.04951	0.605884	0.150992	0.0859345	0.118463	-0.198371	-0.255752	0.955744	3	FALSE	FALSE	4
b0791	ybhQ	257	130	197	2.31003e-05	1.42371e-05	411	predicted inner membrane protein (NCBI)	136	1.37724e-05	-4.86099	14916	predicted inner membrane protein (NCBI)	1.28637	0.298738	-0.524309	0.51232	0.443835	0.0748482	0.489215	0.124377	0.073616	0.0247644	0.0491902	0.91516	-0.00692144	0.354257	3	FALSE	FALSE	4
b0792	ybhR	30	32	19	5.68624e-06	1.66192e-06	1107	predicted transporter subunit: membrane component of ABC superfamily (NCBI)	368	9.17328e-06	-5.03748	14917	predicted transporter subunit: membrane component of ABC superfamily (NCBI)	-0.7248	-1.28052	0.264235	-1.55108	-0.186143	-0.293291	0.106242	0.822532	0.014847	0.115323	0.065085	-1.15777	-0.742963	0.536228	3	FALSE	FALSE	4
b0793	ybhS	33	27	17	4.79776e-06	1.82811e-06	1134	predicted transporter subunit: membrane component of ABC superfamily (NCBI)	377	7.92925e-06	-5.10077	14918	predicted transporter subunit: membrane component of ABC superfamily (NCBI)	0.889856	2.12318	1.59546	1.64313	0.200963	0.416968	0.388965	0.62352	0.0450809	0.0726807	0.0588808	1.73958	1.8698	0.584559	3	FALSE	FALSE	4
b0794	ybhF	50	33	35	5.86393e-06	2.76986e-06	1737	putative ATP-binding component of a transport system (VIMSS)	578	1.48583e-05	-4.82803	14919	putative ATP-binding component of a transport system (VIMSS)	-0.247765	-0.412559	0.365	-0.0687759	-0.0443014	-0.0690337	0.95427	1.14835	0.111948	0.134796	0.123372	-0.381238	0.171025	1.21395	3	FALSE	FALSE	4
b0795	ybhG	148	127	152	2.25673e-05	8.19879e-06	999	hypothetical protein (NCBI)	332	3.2845e-05	-4.48353	14920	hypothetical protein (NCBI)	-0.590653	0.604784	0.898322	0.0881417	-0.0918139	0.0882302	1.39758	1.2385	0.16277	0.141457	0.152114	0.00815862	0.569535	1.52195	3	FALSE	FALSE	4
b0796	ybiH	69	59	57	1.0484e-05	3.82241e-06	672	putative transcriptional regulator (VIMSS)	223	1.02491e-05	-4.98932	14921	putative transcriptional regulator (VIMSS)	0.670377	1.91382	-0.418016	0.948383	0.206048	0.532155	-1.33508	0.782003	-0.206585	0.102214	-0.0521852	1.49199	0.306208	-0.319318	3	FALSE	FALSE	4
b0797	rhlE	815	100	375	1.77695e-05	4.51487e-05	1365	RNA helicase (NCBI)	454	3.53657e-05	-4.45142	14922	RNA helicase (NCBI)	0.164016	-0.0588923	-0.0283809	-0.278847	0.0315686	-0.0106853	-0.758522	-1.16944	-0.150209	-0.217192	-0.1837	0.0606935	-0.177378	-1.11311	3	FALSE	FALSE	4
b0798	ybiA	35	10	22	1.77695e-06	1.9389e-06	483	hypothetical protein (NCBI)	160	1.24637e-06	-5.90435	NA	NA	NA	NA	NA	NA	NA	NA	NA	NA	NA	NA	NA	NA	NA	NA	NA	FALSE	FALSE	5
b0799	dinG	61	15	23	2.66542e-06	3.37923e-06	2151	ATP-dependent DNA helicase (NCBI)	716	8.36626e-06	-5.07747	14924	ATP-dependent DNA helicase (NCBI)	0.837531	1.49492	0.745343	0.785431	0.141746	0.237544	-0.917694	-0.744622	-0.112494	-0.086362	-0.0994282	1.34664	0.883792	-0.959739	3	FALSE	FALSE	4
b0800	ybiB	817	875	722	0.000155483	4.52595e-05	963	hypothetical protein (NCBI)	320	0.000218115	-3.66132	14925	hypothetical protein (NCBI)	-1.45842	-2.6754	-0.453065	-2.29775	-0.340969	-0.512515	-0.791843	-3.00142	-0.109316	-0.357034	-0.233175	-2.38666	-1.58818	-2.19004	3	FALSE	FALSE	4
b0801	ybiC	914	2062	2579	0.000366407	5.06331e-05	1086	predicted dehydrogenase (NCBI)	361	0.00057986	-3.23668	14926	predicted dehydrogenase (NCBI)	-0.156258	0.487519	-0.176427	0.479638	-0.0355795	0.11132	1.20709	0.708637	0.177914	0.0845368	0.131226	0.191253	0.175059	1.10604	3	FALSE	FALSE	4
b0802	ybiJ	609	488	233	8.67151e-05	3.37369e-05	261	hypothetical protein (NCBI)	86	3.26923e-05	-4.48555	NA	NA	NA	NA	NA	NA	NA	NA	NA	NA	NA	NA	NA	NA	NA	NA	NA	FALSE	FALSE	5
b0803	ybiI	4	81	0	1.43933e-05	2.21589e-07	267	hypothetical protein (NCBI)	88	5.55258e-06	-5.25551	14928	hypothetical protein (NCBI)	0.787602	-0.218883	-0.994147	-0.369405	0.213667	-0.0589114	-0.440922	-1.30406	-0.0875436	-0.180963	-0.134253	0.32835	-0.787247	-1.00747	3	FALSE	FALSE	4
b0804	ybiX	20	28	3	4.97546e-06	1.10794e-06	678	putative enzyme (VIMSS)	225	4.90758e-06	-5.30913	14929	putative enzyme (VIMSS)	0.117303	2.43644	0.702518	1.09277	0.0347163	0.530222	-0.1545	0.0137615	-0.0246653	0.00186825	-0.0113985	1.47441	1.03651	-0.0812552	3	FALSE	FALSE	4
b0805	fiu	136	54	88	9.59553e-06	7.53402e-06	2283	predicted iron outer membrane transporter (NCBI)	760	3.19694e-05	-4.49527	14930	predicted iron outer membrane transporter (NCBI)	-0.816039	-0.639563	-0.663306	-0.304283	-0.140724	-0.102334	0.628066	0.166937	0.0692453	0.0189301	0.0440877	-0.840392	-0.558638	0.458995	3	FALSE	FALSE	4
b0806	mcbA	6	128	0	2.27449e-05	3.32383e-07	261	orf, hypothetical protein (VIMSS)	86	8.57502e-06	-5.06676	14931	orf, hypothetical protein (VIMSS)	0.0075593	-0.730029	-0.0156547	-0.385689	0.00377304	-0.328927	-0.0411884	0.207742	-0.00828039	0.0387927	0.0152562	-0.417118	-0.231716	0.09616	3	FALSE	FALSE	4
b0807	rlmF	928	215	292	3.82044e-05	5.14086e-05	927	orf, hypothetical protein (VIMSS)	308	5.15841e-05	-4.28748	14932	orf, hypothetical protein (VIMSS)	-0.0633967	-0.51472	-0.530313	-0.720152	-0.0127223	-0.115339	-0.545709	0.0678416	-0.0829107	0.00859225	-0.0371592	-0.333776	-0.721956	-0.275897	3	FALSE	FALSE	4
b0808	ybiO	2	25	0	4.44237e-06	1.10794e-07	2226	putative transport protein (VIMSS)	741	1.44306e-05	-4.84071	14933	putative transport protein (VIMSS)	-0.528576	0.397337	0.707314	-0.114929	-0.0868226	0.0623369	-0.2861	-0.233966	-0.0497569	-0.0383115	-0.0440342	-0.075771	0.342014	-0.30026	3	FALSE	FALSE	4
b0809	glnQ	246	700	166	0.000124386	1.36277e-05	723	glutamine ABC transporter ATP-binding protein (NCBI)	240	0.000130869	-3.88316	14934	glutamine ABC transporter ATP-binding protein (NCBI)	0.109343	-0.864468	-0.203384	-0.0345694	0.024264	-0.182102	-0.615832	0.439243	-0.0833732	0.0529459	-0.0152136	-0.435972	-0.137382	-0.101954	3	FALSE	FALSE	4
b0810	glnP	149	314	61	5.57962e-05	8.25419e-06	660	glutamine ABC transporter permease protein (NCBI)	219	5.35674e-05	-4.2711	14935	glutamine ABC transporter permease protein (NCBI)	1.29924	2.11494	1.33345	1.79788	0.269336	0.408127	0.0445819	0.152644	0.00589968	0.0258945	0.0158971	1.97118	1.80788	0.113868	3	FALSE	FALSE	4
b0811	glnH	627	3566	564	0.00063366	3.47341e-05	747	glutamine ABC transporter periplasmic protein (NCBI)	248	0.000688906	-3.16184	14936	glutamine ABC transporter periplasmic protein (NCBI)	0.0524251	-0.823733	-0.344363	-1.04416	0.00904242	-0.12735	-0.399479	-0.477439	-0.0542875	-0.0538222	-0.0540549	-0.445315	-0.801663	-0.506289	3	FALSE	FALSE	4
b0812	dps	2131	13008	2446	0.00231146	0.000118051	504	DNA protection during starvation conditions (NCBI)	167	0.00169221	-2.77155	14937	DNA protection during starvation conditions (NCBI)	-0.166999	-0.704922	0.0488525	1.30735	-0.0323324	-0.154859	0.994128	0.851617	0.125198	0.0998951	0.112547	-0.503404	0.783004	1.06564	3	FALSE	FALSE	4
b0813	rhtA	132	26	32	4.62007e-06	7.31243e-06	888	threonine and homoserine efflux system (NCBI)	295	5.97479e-06	-5.22368	14938	threonine and homoserine efflux system (NCBI)	-0.114385	-0.102875	-0.29733	-0.450986	-0.0187467	-0.0162323	0.214644	0.504488	0.0243029	0.058911	0.041607	-0.125436	-0.432041	0.415191	3	FALSE	FALSE	4
b0814	ompX	125295	22947	62569	0.00407757	0.006941	516	outer membrane protein X (NCBI)	171	0.00305667	-2.51475	14939	outer membrane protein X (NCBI)	-1.1684	-0.429055	-1.64212	-0.936675	-0.275814	-0.0961144	0.162043	-0.406675	0.0251476	-0.0598447	-0.0173485	-0.92229	-1.48887	-0.141238	3	FALSE	FALSE	4
b0815	ybiP	250	38	58	6.75241e-06	1.38493e-05	1584	predicted hydrolase, inner membrane (NCBI)	527	1.55999e-05	-4.80688	14940	predicted hydrolase, inner membrane (NCBI)	-0.845048	0.0548735	-0.356439	0.291949	-0.140068	0.00847109	1.10861	0.711244	0.125827	0.0820139	0.103921	-0.456207	-0.0372337	1.05069	3	FALSE	FALSE	4
b0816	yliL	0	0	0	0	0	270	hypothetical protein (NCBI)	89	0	-7	NA	NA	NA	NA	NA	NA	NA	NA	NA	NA	NA	NA	NA	NA	NA	NA	NA	FALSE	FALSE	5
b0817	mntR	637	251	453	4.46014e-05	3.5288e-05	468	DNA-binding transcriptional regulator of mntH (NCBI)	155	3.03063e-05	-4.51847	14942	DNA-binding transcriptional regulator of mntH (NCBI)	-1.49679	-2.81039	-2.20113	-3.93299	-0.437704	-0.780653	-5.59493	-6.38316	-0.869077	-1.05475	-0.961916	-2.48675	-3.54153	-6.91556	1	FALSE	FALSE	2
b0818	ybiR	112	36	26	6.39702e-06	6.20449e-06	1119	predicted transporter (NCBI)	372	1.04321e-05	-4.98163	14943	predicted transporter (NCBI)	0.819754	0.452037	1.04569	0.798733	0.133444	0.0690358	0.899122	0.962755	0.111047	0.106047	0.108547	0.734269	1.06488	1.07495	3	FALSE	FALSE	4
b0819	ybiS	4910	1558	1478	0.000276849	0.000272	921	hypothetical protein (NCBI)	306	0.000371378	-3.43018	14944	hypothetical protein (NCBI)	0.6693	0.234207	0.405219	-1.00595	0.105851	0.0403471	-1.46362	-1.83521	-0.195813	-0.232488	-0.214151	0.52164	-0.346832	-1.90458	3	FALSE	FALSE	4
b0820	ybiT	3239	477	1245	8.47605e-05	0.000179432	1593	fused predicted transporter subunits of ABC superfamily: ATP-binding components (NCBI)	530	0.000196934	-3.70568	14945	fused predicted transporter subunits of ABC superfamily: ATP-binding components (NCBI)	0.315732	0.0773217	0.313786	0.813897	0.0611169	0.0126213	1.01847	1.47133	0.125394	0.169152	0.147273	0.22693	0.651068	1.43749	3	FALSE	FALSE	4
b0821	ybiU	169	292	126	5.18869e-05	9.36213e-06	1266	hypothetical protein (NCBI)	421	9.57617e-05	-4.01881	14946	hypothetical protein (NCBI)	-0.233198	-0.732241	1.67503	-1.01882	-0.0420029	-0.135904	0.915655	-0.37777	0.115544	-0.0490838	0.0332303	-0.557397	0.37886	0.310548	3	FALSE	FALSE	4
b0822	ybiV	486	363	322	6.45033e-05	2.69231e-05	816	predicted hydrolase (NCBI)	271	7.66307e-05	-4.1156	14947	predicted hydrolase (NCBI)	0.785578	0.975479	0.868442	2.5962	0.280498	0.364703	0.297469	1.95101	0.0464905	0.278235	0.162363	1.01675	2.00031	1.29816	3	FALSE	FALSE	4
b0823	ybiW	2	7	0	1.24386e-06	1.10794e-07	2433	predicted pyruvate formate lyase (NCBI)	810	4.41682e-06	-5.35489	14948	predicted pyruvate formate lyase (NCBI)	-0.0708915	-1.46999	-0.510254	-0.267535	-0.01025	-0.201782	0.528735	0.637031	0.0694481	0.0817863	0.0756172	-0.889626	-0.449056	0.673055	3	FALSE	FALSE	4
b0824	ybiY	0	0	0	0	0	900	predicted pyruvate formate lyase activating enzyme (RefSeq)	299	0	-7	14949	predicted pyruvate formate lyase activating enzyme (RefSeq)	1.07734	-0.317449	-0.109353	-0.0112038	0.179261	-0.0533206	-0.695177	-0.676187	-0.0850402	-0.0773454	-0.0811928	0.438726	-0.0696034	-0.791757	3	FALSE	FALSE	4
b0825	fsaA	103	86	107	1.52818e-05	5.70591e-06	663	putative transaldolase (VIMSS)	220	1.47383e-05	-4.83155	14950	putative transaldolase (VIMSS)	-0.304532	1.01196	0.463717	0.96794	-0.0942764	0.299317	0.27737	1.59914	0.0422512	0.22243	0.13234	0.408434	0.826568	1.0834	3	FALSE	FALSE	4
b0826	moeB	325	107	207	1.90134e-05	1.80041e-05	750	molybdopterin biosynthesis protein MoeB (NCBI)	249	2.07544e-05	-4.68289	14951	molybdopterin biosynthesis protein MoeB (NCBI)	-1.21862	-1.10396	-0.536831	-0.373949	-0.222042	-0.189631	1.00088	0.090045	0.121708	0.011055	0.0663814	-1.34094	-0.525839	0.629847	3	FALSE	FALSE	4
b0827	moeA	1323	496	704	8.81367e-05	7.32905e-05	1236	molybdopterin biosynthesis protein (NCBI)	411	0.0001588	-3.79915	14952	molybdopterin biosynthesis protein (NCBI)	-0.0929759	-0.13039	-0.887224	-0.408137	-0.0218633	-0.0285193	-1.34311	-0.592742	-0.212006	-0.0777112	-0.144858	-0.12896	-0.747877	-1.11766	3	FALSE	FALSE	4
b0828	iaaA	74	257	809	4.56676e-05	4.0994e-06	966	L-asparaginase (NCBI)	321	6.42636e-05	-4.19203	14953	L-asparaginase (NCBI)	-0.268163	1.77353	1.14787	0.879928	-0.0781871	0.50431	-0.885905	-0.719665	-0.145071	-0.103273	-0.124172	0.869123	1.17075	-0.926977	3	FALSE	FALSE	4
b0829	gsiA	41	219	417	3.89152e-05	2.27129e-06	1872	fused predicted peptide transport subunits of ABC superfamily: ATP-binding components (RefSeq)	623	0.000106282	-3.97354	14954	fused predicted peptide transport subunits of ABC superfamily: ATP-binding components (RefSeq)	-0.975285	-2.76466	-1.91372	-2.43381	-0.176893	-0.514506	-1.99674	-1.41005	-0.248795	-0.169135	-0.208965	-2.15926	-2.51005	-1.96691	3	FALSE	FALSE	4
b0830	gsiB	71	574	686	0.000101997	3.9332e-06	1539	predicted peptide transporter subunit: periplasmic-binding component of ABC superfamily (NCBI)	512	0.000228933	-3.64029	14955	predicted peptide transporter subunit: periplasmic-binding component of ABC superfamily (NCBI)	-0.00797287	0.22036	1.71562	2.01059	-0.0012505	0.0347074	1.86831	1.89185	0.233313	0.212446	0.22288	0.122622	2.15133	2.17092	3	FALSE	FALSE	4
b0831	gsiC	20	93	110	1.65256e-05	1.10794e-06	921	predicted peptide transporter subunit: membrane component of ABC superfamily (NCBI)	306	2.21682e-05	-4.65427	14956	predicted peptide transporter subunit: membrane component of ABC superfamily (NCBI)	-0.333292	-1.42852	-0.141223	-0.787921	-0.0755782	-0.305717	-0.27871	-0.330504	-0.0380205	-0.0464696	-0.042245	-1.01718	-0.536442	-0.35173	3	FALSE	FALSE	4
b0832	gsiD	28	109	134	1.93687e-05	1.55112e-06	912	predicted peptide transporter subunit: membrane component of ABC superfamily (NCBI)	303	2.57274e-05	-4.5896	14957	predicted peptide transporter subunit: membrane component of ABC superfamily (NCBI)	-0.107479	-0.448101	-0.296595	-0.479283	-0.0151859	-0.0605949	-1.04551	-1.32991	-0.117549	-0.151769	-0.134659	-0.320764	-0.447954	-1.37145	3	FALSE	FALSE	4
b0833	yliE	141	66	121	1.17279e-05	7.81101e-06	2349	conserved inner membrane protein (NCBI)	782	4.02048e-05	-4.39572	14958	conserved inner membrane protein (NCBI)	0.0788848	-0.144437	0.714746	0.984321	0.00887467	-0.0159569	-0.235075	-0.181579	-0.024754	-0.0190597	-0.0219069	-0.0378463	0.980957	-0.240555	3	FALSE	FALSE	4
b0834	yliF	316	72	167	1.2794e-05	1.75055e-05	1329	predicted diguanylate cyclase (NCBI)	442	2.47903e-05	-4.60572	14959	predicted diguanylate cyclase (NCBI)	2.46954	2.20024	1.52615	1.88979	0.298341	0.259658	0.15129	0.129672	0.0160235	0.0136499	0.0148367	2.6961	1.97219	0.162213	3	FALSE	FALSE	4
b0835	rimO	4329	718	1060	0.000127585	0.000239815	1326	predicted SAM-dependent methyltransferase (NCBI)	441	0.000246655	-3.60791	14960	predicted SAM-dependent methyltransferase (NCBI)	1.22122	0.0618002	2.30373	-0.502753	0.211133	0.0101934	0.169535	-0.956225	0.0211273	-0.115784	-0.0473281	0.740754	1.0398	-0.454196	3	FALSE	FALSE	4
b0836	bssR	0	10	0	1.77695e-06	0	384	hypothetical protein (NCBI)	127	9.89306e-07	-6.00467	NA	NA	NA	NA	NA	NA	NA	NA	NA	NA	NA	NA	NA	NA	NA	NA	NA	FALSE	FALSE	5
b0837	yliI	1	60	0	1.06617e-05	5.53972e-08	1116	predicted dehydrogenase (NCBI)	371	1.73401e-05	-4.76095	14962	predicted dehydrogenase (NCBI)	0.731357	0.757541	0.154074	-0.771247	0.133024	0.141755	-0.241001	0.151036	-0.0283818	0.0182892	-0.00504631	0.859616	-0.356325	-0.0519415	3	FALSE	FALSE	4
b0838	yliJ	1359	2126	1320	0.000377779	7.52848e-05	627	putative transferase (VIMSS)	208	0.000344472	-3.46285	14963	putative transferase (VIMSS)	-0.0307514	0.365544	0.927429	0.058168	-0.00638466	0.0724979	0.420633	0.0120101	0.053592	0.00164959	0.0276208	0.193293	0.569035	0.249787	3	FALSE	FALSE	4
b0839	dacC	740	876	630	0.000155661	4.0994e-05	1203	D-alanyl-D-alanine carboxypeptidase (penicillin-binding protein 6a) (NCBI)	400	0.000272955	-3.56391	14964	D-alanyl-D-alanine carboxypeptidase (penicillin-binding protein 6a) (NCBI)	-0.302663	-0.182443	0.209843	0.0215695	-0.0629576	-0.0314649	-0.712338	-0.781167	-0.0862936	-0.101248	-0.0937711	-0.280076	0.133606	-0.862275	3	FALSE	FALSE	4
b0840	deoR	347	192	274	3.41174e-05	1.92228e-05	759	DNA-binding transcriptional repressor (NCBI)	252	3.76902e-05	-4.42377	14965	DNA-binding transcriptional repressor (NCBI)	-1.70809	-1.82185	-1.94509	-2.91924	-0.460437	-0.446297	-7.27943	-5.06058	-0.953911	-0.812583	-0.883247	-2.03801	-2.80842	-7.12451	1	FALSE	FALSE	2
b0841	ybjG	623	144	388	2.55881e-05	3.45125e-05	597	undecaprenyl pyrophosphate phosphatase (NCBI)	198	2.22103e-05	-4.65345	14966	undecaprenyl pyrophosphate phosphatase (NCBI)	0.606929	0.507912	0.612014	0.600703	0.17793	0.117655	0.206191	0.420354	0.0331443	0.0581932	0.0456687	0.643653	0.700162	0.361736	3	FALSE	FALSE	4
b0842	mdfA	291	50	63	8.88475e-06	1.61206e-05	1233	multidrug efflux system protein (NCBI)	410	1.59691e-05	-4.79672	14967	multidrug efflux system protein (NCBI)	-0.323147	0.0166077	0.474511	0.376336	-0.0502334	0.00243082	1.60307	1.32575	0.182657	0.151924	0.16729	-0.176981	0.491236	1.69095	3	FALSE	FALSE	4
b0843	ybjH	28	12	9	2.13234e-06	1.55112e-06	285	hypothetical protein (NCBI)	94	8.78691e-07	-6.05616	14968	hypothetical protein (NCBI)	0.45986	-0.253357	-1.31973	0.194764	0.163519	-0.0852041	0.0348214	-0.0136656	0.00761713	-0.00237058	0.00262327	0.119224	-0.649498	0.0122143	3	FALSE	FALSE	4
b0844	ybjI	291	182	226	3.23405e-05	1.61206e-05	816	orf, hypothetical protein (VIMSS)	271	3.84209e-05	-4.41543	14969	orf, hypothetical protein (VIMSS)	0.994331	1.70842	1.97015	1.22081	0.173536	0.259707	0.574407	0.610544	0.0678325	0.0714971	0.0696648	1.56044	1.8423	0.684132	3	FALSE	FALSE	4
b0845	ybjJ	167	50	73	8.88475e-06	9.25134e-06	1209	predicted transporter (NCBI)	402	1.56575e-05	-4.80528	14970	predicted transporter (NCBI)	-0.348581	-0.472149	0.998076	0.564019	-0.0618797	-0.0784513	1.15094	0.777887	0.138579	0.0904488	0.114514	-0.473848	0.901876	1.11361	3	FALSE	FALSE	4
b0846	ybjK	73	26	43	4.62007e-06	4.044e-06	537	predicted DNA-binding transcriptional regulator (NCBI)	178	3.60512e-06	-5.44308	14971	predicted DNA-binding transcriptional regulator (NCBI)	-0.222217	-1.8804	-1.73525	-3.6035	-0.0445357	-0.362456	-3.15773	-3.85704	-0.424889	-0.513835	-0.469362	-1.21395	-3.08233	-4.04998	1	FALSE	FALSE	2
b0847	ybjL	406	84	113	1.49264e-05	2.24913e-05	1686	hypothetical protein (NCBI)	561	3.67087e-05	-4.43523	14972	hypothetical protein (NCBI)	0.519188	0.260908	0.819647	-0.381269	0.0782374	0.0387312	0.927251	0.878051	0.107706	0.102745	0.105225	0.450388	0.253098	1.04229	3	FALSE	FALSE	4
b0848	ybjM	12	22	9	3.90929e-06	6.64767e-07	378	predicted inner membrane protein (NCBI)	125	2.1422e-06	-5.66914	14973	predicted inner membrane protein (NCBI)	-0.0419074	1.1142	0.474579	0.439926	-0.0087758	0.211912	0.768444	0.654028	0.0928944	0.0770317	0.084963	0.619089	0.52799	0.821264	3	FALSE	FALSE	4
b0849	grxA	1247	431	807	7.65865e-05	6.90803e-05	258	glutaredoxin 1, redox coenzyme for ribonucleotide reductase (RNR1a) (NCBI)	85	2.8538e-05	-4.54458	NA	NA	NA	NA	NA	NA	NA	NA	NA	NA	NA	NA	NA	NA	NA	NA	NA	FALSE	FALSE	5
b0850	ybjC	46	38	28	6.75241e-06	2.54827e-06	288	predicted inner membrane protein (NCBI)	95	2.81212e-06	-5.55097	14975	predicted inner membrane protein (NCBI)	0.825524	0.192686	0.0847704	-0.3131	0.257637	0.0639715	-1.33339	-0.538495	-0.199275	-0.0740548	-0.136665	0.587864	-0.131826	-1.08073	3	FALSE	FALSE	4
b0851	nfsA	1916	646	1110	0.000114791	0.000106141	723	nitroreductase A, NADPH-dependent, FMN-dependent (NCBI)	240	0.000120773	-3.91803	14976	nitroreductase A, NADPH-dependent, FMN-dependent (NCBI)	-2.04299	-2.11476	-0.820855	-0.400423	-0.52662	-0.518725	-1.01898	-1.17847	-0.203548	-0.242728	-0.223138	-2.40048	-0.705105	-1.2687	3	FALSE	FALSE	4
b0852	rimK	101	46	59	8.17397e-06	5.59512e-06	903	ribosomal protein S6 modification protein (NCBI)	300	1.07499e-05	-4.96859	14977	ribosomal protein S6 modification protein (NCBI)	0.391543	0.645136	-0.556469	1.1375	0.109727	0.165928	1.01351	1.92472	0.192719	0.316747	0.254733	0.598527	0.335459	1.69639	3	FALSE	FALSE	4
b0853	ybjN	1365	367	745	6.5214e-05	7.56172e-05	477	predicted oxidoreductase (NCBI)	158	4.517e-05	-4.34515	14978	predicted oxidoreductase (NCBI)	1.98384	-0.624769	0.584516	0.631508	0.4394	-0.137129	-1.67873	-1.25922	-0.226645	-0.161083	-0.193864	0.784661	0.702072	-1.69623	3	FALSE	FALSE	4
b0854	potF	257	1061	95	0.000188534	1.42371e-05	1113	putrescine transporter subunit: periplasmic-binding component of ABC superfamily (NCBI)	370	0.000305805	-3.51456	14979	putrescine transporter subunit: periplasmic-binding component of ABC superfamily (NCBI)	1.59796	0.0402425	1.0785	0.772419	0.359917	0.00877482	-0.0989241	0.67625	-0.0121382	0.0806136	0.0342377	0.945817	1.06863	0.333319	3	FALSE	FALSE	4
b0855	potG	75	223	21	3.9626e-05	4.15479e-06	1134	ATP-binding component of putrescine transport system (VIMSS)	377	6.54897e-05	-4.18383	14980	ATP-binding component of putrescine transport system (VIMSS)	-0.408478	-0.406108	-0.985908	-0.558587	-0.0873434	-0.0860043	-0.782835	-0.567236	-0.128256	-0.109874	-0.119065	-0.470301	-0.891715	-0.779464	3	FALSE	FALSE	4
b0856	potH	28	77	4	1.36825e-05	1.55112e-06	954	putrescine transporter subunit: membrane component of ABC superfamily (NCBI)	317	1.90141e-05	-4.72092	14981	putrescine transporter subunit: membrane component of ABC superfamily (NCBI)	-1.08386	0.249417	0.199403	0.217976	-0.278713	0.0664336	-1.26553	0.661006	-0.176751	0.0942638	-0.0412436	-0.481763	0.240974	-0.349022	3	FALSE	FALSE	4
b0857	potI	20	48	0	8.52936e-06	1.10794e-06	846	putrescine transporter subunit: membrane component of ABC superfamily (NCBI)	281	1.05069e-05	-4.97853	14982	putrescine transporter subunit: membrane component of ABC superfamily (NCBI)	0.681553	-1.45728	-0.61634	0.108905	0.182017	-0.384424	0.113039	-0.0120236	0.0162222	-0.001816	0.00720312	-0.447868	-0.292967	0.0583214	3	FALSE	FALSE	4
b0858	ybjO	79	30	40	5.33085e-06	4.37638e-06	489	predicted inner membrane protein (NCBI)	162	3.78585e-06	-5.42184	NA	NA	NA	NA	NA	NA	NA	NA	NA	NA	NA	NA	NA	NA	NA	NA	NA	FALSE	FALSE	5
b0859	rumB	259	63	94	1.11948e-05	1.43479e-05	1128	23S rRNA m(5)U747-methyltransferase (NCBI)	375	1.84034e-05	-4.7351	14984	23S rRNA m(5)U747-methyltransferase (NCBI)	-0.835066	0.347793	0.564108	0.565494	-0.13586	0.0521132	-0.330425	-0.502216	-0.0383243	-0.0583745	-0.0483494	-0.281327	0.652176	-0.480726	3	FALSE	FALSE	4
b0860	artJ	544	5888	148	0.00104627	3.01361e-05	732	arginine transporter subunit (NCBI)	243	0.00111455	-2.9529	14985	arginine transporter subunit (NCBI)	-0.524609	-0.799982	-0.627824	-0.454118	-0.116677	-0.164379	-0.783666	-1.11092	-0.112316	-0.12945	-0.120883	-0.764753	-0.62466	-1.09384	3	FALSE	FALSE	4
b0861	artM	484	93	99	1.65256e-05	2.68123e-05	669	arginine transporter subunit (NCBI)	222	1.60828e-05	-4.79364	14986	arginine transporter subunit (NCBI)	-0.988576	-1.2895	-1.03727	-1.2063	-0.175539	-0.257186	-0.855056	-0.699487	-0.134361	-0.0871721	-0.110767	-1.31525	-1.29533	-0.897516	3	FALSE	FALSE	4
b0862	artQ	512	107	127	1.90134e-05	2.83634e-05	717	arginine transporter subunit (NCBI)	238	1.98375e-05	-4.70251	14987	arginine transporter subunit (NCBI)	-0.390595	0.129181	-0.799067	-0.58105	-0.124232	0.0369	-0.422255	-2.89229	-0.0875694	-0.474549	-0.281059	-0.150928	-0.796811	-1.91366	3	FALSE	FALSE	4
b0863	artI	3323	2088	1039	0.000371027	0.000184085	732	arginine transporter subunit (NCBI)	243	0.000395243	-3.40314	14988	arginine transporter subunit (NCBI)	-0.111952	-0.39868	-0.771664	-1.07342	-0.0229574	-0.0786818	-0.903048	-0.390856	-0.148071	-0.0598162	-0.103944	-0.294813	-1.06526	-0.747036	3	FALSE	FALSE	4
b0864	artP	1392	461	302	8.19174e-05	7.71129e-05	729	arginine transporter subunit (NCBI)	242	8.69047e-05	-4.06096	14989	arginine transporter subunit (NCBI)	0.755165	-1.67232	-1.46334	0.46089	0.265936	-0.521728	0.48365	-0.0543699	0.0861094	-0.00982803	0.0381407	-0.529522	-0.578764	0.247845	3	FALSE	FALSE	4
b0865	ybjP	885	2099	397	0.000372982	4.90265e-05	516	predicted lipoprotein (NCBI)	171	0.000279599	-3.55346	14990	predicted lipoprotein (NCBI)	1.21588	0.927762	0.658458	0.846279	0.384258	0.275299	-0.453737	1.11713	-0.0859653	0.193288	0.0536612	1.23763	0.86876	0.383009	3	FALSE	FALSE	4
b0866	ybjQ	853	911	556	0.00016188	4.72538e-05	324	hypothetical protein (NCBI)	107	7.59327e-05	-4.11957	NA	NA	NA	NA	NA	NA	NA	NA	NA	NA	NA	NA	NA	NA	NA	NA	NA	FALSE	FALSE	5
b0867	amiD	141	82	54	1.4571e-05	7.81101e-06	831	predicted amidase and lipoprotein (NCBI)	276	1.76299e-05	-4.75375	14992	predicted amidase and lipoprotein (NCBI)	-0.686188	-0.470037	-2.3012	-0.114768	-0.108064	-0.0693552	-0.157131	-0.7193	-0.0177473	-0.083157	-0.0504521	-0.667547	-1.39486	-0.506008	3	FALSE	FALSE	4
b0868	ybjS	404	119	174	2.11457e-05	2.23805e-05	1014	putative nucleotide di-P-sugar epimerase or dehydratase (VIMSS)	337	3.12395e-05	-4.5053	14993	putative nucleotide di-P-sugar epimerase or dehydratase (VIMSS)	0.0765468	-0.211769	-0.179917	0.234072	0.0113826	-0.0308497	-0.26786	0.0407466	-0.0301385	0.00447838	-0.01283	-0.0780705	0.0312667	-0.131124	3	FALSE	FALSE	4
b0869	ybjT	60	57	50	1.01286e-05	3.32383e-06	1431	putative dTDP-glucose enzyme (VIMSS)	476	2.11353e-05	-4.67499	14994	putative dTDP-glucose enzyme (VIMSS)	0.0625908	-0.0412926	0.0285354	-0.354663	0.0136486	-0.00891521	-1.3962	-0.90623	-0.235178	-0.141313	-0.188245	0.0122965	-0.18829	-1.32931	3	FALSE	FALSE	4
b0870	ltaE	684	516	767	9.16906e-05	3.78917e-05	1002	L-allo-threonine aldolase, PLP-dependent (NCBI)	333	0.000133851	-3.87338	14995	L-allo-threonine aldolase, PLP-dependent (NCBI)	1.49178	1.74847	1.94614	1.08435	0.378594	0.412635	0.598622	0.126946	0.101814	0.0207484	0.0612811	1.87076	1.74965	0.418907	3	FALSE	FALSE	4
b0871	poxB	40	877	24	0.000155838	2.21589e-06	1719	pyruvate dehydrogenase (NCBI)	572	0.000390771	-3.40808	14996	pyruvate dehydrogenase (NCBI)	-0.506799	1.7945	1.70726	1.09652	-0.0928793	0.298357	0.988517	0.280994	0.117274	0.0315848	0.0744294	0.743452	1.61876	0.732952	3	FALSE	FALSE	4
b0872	hcr	18	16	0	2.84312e-06	9.9715e-07	969	HCP oxidoreductase, NADH-dependent (NCBI)	322	4.01331e-06	-5.3965	14997	HCP oxidoreductase, NADH-dependent (NCBI)	0.765497	1.42921	0.289367	0.360752	0.307313	0.419298	0.411801	0.267345	0.0813533	0.0601595	0.0707564	1.26712	0.375347	0.392105	3	FALSE	FALSE	4
b0873	hcp	4	1	0	1.77695e-07	2.21589e-07	1653	putative prismane (VIMSS)	550	4.2844e-07	-6.36811	14998	putative prismane (VIMSS)	1.15734	0.699495	1.53818	0.855917	0.167002	0.102394	-0.10132	-0.445737	-0.0121187	-0.0497053	-0.030912	1.07204	1.38223	-0.315844	3	FALSE	FALSE	4
b0874	ybjE	287	121	87	2.15011e-05	1.5899e-05	900	putative surface protein (VIMSS)	299	2.81828e-05	-4.55002	14999	putative surface protein (VIMSS)	0.462918	0.248657	0.45025	1.40063	0.0704548	0.0371848	-0.142535	0.582683	-0.0167055	0.0642855	0.02379	0.410828	1.0686	0.254119	3	FALSE	FALSE	4
b0875	aqpZ	63	25	4	4.44237e-06	3.49003e-06	696	aquaporin Z (NCBI)	231	4.49862e-06	-5.34692	15000	aquaporin Z (NCBI)	-0.40663	0.37439	-0.0893587	1.49968	-0.0825223	0.0697806	-0.0514206	0.220352	-0.00609712	0.0282486	0.0110757	-0.0186137	0.814247	0.0975328	3	FALSE	FALSE	4
b0876	ybjD	183	84	156	1.49264e-05	1.01377e-05	1659	conserved protein with nucleoside triphosphate hydrolase domain (NCBI)	552	3.61198e-05	-4.44225	15001	conserved protein with nucleoside triphosphate hydrolase domain (NCBI)	0.148564	-0.658891	-0.348219	0.291151	0.0267401	-0.126181	-0.409173	0.131113	-0.0501845	0.0144662	-0.0178592	-0.294638	-0.0329485	-0.160538	3	FALSE	FALSE	4
b0877	ybjX	2797	507	2424	9.00913e-05	0.000154946	993	hypothetical protein (NCBI)	330	0.000130331	-3.88495	15002	hypothetical protein (NCBI)	-0.275623	0.982442	-0.302578	-0.277835	-0.0461138	0.160166	0.551367	0.349537	0.0668703	0.0442766	0.0555735	0.408082	-0.335102	0.520137	3	FALSE	FALSE	4
b0878	macA	224	134	180	2.38111e-05	1.2409e-05	1116	putative membrane protein (VIMSS)	371	3.87263e-05	-4.41199	15003	putative membrane protein (VIMSS)	2.02451	1.16839	0.0435422	1.3688	0.506004	0.272752	1.68322	1.25342	0.229052	0.15412	0.191586	1.84342	0.815418	1.69547	3	FALSE	FALSE	4
b0879	macB	96	54	49	9.59553e-06	5.31813e-06	1947	fused macrolide transporter subunits of ABC superfamily: ATP-binding component/membrane component (NCBI)	648	2.72581e-05	-4.5645	15004	fused macrolide transporter subunits of ABC superfamily: ATP-binding component/membrane component (NCBI)	0.611371	-0.861548	-0.593754	0.0710045	0.104105	-0.144855	-0.104777	-0.411422	-0.0124205	-0.0472033	-0.0298119	-0.144439	-0.30181	-0.298028	3	FALSE	FALSE	4
b0880	cspD	743	2643	658	0.000469648	4.11601e-05	225	cold shock protein homolog (NCBI)	74	0.000152355	-3.81714	NA	NA	NA	NA	NA	NA	NA	NA	NA	NA	NA	NA	NA	NA	NA	NA	NA	FALSE	FALSE	5
b0881	clpS	514	304	502	5.40193e-05	2.84742e-05	321	ATP-dependent Clp protease adaptor protein ClpS (NCBI)	106	2.51019e-05	-4.60029	NA	NA	NA	NA	NA	NA	NA	NA	NA	NA	NA	NA	NA	NA	NA	NA	NA	FALSE	FALSE	5
b0882	clpA	989	2420	928	0.000430022	5.47879e-05	2277	ATPase and specificity subunit of ClpA-ClpP ATP-dependent serine protease, chaperone activity (NCBI)	758	0.00142893	-2.84499	15007	ATPase and specificity subunit of ClpA-ClpP ATP-dependent serine protease, chaperone activity (NCBI)	-5.76026	-5.71104	-6.68059	-5.83393	-0.990656	-0.885795	-9.19816	-8.94744	-1.09852	-0.993181	-1.04585	-6.62296	-7.22526	-10.4764	1	FALSE	FALSE	2
b0884	infA	30461	5683	7178	0.00100984	0.00168746	219	translation initiation factor IF-1 (NCBI)	72	0.00031874	-3.49656	NA	NA	NA	NA	NA	NA	NA	NA	NA	NA	NA	NA	NA	NA	NA	NA	NA	TRUE	FALSE	1
b0885	aat	151	111	123	1.97241e-05	8.36498e-06	705	leucyl/phenylalanyl-tRNA--protein transferase (NCBI)	234	2.02333e-05	-4.69393	15009	leucyl/phenylalanyl-tRNA--protein transferase (NCBI)	-0.179537	0.599689	-0.602176	-0.254394	-0.0378361	0.116051	-1.1464	-1.64358	-0.16663	-0.254603	-0.210616	0.242574	-0.494541	-1.61079	3	FALSE	FALSE	4
b0886	cydC	367	136	154	2.41665e-05	2.03308e-05	1722	fused cysteine transporter subunits of ABC superfamily: membrane component/ATP-binding component (NCBI)	573	6.07044e-05	-4.21678	NA	NA	NA	NA	NA	NA	NA	NA	NA	NA	NA	NA	NA	NA	NA	NA	NA	FALSE	FALSE	5
b0887	cydD	467	158	216	2.80758e-05	2.58705e-05	1767	fused cysteine transporter subunits of ABC superfamily: membrane component/ATP-binding component (NCBI)	588	7.23705e-05	-4.14044	NA	NA	NA	NA	NA	NA	NA	NA	NA	NA	NA	NA	NA	NA	NA	NA	NA	FALSE	FALSE	5
b0888	trxB	8599	2980	4301	0.000529531	0.000476361	966	thioredoxin reductase, FAD/NAD(P)-binding (NCBI)	321	0.000745158	-3.12775	15012	thioredoxin reductase, FAD/NAD(P)-binding (NCBI)	-3.60108	-2.7447	-4.13446	-4.49079	-2.0788	-1.66646	-11.1725	-12.7083	-2.8692	-2.95464	-2.91192	-3.66374	-4.97979	-13.7876	1	FALSE	FALSE	2
b0889	lrp	4901	5813	6729	0.00103294	0.000271502	495	DNA-binding transcriptional dual regulator, leucine-binding (NCBI)	164	0.000742628	-3.12923	15013	DNA-binding transcriptional dual regulator, leucine-binding (NCBI)	-4.18302	-4.08587	-4.58607	-4.47802	-2.69378	-2.5547	-7.16932	-10.332	-5.03603	-4.32656	-4.68129	-4.77404	-5.23315	-10.1044	1	FALSE	FALSE	2
b0890	ftsK	508	213	376	3.7849e-05	2.81418e-05	3990	DNA-binding membrane protein required for chromosome resolution and partitioning (NCBI)	1329	0.000220512	-3.65657	15014	DNA-binding membrane protein required for chromosome resolution and partitioning (NCBI)	-5.63439	-4.56962	-7.72002	-8.3158	-1.38404	-0.92497	-18.1301	-19.2641	-2.42286	-2.60758	-2.51522	-5.89129	-9.25828	-21.5895	1	TRUE	FALSE	1
b0891	lolA	1198	741	992	0.000131672	6.63659e-05	612	chaperone for lipoproteins (RefSeq)	203	0.000117177	-3.93116	NA	NA	NA	NA	NA	NA	NA	NA	NA	NA	NA	NA	NA	NA	NA	NA	NA	TRUE	FALSE	1
b0892	rarA	309	95	198	1.6881e-05	1.71177e-05	1344	recombination protein (NCBI)	447	3.30794e-05	-4.48044	15016	recombination protein (NCBI)	-0.179921	-0.288136	0.31856	-0.603768	-0.0261886	-0.0426309	0.648511	1.07916	0.0704158	0.116708	0.0935619	-0.270233	-0.164665	0.997473	3	FALSE	FALSE	4
b0893	serS	11805	2024	8294	0.000359655	0.000653964	1293	seryl-tRNA synthetase (NCBI)	430	0.000677963	-3.16879	NA	NA	NA	NA	NA	NA	NA	NA	NA	NA	NA	NA	NA	NA	NA	NA	NA	TRUE	FALSE	1
b0894	dmsA	28	21	12	3.73159e-06	1.55112e-06	2445	anaerobic dimethyl sulfoxide reductase subunit A (VIMSS)	814	1.33159e-05	-4.87563	15018	anaerobic dimethyl sulfoxide reductase subunit A (VIMSS)	0.657193	-1.15693	-0.448113	0.0564653	0.0932374	-0.161852	0.482205	-0.28058	0.0541205	-0.0304594	0.0118305	-0.288525	-0.226118	0.116408	3	FALSE	FALSE	4
b0895	dmsB	32	27	16	4.79776e-06	1.77271e-06	618	dimethyl sulfoxide reductase, anaerobic, subunit B (NCBI)	205	4.31166e-06	-5.36536	15019	dimethyl sulfoxide reductase, anaerobic, subunit B (NCBI)	1.27822	2.04074	1.71503	0.576024	0.316334	0.463217	0.602949	0.852472	0.0858601	0.129506	0.107683	1.9162	1.32274	0.840288	3	FALSE	FALSE	4
b0896	dmsC	31	16	5	2.84312e-06	1.71731e-06	864	dimethyl sulfoxide reductase, anaerobic, subunit C (NCBI)	287	3.57708e-06	-5.44647	15020	dimethyl sulfoxide reductase, anaerobic, subunit C (NCBI)	-0.85416	0.183641	-0.193718	0.0467799	-0.145022	0.0309828	-0.154781	-0.267025	-0.0189341	-0.0301393	-0.0245367	-0.387124	-0.0848345	-0.24353	3	FALSE	FALSE	4
b0897	ycaC	6	1483	5	0.000263522	3.32383e-07	627	predicted hydrolase (NCBI)	208	0.000240288	-3.61927	15021	predicted hydrolase (NCBI)	-0.222275	-0.134085	0.822323	0.107686	-0.0479622	-0.0305473	-0.885871	-0.790032	-0.104356	-0.0920919	-0.098224	-0.205744	0.536941	-0.967583	3	FALSE	FALSE	4
b0898	ycaD	291	60	61	1.06617e-05	1.61206e-05	1149	putative MFS family transporter protein (NCBI)	382	1.78542e-05	-4.74826	15022	putative MFS family transporter protein (NCBI)	-0.0549037	0.498644	-0.0649279	0.787704	-0.00926563	0.0785744	0.172008	0.328729	0.0206515	0.0374954	0.0290735	0.256194	0.417295	0.289101	3	FALSE	FALSE	4
b0899	ycaM	14	2	0	3.5539e-07	7.75561e-07	1431	putative transport (VIMSS)	476	7.4159e-07	-6.12984	15023	putative transport (VIMSS)	0.0220697	-0.0815209	-0.00868435	-0.0317368	0.0025387	-0.00932787	-0.139092	-0.0856194	-0.0149376	-0.00902803	-0.0119828	-0.0343242	-0.0233372	-0.129737	3	FALSE	FALSE	4
b0900	ycaN	23	27	8	4.79776e-06	1.27414e-06	909	predicted DNA-binding transcriptional regulator (NCBI)	302	6.35181e-06	-5.1971	15024	predicted DNA-binding transcriptional regulator (NCBI)	1.46039	2.51361	0.880635	1.01062	0.19373	0.319503	0.950112	0.198845	0.105584	0.0220631	0.0638236	2.29439	1.09192	0.66335	3	FALSE	FALSE	4
b0901	ycaK	154	117	230	2.07903e-05	8.53117e-06	591	hypothetical protein (NCBI)	196	1.78636e-05	-4.74803	15025	hypothetical protein (NCBI)	0.157008	0.287251	-0.228476	0.272727	0.0196404	0.0347557	-0.0390148	-0.357074	-0.00431243	-0.0391933	-0.0217529	0.256493	0.0255483	-0.228682	3	FALSE	FALSE	4
b0902	pflA	2129	527	697	9.36452e-05	0.000117941	741	pyruvate formate lyase activating enzyme 1 (NCBI)	246	0.000100989	-3.99573	15026	pyruvate formate lyase activating enzyme 1 (NCBI)	0.197396	-0.694361	-0.780069	0.583028	0.0349571	-0.150932	-0.237986	-0.526405	-0.0351011	-0.0785909	-0.056846	-0.286923	-0.113761	-0.441321	3	FALSE	FALSE	4
b0903	pflB	10029	5982	6696	0.00106297	0.000555579	2283	pyruvate formate lyase I (NCBI)	760	0.0035415	-2.45081	15027	pyruvate formate lyase I (NCBI)	-1.23153	-0.70159	-0.722835	0.812439	-0.163823	-0.0918366	0.20689	-0.0219976	0.0231756	-0.00233976	0.0104179	-1.11609	0.0517327	0.106747	3	FALSE	FALSE	4
b0904	focA	446	133	275	2.36334e-05	2.47072e-05	858	formate transporter (NCBI)	285	2.95273e-05	-4.52978	15028	formate transporter (NCBI)	-0.902194	-1.11265	-0.868944	-0.747745	-0.153777	-0.179601	-0.419001	-0.385454	-0.0542086	-0.0467144	-0.0504615	-1.16327	-0.933396	-0.464452	3	FALSE	FALSE	4
b0905	ycaO	4641	448	1971	7.96073e-05	0.000257099	1761	orf, hypothetical protein (VIMSS)	586	0.000204504	-3.6893	15029	orf, hypothetical protein (VIMSS)	1.11118	1.36536	2.20308	2.38823	0.15295	0.18013	0.457738	0.99548	0.0497818	0.104903	0.0773423	1.42983	2.65079	0.839016	3	FALSE	FALSE	4
b0906	ycaP	2	74	0	1.31494e-05	1.10794e-07	693	conserved inner membrane protein (NCBI)	230	1.32583e-05	-4.87751	15030	conserved inner membrane protein (NCBI)	0.595736	0.899355	1.09127	0.289365	0.115426	0.170644	-1.71086	-0.199699	-0.213652	-0.0237483	-0.1187	0.863191	0.797108	-1.10306	3	FALSE	FALSE	4
b0907	serC	3643	8655	3940	0.00153795	0.000201812	1089	phosphoserine aminotransferase (NCBI)	362	0.00244063	-2.6125	15031	phosphoserine aminotransferase (NCBI)	-8.71844	-10.6606	-4.07354	-4.19227	-3.23645	-3.82826	-12.8141	-7.4887	-9.34186	-10.8328	-10.0873	-11.1885	-4.77226	-11.7218	1	FALSE	FALSE	2
b0908	aroA	1248	1636	1018	0.000290709	6.91357e-05	1284	3-phosphoshikimate 1-carboxyvinyltransferase (NCBI)	427	0.000544174	-3.26426	15032	3-phosphoshikimate 1-carboxyvinyltransferase (NCBI)	-10.9039	-13.141	-3.67378	-3.79068	-2.81273	-3.42044	-17.1693	-15.2606	-8.93428	-9.12454	-9.02941	-13.8824	-4.3096	-18.7234	1	FALSE	FALSE	2
b0909	ycaL	52	22	34	3.90929e-06	2.88066e-06	765	putative heat shock protein (VIMSS)	254	4.35295e-06	-5.36122	15033	putative heat shock protein (VIMSS)	0.822761	0.180246	1.02609	1.11797	0.182305	0.0379732	0.838699	-0.865376	0.107513	-0.119212	-0.00584974	0.579086	1.23788	-0.0154018	3	FALSE	FALSE	4
b0910	cmk	1997	536	980	9.52445e-05	0.000110628	684	cytidylate kinase (NCBI)	227	9.47802e-05	-4.02328	NA	NA	NA	NA	NA	NA	NA	NA	NA	NA	NA	NA	NA	NA	NA	NA	NA	FALSE	FALSE	5
b0911	rpsA	126181	18934	26489	0.00336448	0.00699008	1674	30S ribosomal protein S1 (NCBI)	557	0.00821532	-2.08538	NA	NA	NA	NA	NA	NA	NA	NA	NA	NA	NA	NA	NA	NA	NA	NA	NA	TRUE	FALSE	1
b0912	ihfB	15238	12357	9391	0.00219578	0.000844143	285	integration host factor subunit beta (NCBI)	94	0.000904832	-3.04343	15036	integration host factor subunit beta (NCBI)	-2.76385	-4.21049	-4.7887	-4.43817	-1.10093	-1.79397	-12.4052	-15.0365	-3.7112	-3.43682	-3.57401	-4.02664	-5.32714	-15.8435	1	FALSE	FALSE	2
b0913	ycaI	2	2	0	3.5539e-07	1.10794e-07	2265	orf, hypothetical protein (VIMSS)	754	1.1747e-06	-5.93007	15037	orf, hypothetical protein (VIMSS)	-0.397542	-0.201094	0.0130622	-0.662623	-0.0540943	-0.0278161	0.53442	0.32939	0.0635514	0.0375471	0.0505493	-0.345623	-0.375024	0.498721	3	FALSE	FALSE	4
b0914	msbA	1044	242	375	4.30022e-05	5.78347e-05	1749	fused lipid transporter subunits of ABC superfamily: membrane component/ATP-binding component (NCBI)	582	0.000109715	-3.95973	NA	NA	NA	NA	NA	NA	NA	NA	NA	NA	NA	NA	NA	NA	NA	NA	NA	TRUE	FALSE	1
b0915	lpxK	264	57	100	1.01286e-05	1.46249e-05	987	tetraacyldisaccharide 4'-kinase (NCBI)	328	1.45638e-05	-4.83672	NA	NA	NA	NA	NA	NA	NA	NA	NA	NA	NA	NA	NA	NA	NA	NA	NA	TRUE	FALSE	1
b0916	ycaQ	4	4	0	7.1078e-07	2.21589e-07	1233	hypothetical protein (NCBI)	410	1.27753e-06	-5.89363	15040	hypothetical protein (NCBI)	-0.504586	-0.186344	0.467023	0.552706	-0.0827389	-0.0297844	0.302477	0.012992	0.0370465	0.00147087	0.0192587	-0.398909	0.588741	0.182136	3	FALSE	FALSE	4
b0917	ycaR	6875	1594	3442	0.000283246	0.000380856	183	hypothetical protein (NCBI)	60	7.45018e-05	-4.12783	NA	NA	NA	NA	NA	NA	NA	NA	NA	NA	NA	NA	NA	NA	NA	NA	NA	FALSE	FALSE	5
b0918	kdsB	3374	899	1321	0.000159748	0.00018691	747	3-deoxy-manno-octulosonate cytidylyltransferase (NCBI)	248	0.000173675	-3.76026	NA	NA	NA	NA	NA	NA	NA	NA	NA	NA	NA	NA	NA	NA	NA	NA	NA	TRUE	FALSE	1
b0919	ycbJ	16	28	5	4.97546e-06	8.86356e-07	894	hypothetical protein (NCBI)	297	6.47801e-06	-5.18856	15043	hypothetical protein (NCBI)	-0.0529781	0.0561645	-0.338884	-1.33395	-0.0108661	0.0107121	0.927248	0.237578	0.132914	0.0288792	0.0808968	0.00183969	-0.965811	0.672513	3	FALSE	FALSE	4
b0920	ycbC	112	40	25	7.1078e-06	6.20449e-06	780	conserved inner membrane protein (NCBI)	259	8.07024e-06	-5.09311	15044	conserved inner membrane protein (NCBI)	1.26314	-0.499812	-0.886834	-0.839585	0.306591	-0.117335	-0.617413	-0.628509	-0.0778452	-0.0772059	-0.0775255	0.440705	-0.996749	-0.719333	3	FALSE	FALSE	4
b0921	smtA	323	69	175	1.22609e-05	1.78933e-05	786	predicted S-adenosyl-L-methionine-dependent methyltransferase (NCBI)	261	1.40287e-05	-4.85298	15045	predicted S-adenosyl-L-methionine-dependent methyltransferase (NCBI)	-1.62606	-0.388083	0.517594	0.446668	-0.333938	-0.0716669	-1.73809	-1.85043	-0.323724	-0.341924	-0.332824	-1.16287	0.556717	-2.07183	3	FALSE	FALSE	4
b0922	mukF	633	204	426	3.62498e-05	3.50664e-05	1323	condesin subunit F (NCBI)	440	6.99213e-05	-4.15539	NA	NA	NA	NA	NA	NA	NA	NA	NA	NA	NA	NA	NA	NA	NA	NA	NA	TRUE	FALSE	1
b0923	mukE	995	263	806	4.67338e-05	5.51202e-05	705	protein involved in chromosome partitioning (RefSeq)	234	4.79401e-05	-4.3193	NA	NA	NA	NA	NA	NA	NA	NA	NA	NA	NA	NA	NA	NA	NA	NA	NA	TRUE	FALSE	1
b0924	mukB	1215	356	878	6.32594e-05	6.73076e-05	4461	cell division protein MukB (NCBI)	1486	0.000412093	-3.385	NA	NA	NA	NA	NA	NA	NA	NA	NA	NA	NA	NA	NA	NA	NA	NA	NA	TRUE	FALSE	1
b0925	ycbB	81	135	84	2.39888e-05	4.48718e-06	1848	predicted carboxypeptidase (NCBI)	615	6.46749e-05	-4.18926	15049	predicted carboxypeptidase (NCBI)	-1.09928	-1.70698	-1.35173	-1.67724	-0.182675	-0.267531	-1.04105	-1.41623	-0.130582	-0.174032	-0.152307	-1.6202	-1.74878	-1.41871	3	FALSE	FALSE	4
b0926	ycbK	1862	1407	1119	0.000250017	0.00010315	549	hypothetical protein (NCBI)	182	0.000199477	-3.70011	15050	hypothetical protein (NCBI)	-2.0933	-0.95146	-1.28774	-0.6506	-0.534218	-0.179368	-1.08343	-0.125596	-0.136393	-0.0150451	-0.0757192	-1.75789	-1.1191	-0.698033	3	FALSE	FALSE	4
b0927	ycbL	1759	706	1041	0.000125453	9.74437e-05	648	predicted metal-binding enzyme (NCBI)	215	0.000118242	-3.92723	15051	predicted metal-binding enzyme (NCBI)	-1.30086	-1.56241	-0.983407	-1.01789	-0.404261	-0.442843	-0.481445	0.240399	-0.126512	0.0587954	-0.0338584	-1.65311	-1.15545	-0.139168	3	FALSE	FALSE	4
b0928	aspC	4498	7192	3526	0.00127798	0.000249177	1191	aspartate aminotransferase, PLP-dependent (NCBI)	396	0.00221856	-2.65393	15052	aspartate aminotransferase, PLP-dependent (NCBI)	-7.36961	-9.29452	-5.15708	-6.2406	-3.07498	-2.72534	-13.7406	-17.0559	-6.79924	-5.34407	-6.07165	-9.62104	-6.58046	-17.7804	1	FALSE	FALSE	2
b0929	ompF	88988	71798	63340	0.0127581	0.00492969	1089	outer membrane porin 1a (Ia;b;F) (NCBI)	362	0.0202464	-1.69365	15053	outer membrane porin 1a (Ia;b;F) (NCBI)	-1.81154	-1.68764	-2.09654	-2.60115	-0.347028	-0.303798	-1.12966	-2.39517	-0.160189	-0.300619	-0.230404	-2.02025	-2.71221	-2.03506	3	FALSE	FALSE	4
b0930	asnS	17436	4166	7661	0.000740277	0.000965906	1401	asparaginyl-tRNA synthetase (NCBI)	466	0.00151228	-2.82037	NA	NA	NA	NA	NA	NA	NA	NA	NA	NA	NA	NA	NA	NA	NA	NA	NA	TRUE	FALSE	1
b0931	pncB	2424	1038	1310	0.000184447	0.000134283	1203	nicotinate phosphoribosyltransferase (NCBI)	400	0.000323433	-3.49022	15055	nicotinate phosphoribosyltransferase (NCBI)	0.00762844	-0.0384107	-1.0165	-0.339763	0.00173769	-0.00808409	-0.164039	0.528318	-0.0290059	0.0756105	0.0233023	-0.0177722	-0.783037	0.210317	3	FALSE	FALSE	4
b0932	pepN	3051	1248	2291	0.000221763	0.000169017	2613	aminopeptidase N (NCBI)	870	0.000845787	-3.07274	15056	aminopeptidase N (NCBI)	-1.2212	0.738426	-0.889898	-0.166331	-0.188737	0.10573	-0.541951	-0.897904	-0.0621386	-0.102018	-0.0820782	-0.278732	-0.609814	-0.831301	3	FALSE	FALSE	4
b0933	ssuB	7	12	12	2.13234e-06	3.87781e-07	768	alkanesulfonate transporter subunit (NCBI)	255	2.38368e-06	-5.62275	15057	alkanesulfonate transporter subunit (NCBI)	-0.0637278	0.104736	0.643417	-0.0819106	-0.0152498	0.0229873	0.951723	0.338804	0.127888	0.0469844	0.0874362	0.0236762	0.324186	0.745086	3	FALSE	FALSE	4
b0934	ssuC	3	2	0	3.5539e-07	1.66192e-07	792	putative transport system permease protein (VIMSS)	263	4.09744e-07	-6.38749	15058	putative transport system permease protein (VIMSS)	-0.126462	0.333755	-0.397466	-0.159645	-0.0543082	0.0948353	0.742201	0.966946	0.136288	0.137316	0.136802	0.11968	-0.321648	0.986776	3	FALSE	FALSE	4
b0935	ssuD	11	20	13	3.5539e-06	6.0937e-07	1146	alkanesulfonate monooxygenase (NCBI)	381	5.93584e-06	-5.22652	15059	alkanesulfonate monooxygenase (NCBI)	-0.645456	0.656137	0.839752	0.672515	-0.137118	0.126163	-0.31963	0.0185772	-0.0446537	0.00241022	-0.0211217	0.00616667	0.873108	-0.173813	3	FALSE	FALSE	4
b0936	ssuA	5	7	11	1.24386e-06	2.76986e-07	960	orf, hypothetical protein (VIMSS)	319	1.73946e-06	-5.75958	15060	orf, hypothetical protein (VIMSS)	0.568848	-0.878446	-0.317326	1.29593	0.135208	-0.152678	-0.0488264	0.706086	-0.00609019	0.0967847	0.0453473	-0.178747	0.564995	0.379469	3	FALSE	FALSE	4
b0937	ssuE	2	12	19	2.13234e-06	1.10794e-07	576	NAD(P)H-dependent FMN reductase (NCBI)	191	1.78542e-06	-5.74826	NA	NA	NA	NA	NA	NA	NA	NA	NA	NA	NA	NA	NA	NA	NA	NA	NA	FALSE	FALSE	5
b0938	elfA	44	19	36	3.3762e-06	2.43748e-06	540	putative fimbrial-like protein (VIMSS)	179	2.64931e-06	-5.57687	15062	putative fimbrial-like protein (VIMSS)	-0.592149	-1.07907	-1.10087	-1.54054	-0.109433	-0.172346	-2.86447	-2.70672	-0.536759	-0.502948	-0.519854	-0.964879	-1.52502	-3.21653	4	FALSE	FALSE	5
b0939	elfD	0	0	0	0	0	702	predicted periplasmic pilin chaperone (NCBI)	233	0	-7	15063	predicted periplasmic pilin chaperone (NCBI)	-0.800049	-0.43433	-0.713345	-0.499728	-0.10697	-0.0560271	-1.29248	-1.5445	-0.158844	-0.209354	-0.184099	-0.712669	-0.700368	-1.63793	3	FALSE	FALSE	4
b0940	elfC	0	1	0	1.77695e-07	0	2601	predicted outer membrane usher protein (NCBI)	866	6.74598e-07	-6.17096	15064	predicted outer membrane usher protein (NCBI)	-0.0170804	1.12081	0.958503	0.522707	-0.00213239	0.136718	-0.190651	0.15431	-0.0204802	0.016339	-0.0020706	0.63724	0.855177	-0.0209818	3	FALSE	FALSE	4
b0941	elfG	17	16	2	2.84312e-06	9.41753e-07	1071	predicted fimbrial-like adhesin protein (NCBI)	356	4.43708e-06	-5.3529	15065	predicted fimbrial-like adhesin protein (NCBI)	0.680356	0.579547	1.37881	0.464682	0.113632	0.0913636	0.925396	-0.320058	0.102402	-0.0362506	0.0330756	0.727406	1.06434	0.349492	3	FALSE	FALSE	4
b0942	ycbU	10	8	0	1.42156e-06	5.53972e-07	543	predicted fimbrial-like adhesin protein (NCBI)	180	1.12173e-06	-5.95011	15066	predicted fimbrial-like adhesin protein (NCBI)	-0.13569	0.967195	0.371533	-0.0223431	-0.0325395	0.247341	0.112767	-0.49919	0.0157201	-0.0639654	-0.0241226	0.480069	0.201605	-0.223101	3	FALSE	FALSE	4
b0943	ycbV	9	11	5	1.95464e-06	4.98575e-07	516	putative fimbrial-like protein (VIMSS)	171	1.46526e-06	-5.83408	15067	putative fimbrial-like protein (VIMSS)	1.46055	0.540011	2.31216	1.43286	0.298514	0.104937	1.08703	1.08143	0.153406	0.150882	0.152144	1.15503	2.16219	1.25196	3	FALSE	FALSE	4
b0944	ycbF	2	5	0	8.88475e-07	1.10794e-07	711	putative chaperone (VIMSS)	236	9.19198e-07	-6.03659	15068	putative chaperone (VIMSS)	0.0259875	0.0623596	0.182487	-0.4654	0.00567218	0.0161687	-0.412778	0.661267	-0.0573533	0.0972707	0.0199587	0.0510072	-0.16334	0.143465	3	FALSE	FALSE	4
b0945	pyrD	1798	1337	482	0.000237578	9.96042e-05	1011	dihydroorotate dehydrogenase (NCBI)	336	0.000349943	-3.456	15069	dihydroorotate dehydrogenase (NCBI)	-11.3187	-13.9621	-3.43395	-3.55304	-3.14144	-3.50774	-17.8064	-18.1321	-9.26347	-9.43291	-9.34819	-14.5959	-4.03394	-20.7491	1	FALSE	FALSE	2
b0946	ycbW	155	280	243	4.97546e-05	8.58657e-06	543	orf, hypothetical protein (VIMSS)	180	3.92606e-05	-4.40604	15070	orf, hypothetical protein (VIMSS)	0.499945	1.25854	1.2351	1.13456	0.118682	0.267826	2.83837	2.77283	0.34979	0.34349	0.34664	1.01526	1.36813	3.23963	3	FALSE	FALSE	4
b0947	ycbX	649	305	641	5.41969e-05	3.59528e-05	1110	predicted 2Fe-2S cluster-containing protein (NCBI)	369	8.76704e-05	-4.05715	15071	predicted 2Fe-2S cluster-containing protein (NCBI)	0.208006	-0.282492	-1.69141	-0.280881	0.0447654	-0.0558009	-1.21524	-0.261125	-0.163674	-0.0352892	-0.0994816	-0.0430048	-1.1387	-0.852378	3	FALSE	FALSE	4
b0948	rlmL	1759	312	1006	5.54408e-05	9.74437e-05	2109	predicted methyltransferase (NCBI)	702	0.000170616	-3.76798	15072	predicted methyltransferase (NCBI)	0.0172963	-0.612495	-1.76989	0.102286	0.00279533	-0.0991098	-0.399822	-0.159729	-0.0484245	-0.0182541	-0.0333393	-0.343638	-0.962791	-0.323057	3	FALSE	FALSE	4
b0949	uup	1482	244	792	4.33576e-05	8.20987e-05	1908	fused predicted transporter subunits of ABC superfamily: ATP-binding components (NCBI)	635	0.000120695	-3.91831	15073	fused predicted transporter subunits of ABC superfamily: ATP-binding components (NCBI)	0.560909	0.0866874	-0.108168	0.447824	0.0943239	0.0150772	-0.423304	-0.414008	-0.0522393	-0.0494072	-0.0508233	0.37389	0.1961	-0.483422	3	FALSE	FALSE	4
b0950	pqiA	143	34	83	6.04163e-06	7.9218e-06	1254	paraquat-inducible membrane protein A (NCBI)	417	1.10444e-05	-4.95686	15074	paraquat-inducible membrane protein A (NCBI)	-0.0853852	-0.656131	-0.109736	0.034747	-0.0153325	-0.109908	0.357307	-0.180127	0.0459561	-0.0228904	0.0115328	-0.428115	-0.0432949	0.102295	3	FALSE	FALSE	4
b0951	pqiB	439	96	147	1.70587e-05	2.43194e-05	1641	paraquat-inducible protein B (NCBI)	546	4.08311e-05	-4.38901	15075	paraquat-inducible protein B (NCBI)	1.95471	1.32924	1.62389	0.532058	0.290231	0.206273	0.708496	0.533982	0.0857881	0.0634801	0.0746341	1.89599	1.24474	0.717345	3	FALSE	FALSE	4
b0952	ymbA	612	175	249	3.10966e-05	3.39031e-05	564	conserved protein (RefSeq)	187	2.54922e-05	-4.59359	15076	conserved protein (RefSeq)	-0.237996	-0.323545	0.511395	-0.876886	-0.045439	-0.0580621	-0.284714	-1.7575	-0.0353451	-0.201965	-0.118655	-0.324206	-0.211016	-1.17908	3	FALSE	FALSE	4
b0953	rmf	256	16122	372	0.0028648	1.41817e-05	168	ribosome modulation factor (NCBI)	55	0.00069073	-3.16069	NA	NA	NA	NA	NA	NA	NA	NA	NA	NA	NA	NA	NA	NA	NA	NA	NA	FALSE	FALSE	5
b0954	fabA	22820	4392	11905	0.000780436	0.00126416	519	3-hydroxydecanoyl-ACP dehydratase (NCBI)	172	0.000588461	-3.23028	NA	NA	NA	NA	NA	NA	NA	NA	NA	NA	NA	NA	NA	NA	NA	NA	NA	TRUE	FALSE	1
b0955	ycbZ	700	131	312	2.3278e-05	3.87781e-05	1761	predicted peptidase (NCBI)	586	5.97993e-05	-4.2233	15079	predicted peptidase (NCBI)	1.81504	2.27072	3.03253	1.2422	0.309828	0.365519	3.79342	2.81907	0.421727	0.307139	0.364433	2.35892	2.46802	3.81772	3	FALSE	FALSE	4
b0956	matP	601	360	347	6.39702e-05	3.32937e-05	453	hypothetical protein (NCBI)	150	4.2065e-05	-4.37608	NA	NA	NA	NA	NA	NA	NA	NA	NA	NA	NA	NA	NA	NA	NA	NA	NA	FALSE	FALSE	5
b0957	ompA	207618	69396	106768	0.0123313	0.0115015	1041	outer membrane protein A (3a;II*;G;d) (NCBI)	346	0.0187041	-1.72806	15081	outer membrane protein A (3a;II*;G;d) (NCBI)	-2.03813	-2.42537	-3.1257	-2.24839	-0.54072	-0.584491	-2.87165	-3.65312	-0.842552	-0.619496	-0.731024	-2.577	-3.10273	-3.76708	4	FALSE	FALSE	5
b0958	sulA	334	373	377	6.62802e-05	1.85027e-05	510	SOS cell division inhibitor (NCBI)	169	4.91046e-05	-4.30888	15082	SOS cell division inhibitor (NCBI)	-0.476742	0.464777	1.72257	-0.0860083	-0.0974269	0.0844042	0.480634	-1.13914	0.0722687	-0.191993	-0.059862	-0.0069083	0.94487	-0.380188	3	FALSE	FALSE	4
b0959	sxy	33	30	33	5.33085e-06	1.82811e-06	630	hypothetical protein (NCBI)	209	4.88421e-06	-5.31121	15083	hypothetical protein (NCBI)	0.137927	0.455482	0.208208	0.072269	0.0258034	0.0811928	0.56381	0.36778	0.0799481	0.0429629	0.0614555	0.342605	0.161934	0.537854	3	FALSE	FALSE	4
b0960	yccS	247	45	60	7.99627e-06	1.36831e-05	2154	orf, hypothetical protein (VIMSS)	717	2.51338e-05	-4.59974	15084	orf, hypothetical protein (VIMSS)	-0.520905	-1.30331	-0.188482	-0.50435	-0.0700484	-0.166957	0.485353	0.837699	0.0541022	0.0901049	0.0721035	-1.05321	-0.400007	0.763864	3	FALSE	FALSE	4
b0961	yccF	802	303	259	5.38416e-05	4.44286e-05	447	conserved inner membrane protein (NCBI)	148	3.49326e-05	-4.45677	15085	conserved inner membrane protein (NCBI)	-0.520746	-0.448054	-0.521145	-0.566992	-0.121068	-0.119163	-0.0616253	-0.64576	-0.00941471	-0.0984638	-0.0539393	-0.559337	-0.628236	-0.408409	3	FALSE	FALSE	4
b0962	helD	251	165	166	2.93197e-05	1.39047e-05	2055	DNA helicase IV (NCBI)	684	8.79158e-05	-4.05593	15086	DNA helicase IV (NCBI)	-0.615578	-0.0905282	-1.44048	0.383229	-0.128301	-0.0172241	-0.577932	-0.289308	-0.0823059	-0.03754	-0.0599229	-0.407671	-0.610407	-0.500701	3	FALSE	FALSE	4
b0963	mgsA	3468	1567	2067	0.000278448	0.000192118	459	methylglyoxal synthase (VIMSS)	152	0.000185541	-3.73156	15087	methylglyoxal synthase (VIMSS)	1.18345	0.980227	0.507717	0.901252	0.232515	0.202647	0.549935	-0.0232685	0.0744251	-0.00270566	0.0358597	1.2492	0.813469	0.304071	3	FALSE	FALSE	4
b0964	yccT	1	27	0	4.79776e-06	5.53972e-08	663	hypothetical protein (NCBI)	220	4.62715e-06	-5.33469	15088	hypothetical protein (NCBI)	-0.787675	-0.256616	-0.90081	-0.397569	-0.215092	-0.05528	-0.277653	-0.134336	-0.0378346	-0.0188765	-0.0283556	-0.602922	-0.749619	-0.237862	3	FALSE	FALSE	4
b0965	yccU	1919	1221	1311	0.000216965	0.000106307	414	orf, hypothetical protein (VIMSS)	137	0.000130306	-3.88504	NA	NA	NA	NA	NA	NA	NA	NA	NA	NA	NA	NA	NA	NA	NA	NA	NA	FALSE	FALSE	5
b0966	hspQ	830	254	365	4.51345e-05	4.59797e-05	318	DNA-binding protein, hemimethylated (RefSeq)	105	2.07754e-05	-4.68245	15090	DNA-binding protein, hemimethylated (RefSeq)	-0.465764	-0.342042	-0.876008	-0.732858	-0.0805014	-0.0569998	0.622219	1.46732	0.0696958	0.167431	0.118563	-0.466387	-0.928879	1.2064	3	FALSE	FALSE	4
b0967	rlmI	3062	480	1401	8.52936e-05	0.000169626	1191	predicted methyltransferase (RefSeq)	396	0.000148069	-3.82954	15091	predicted methyltransferase (RefSeq)	-0.967541	-0.97518	-0.617919	-1.07794	-0.180445	-0.169348	-1.30819	-1.62439	-0.167182	-0.196073	-0.181628	-1.12163	-0.979103	-1.69313	3	FALSE	FALSE	4
b0968	yccX	192	315	153	5.59739e-05	1.06363e-05	279	predicted acylphosphatase (NCBI)	92	2.25749e-05	-4.64637	15092	predicted acylphosphatase (NCBI)	0.994241	-0.333116	0.329196	-0.344723	0.260497	-0.0843896	1.57779	1.1249	0.275674	0.228853	0.252264	0.3817	-0.00896458	1.5604	3	FALSE	FALSE	4
b0969	yccK	1378	297	700	5.27754e-05	7.63374e-05	330	putative sulfite reductase (EC 1.8.-.-) (VIMSS)	109	2.5218e-05	-4.59829	NA	NA	NA	NA	NA	NA	NA	NA	NA	NA	NA	NA	NA	NA	NA	NA	NA	FALSE	FALSE	5
b0970	yccA	8269	3556	3541	0.000631883	0.00045808	660	inner membrane protein (NCBI)	219	0.000606642	-3.21707	15094	inner membrane protein (NCBI)	1.2778	-0.283431	-0.4215	-0.272152	0.332263	-0.072804	-0.180475	0.827796	-0.0221628	0.098997	0.0384171	0.574099	-0.400481	0.373731	3	FALSE	FALSE	4
b0972	hyaA	1	7	0	1.24386e-06	5.53972e-08	1119	hydrogenase 1, small subunit (NCBI)	372	2.02847e-06	-5.69283	15095	hydrogenase 1, small subunit (NCBI)	-0.173913	0.75014	0.826	0.812222	-0.0368488	0.138133	-1.16468	-0.734902	-0.16595	-0.0882677	-0.127109	0.332685	0.945828	-1.09673	3	FALSE	FALSE	4
b0973	hyaB	1	7	0	1.24386e-06	5.53972e-08	1794	hydrogenase 1, large subunit (NCBI)	597	3.25536e-06	-5.4874	15096	hydrogenase 1, large subunit (NCBI)	0.147841	0.567578	-0.815287	0.482431	0.0248941	0.0895338	0.805238	0.43327	0.103371	0.0501474	0.0767592	0.413047	-0.192175	0.715053	3	FALSE	FALSE	4
b0974	hyaC	0	3	0	5.33085e-07	0	708	hydrogenase 1, b-type cytochrome subunit (NCBI)	235	5.49182e-07	-6.26028	15097	hydrogenase 1, b-type cytochrome subunit (NCBI)	-0.840694	-0.0106638	0.817219	0.318886	-0.3029	-0.00277916	-0.0100908	-0.2398	-0.00157052	-0.0353415	-0.018456	-0.491531	0.65593	-0.144275	3	FALSE	FALSE	4
b0975	hyaD	1	4	0	7.1078e-07	5.53972e-08	588	protein involved in processing of HyaA and HyaB proteins (NCBI)	195	6.07605e-07	-6.21638	15098	protein involved in processing of HyaA and HyaB proteins (NCBI)	-0.746449	-0.926836	-0.489179	-0.578565	-0.231341	-0.22054	-1.03908	-1.08315	-0.257252	-0.223103	-0.240177	-0.966072	-0.616463	-1.22527	3	FALSE	FALSE	4
b0976	hyaE	1	4	0	7.1078e-07	5.53972e-08	399	protein involved in processing of HyaA and HyaB proteins (NCBI)	132	4.11302e-07	-6.38584	15099	protein involved in processing of HyaA and HyaB proteins (NCBI)	-0.742292	-1.28017	-0.52044	0.794929	-0.280827	-0.513454	-2.16098	-0.827561	-0.354505	-0.157583	-0.256044	-1.16767	0.158476	-1.72543	3	FALSE	FALSE	4
b0977	hyaF	1	2	0	3.5539e-07	5.53972e-08	858	protein involved in nickel incorporation into hydrogenase-1 proteins (NCBI)	285	4.44019e-07	-6.3526	15100	protein involved in nickel incorporation into hydrogenase-1 proteins (NCBI)	0.508009	-0.486408	0.481114	-0.106016	0.15934	-0.136118	0.52847	0.423986	0.0727654	0.0747958	0.0737806	0.0124712	0.216563	0.5499	3	FALSE	FALSE	4
b0978	appC	12	35	0	6.21932e-06	6.64767e-07	1545	cytochrome bd-II oxidase, subunit I (NCBI)	514	1.40139e-05	-4.85344	15101	cytochrome bd-II oxidase, subunit I (NCBI)	-0.812421	-1.48546	-1.46027	-1.51689	-0.129378	-0.232842	-0.787097	-1.01807	-0.101721	-0.122563	-0.112142	-1.32668	-1.71886	-1.04221	3	FALSE	FALSE	4
b0979	appB	10	26	0	4.62007e-06	5.53972e-07	1137	cytochrome bd-II oxidase, subunit II (NCBI)	378	7.65583e-06	-5.11601	15102	cytochrome bd-II oxidase, subunit II (NCBI)	-0.48539	-0.721966	0.795812	0.198717	-0.121861	-0.183647	0.00396057	-0.395522	0.000584326	-0.0641958	-0.0318057	-0.697067	0.574192	-0.226068	3	FALSE	FALSE	4
b0980	appA	16	42	4	7.46319e-06	8.86356e-07	1299	phosphoanhydride phosphorylase (NCBI)	432	1.41338e-05	-4.84974	15104	phosphoanhydride phosphorylase (NCBI)	0.660288	1.22219	0.925691	1.02289	0.143344	0.24509	0.22283	0.552113	0.0292812	0.0684915	0.0488863	1.08685	1.12501	0.447413	3	FALSE	FALSE	4
b0981	etk	71	23	12	4.08698e-06	3.9332e-06	2181	cryptic autophosphorylating protein tyrosine kinase Etk (NCBI)	726	1.30074e-05	-4.88581	15105	cryptic autophosphorylating protein tyrosine kinase Etk (NCBI)	-0.750214	-0.514285	-0.982064	-1.00657	-0.130709	-0.101061	-0.0475837	0.0117719	-0.00606955	0.00139095	-0.0023393	-0.730059	-1.14814	-0.020676	3	FALSE	FALSE	4
b0982	etp	44	33	8	5.86393e-06	2.43748e-06	447	putative phosphatase (VIMSS)	148	3.80454e-06	-5.4197	15106	putative phosphatase (VIMSS)	0.00641558	0.465298	-0.961087	-0.49922	0.00162609	0.0875621	0.595831	0.22842	0.0769566	0.0295728	0.0532647	0.272344	-0.843109	0.475882	3	FALSE	FALSE	4
b0983	gfcE	74	21	41	3.73159e-06	4.0994e-06	1140	predicted exopolysaccharide export protein (NCBI)	379	6.19991e-06	-5.20761	15107	predicted exopolysaccharide export protein (NCBI)	0.134475	0.867854	1.07608	1.13924	0.0244174	0.182863	0.278581	0.273818	0.0356483	0.0330357	0.034342	0.578695	1.27902	0.318928	3	FALSE	FALSE	4
b0984	gfcD	12	4	0	7.1078e-07	6.64767e-07	2097	hypothetical protein (NCBI)	698	2.17492e-06	-5.66256	15108	hypothetical protein (NCBI)	-0.145655	-1.20005	0.0211559	-0.812877	-0.0197055	-0.161689	0.126206	-0.243298	0.0139947	-0.0273808	-0.00669305	-0.776944	-0.457101	-0.0676027	3	FALSE	FALSE	4
b0985	gfcC	12	5	0	8.88475e-07	6.64767e-07	747	hypothetical protein (NCBI)	248	9.65937e-07	-6.01505	15109	hypothetical protein (NCBI)	1.48527	1.20187	1.88861	1.42512	0.306911	0.254729	1.95284	1.8911	0.234606	0.22552	0.230063	1.55142	1.91318	2.2193	3	FALSE	FALSE	4
b0986	gfcB	1	0	0	0	5.53972e-08	645	predicted outer membrane lipoprotein (NCBI)	214	0	-7	15110	predicted outer membrane lipoprotein (NCBI)	0.471543	-0.284207	0.314776	-0.333957	0.0593191	-0.0347094	0.355985	-0.207726	0.0383783	-0.0222348	0.00807178	0.108158	-0.0110742	0.0855971	3	FALSE	FALSE	4
b0987	gfcA	163	66	26	1.17279e-05	9.02975e-06	306	orf, hypothetical protein (VIMSS)	101	5.19269e-06	-5.28461	15111	orf, hypothetical protein (VIMSS)	1.31507	0.699334	0.258803	0.208298	0.222453	0.127228	0.0879453	0.155382	0.0102703	0.0168727	0.0135715	1.16302	0.269681	0.140485	3	FALSE	FALSE	4
b0989	cspH	19	3	4	5.33085e-07	1.05255e-06	213	stress protein, member of the CspA-family (NCBI)	70	1.63586e-07	-6.78625	15113	stress protein, member of the CspA-family (NCBI)	-1.08989	-0.399975	-1.04606	-0.351707	-0.214751	-0.0722491	-0.366795	-0.510374	-0.0596667	-0.0817914	-0.070729	-0.860172	-0.807003	-0.506434	3	FALSE	FALSE	4
b0990	cspG	162	73	604	1.29717e-05	8.97435e-06	213	DNA-binding transcriptional regulator (NCBI)	70	3.98059e-06	-5.40005	15114	DNA-binding transcriptional regulator (NCBI)	1.08443	1.1052	0.208125	-0.0075541	0.380818	0.321628	-0.0407336	-0.406	-0.0070985	-0.0714544	-0.0392764	1.26419	0.1158	-0.257921	3	FALSE	FALSE	4
b0991	ymcE	15	2	0	3.5539e-07	8.30958e-07	231	cold shock gene (NCBI)	76	1.18405e-07	-6.92663	15115	cold shock gene (NCBI)	0.164809	0.247832	-1.10069	-0.42301	0.0487549	0.0676448	0.216015	0.610618	0.0323151	0.100136	0.0662257	0.238239	-0.879707	0.477256	3	FALSE	FALSE	4
b0992	yccM	4	3	0	5.33085e-07	2.21589e-07	1074	predicted 4Fe-4S membrane protein (NCBI)	357	8.34289e-07	-6.07868	15116	predicted 4Fe-4S membrane protein (NCBI)	0.668584	0.757532	0.061039	1.64284	0.103781	0.110084	-0.604854	-0.452699	-0.0742154	-0.0522879	-0.0632517	0.823368	0.983734	-0.610578	3	FALSE	FALSE	4
b0993	torS	3	4	0	7.1078e-07	1.66192e-07	2745	sensor protein torS (regulator TorR) (VIMSS)	914	2.84795e-06	-5.54547	15117	sensor protein torS (regulator TorR) (VIMSS)	-0.0429972	0.393271	-0.21767	-0.0623849	-0.00649835	0.0617546	-0.43954	-0.452471	-0.0536043	-0.0504488	-0.0520266	0.202231	-0.16169	-0.515003	3	FALSE	FALSE	4
b0994	torT	13	4	0	7.1078e-07	7.20164e-07	1029	periplasmic sensory protein associated with the TorRS two-component regulatory system (NCBI)	342	1.06565e-06	-5.97239	15118	periplasmic sensory protein associated with the TorRS two-component regulatory system (NCBI)	0.580457	0.380871	0.781214	-0.059786	0.14107	0.0862143	0.0787917	-0.327278	0.0134498	-0.0588854	-0.0227178	0.555023	0.416517	-0.143464	3	FALSE	FALSE	4
b0995	torR	254	101	189	1.79472e-05	1.40709e-05	693	DNA-binding response regulator in two-component regulatory system with TorS (NCBI)	230	1.80957e-05	-4.74242	15119	DNA-binding response regulator in two-component regulatory system with TorS (NCBI)	-0.0194772	0.583251	1.12343	-0.411272	-0.00453073	0.123787	0.554479	0.119564	0.0757276	0.0144841	0.0451058	0.325495	0.411166	0.389159	3	FALSE	FALSE	4
b0996	torC	0	1	0	1.77695e-07	0	1173	trimethylamine N-oxide (TMAO) reductase I, cytochrome c-type subunit (NCBI)	390	3.03803e-07	-6.51741	15120	trimethylamine N-oxide (TMAO) reductase I, cytochrome c-type subunit (NCBI)	-0.887508	0.705801	0.921048	0.677915	-0.164989	0.119544	-0.360151	-0.0700096	-0.043729	-0.00884536	-0.0262872	-0.104909	0.923161	-0.248354	3	FALSE	FALSE	4
b0997	torA	2	3	0	5.33085e-07	1.10794e-07	2547	trimethylamine N-oxide (TMAO) reductase I, catalytic subunit (NCBI)	848	1.98173e-06	-5.70296	15121	trimethylamine N-oxide (TMAO) reductase I, catalytic subunit (NCBI)	1.59313	1.03458	-0.179449	0.806026	0.249058	0.154951	0.0710334	-0.0570935	0.00975221	-0.00711303	0.00131959	1.51711	0.361754	0.00804823	3	FALSE	FALSE	4
b0998	torD	0	1	0	1.77695e-07	0	600	chaperone protein TorD (NCBI)	199	1.55017e-07	-6.80962	NA	NA	NA	NA	NA	NA	NA	NA	NA	NA	NA	NA	NA	NA	NA	NA	NA	FALSE	FALSE	5
b0999	cbpM	477	548	298	9.73768e-05	2.64245e-05	306	modulator of CbpA co-chaperone (NCBI)	101	4.3115e-05	-4.36537	15123	modulator of CbpA co-chaperone (NCBI)	-0.408162	-1.39813	-0.201171	0.416644	-0.13486	-0.459424	-0.755851	-2.50021	-0.142861	-0.38016	-0.261511	-1.04286	0.124403	-1.87989	3	FALSE	FALSE	4
b1000	cbpA	508	583	373	0.000103596	2.81418e-05	921	curved DNA-binding protein, DnaJ homologue that functions as a co-chaperone of DnaK (NCBI)	306	0.000138969	-3.85708	15124	curved DNA-binding protein, DnaJ homologue that functions as a co-chaperone of DnaK (NCBI)	-1.41088	-1.02459	-0.802359	-0.416116	-0.310729	-0.204555	-1.23372	0.329648	-0.164696	0.0445693	-0.0600633	-1.40612	-0.703487	-0.521964	3	FALSE	FALSE	4
b1001	yccE	5	5	0	8.88475e-07	2.76986e-07	1257	hypothetical protein (NCBI)	418	1.62807e-06	-5.78833	NA	NA	NA	NA	NA	NA	NA	NA	NA	NA	NA	NA	NA	NA	NA	NA	NA	FALSE	FALSE	5
b1002	agp	86	306	34	5.43746e-05	4.76416e-06	1242	glucose-1-phosphatase/inositol phosphatase (NCBI)	413	9.84461e-05	-4.0068	15126	glucose-1-phosphatase/inositol phosphatase (NCBI)	-0.275645	-0.213744	0.424789	0.0409629	-0.0427261	-0.0330687	-0.177414	0.0346081	-0.0191939	0.00393017	-0.00763184	-0.282549	0.268902	-0.0824489	3	FALSE	FALSE	4
b1003	yccJ	168	2670	232	0.000474445	9.30673e-06	228	hypothetical protein (NCBI)	75	0.000155991	-3.8069	NA	NA	NA	NA	NA	NA	NA	NA	NA	NA	NA	NA	NA	NA	NA	NA	NA	FALSE	FALSE	5
b1004	wrbA	286	5479	221	0.00097359	1.58436e-05	597	TrpR binding protein WrbA (NCBI)	198	0.000845071	-3.07311	15128	TrpR binding protein WrbA (NCBI)	0.653588	-1.08926	0.392152	-0.549645	0.159504	-0.245635	0.0117402	0.26054	0.00191179	0.0431274	0.0225196	-0.251538	-0.0909287	0.157201	3	FALSE	FALSE	4
b1006	rutG	2	5	0	8.88475e-07	1.10794e-07	1329	putative transport protein (VIMSS)	442	1.72155e-06	-5.76408	15130	putative transport protein (VIMSS)	-0.694795	0.946109	-0.172743	0.0228628	-0.158837	0.197086	0.134615	0.251776	0.0234934	0.0477689	0.0356311	0.145096	-0.0865335	0.223083	3	FALSE	FALSE	4
b1007	rutF	9	23	0	4.08698e-06	4.98575e-07	495	orf, hypothetical protein (VIMSS)	164	2.93832e-06	-5.5319	NA	NA	NA	NA	NA	NA	NA	NA	NA	NA	NA	NA	NA	NA	NA	NA	NA	FALSE	FALSE	5
b1008	rutE	0	4	0	7.1078e-07	0	591	hypothetical protein (NCBI)	196	6.10721e-07	-6.21416	15132	hypothetical protein (NCBI)	0.0322012	-0.769539	-0.917328	-0.589439	0.0112696	-0.232703	-0.162819	-0.203368	-0.0269981	-0.0276445	-0.0273213	-0.425702	-0.869932	-0.211419	3	FALSE	FALSE	4
b1009	rutD	0	2	0	3.5539e-07	0	801	predicted hydrolase (NCBI)	266	4.14418e-07	-6.38256	15133	predicted hydrolase (NCBI)	-0.740469	-1.05518	-0.0152202	-0.299108	-0.185927	-0.244419	0.382428	-0.636001	0.0604931	-0.0942802	-0.0168935	-1.03672	-0.181478	-0.146401	3	FALSE	FALSE	4
b1010	rutC	0	4	0	7.1078e-07	0	387	hypothetical protein (NCBI)	128	3.98838e-07	-6.3992	15134	hypothetical protein (NCBI)	0.850446	0.327268	0.851372	0.131465	0.222453	0.0808162	-0.588313	-0.152287	-0.0983299	-0.029642	-0.063986	0.679953	0.567441	-0.427586	3	FALSE	FALSE	4
b1011	rutB	0	3	0	5.33085e-07	0	693	putative synthetase (VIMSS)	230	5.37497e-07	-6.26962	15135	putative synthetase (VIMSS)	0.630583	-0.0336899	0.610718	-0.110402	0.195464	-0.0187554	-0.931322	-0.0925994	-0.132559	-0.0148459	-0.0737025	0.344616	0.288858	-0.591162	3	FALSE	FALSE	4
b1012	rutA	0	4	0	7.1078e-07	0	1149	orf, hypothetical protein (VIMSS)	382	1.19028e-06	-5.92435	15136	orf, hypothetical protein (VIMSS)	-0.744247	-2.02091	-2.22344	-2.12008	-0.17089	-0.444729	-1.08824	-0.384094	-0.250965	-0.0667166	-0.158841	-1.59646	-2.50774	-0.850054	3	FALSE	FALSE	4
b1013	rutR	201	92	73	1.63479e-05	1.11348e-05	639	predicted DNA-binding transcriptional regulator (NCBI)	212	1.51932e-05	-4.81835	NA	NA	NA	NA	NA	NA	NA	NA	NA	NA	NA	NA	NA	NA	NA	NA	NA	FALSE	FALSE	5
b1014	putA	222	64	334	1.13725e-05	1.22982e-05	3963	fused DNA-binding transcriptional regulator/proline dehydrogenase/pyrroline-5-carboxylate dehydrogenase (NCBI)	1320	6.58083e-05	-4.18172	15138	fused DNA-binding transcriptional regulator/proline dehydrogenase/pyrroline-5-carboxylate dehydrogenase (NCBI)	0.131024	-0.432638	0.104339	0.679808	0.0173039	-0.0554613	0.16453	0.840603	0.018641	0.095125	0.056883	-0.174137	0.452727	0.580314	3	FALSE	FALSE	4
b1015	putP	1637	361	479	6.41479e-05	9.06853e-05	1509	proline:sodium symporter (NCBI)	502	0.000141169	-3.85026	15139	proline:sodium symporter (NCBI)	-0.590204	0.733518	0.881822	-0.385849	-0.088138	0.102755	0.523228	0.419481	0.0569327	0.0445172	0.0507249	0.0827423	0.28635	0.544273	3	FALSE	FALSE	4
b1018	efeO	895	566	456	0.000100575	4.95805e-05	1128	hypothetical protein (NCBI)	375	0.000165339	-3.78163	15141	hypothetical protein (NCBI)	-0.122513	0.691287	-0.90558	-1.182	-0.0232832	0.115679	-0.493173	-0.32118	-0.0547952	-0.0389691	-0.0468822	0.328382	-1.20526	-0.470167	3	FALSE	FALSE	4
b1019	efeB	135	67	72	1.19056e-05	7.47863e-06	1272	hypothetical protein (NCBI)	423	2.20771e-05	-4.65606	15142	hypothetical protein (NCBI)	0.369497	0.322624	1.04868	-0.674628	0.0841947	0.0844793	0.00320203	0.608599	0.000454481	0.0758084	0.0381314	0.399597	0.215956	0.353224	3	FALSE	FALSE	4
b1020	phoH	20	457	22	8.12066e-05	1.10794e-06	1065	conserved protein with nucleoside triphosphate hydrolase domain (NCBI)	354	0.000126022	-3.89955	15143	conserved protein with nucleoside triphosphate hydrolase domain (NCBI)	-1.49943	-1.83863	-1.58466	-2.14162	-0.34565	-0.387717	-1.39251	-2.87346	-0.177938	-0.358418	-0.268178	-1.92723	-2.15137	-2.46295	3	FALSE	FALSE	4
b1021	pgaD	12	21	0	3.73159e-06	6.64767e-07	414	predicted inner membrane protein (NCBI)	137	2.24113e-06	-5.64953	15144	predicted inner membrane protein (NCBI)	0.416612	1.0222	0.77967	0.322097	0.0772288	0.176095	-0.168824	-0.016721	-0.0214022	-0.00211908	-0.0117607	0.830696	0.636106	-0.107124	3	FALSE	FALSE	4
b1022	pgaC	4	3	0	5.33085e-07	2.21589e-07	1326	predicted glycosyl transferase (NCBI)	441	1.03059e-06	-5.98691	15145	predicted glycosyl transferase (NCBI)	0.4775	-0.184695	-0.85434	0.345671	0.0591479	-0.0227308	0.0482221	-0.205326	0.00550758	-0.0229949	-0.00874368	0.169051	-0.29368	-0.0907038	3	FALSE	FALSE	4
b1023	pgaB	1	2	0	3.5539e-07	5.53972e-08	2019	predicted enzyme associated with biofilm formation (NCBI)	672	1.04695e-06	-5.98007	15146	predicted enzyme associated with biofilm formation (NCBI)	-0.229968	-0.63107	0.0215291	-0.521658	-0.0281592	-0.0775736	-0.993252	-1.43679	-0.108452	-0.158665	-0.133559	-0.49712	-0.288749	-1.40299	3	FALSE	FALSE	4
b1024	pgaA	1	1	0	1.77695e-07	5.53972e-08	2424	predicted outer membrane protein (NCBI)	807	6.28638e-07	-6.2016	15147	predicted outer membrane protein (NCBI)	-0.347528	-0.542832	-0.00574922	-0.392038	-0.0378938	-0.0583659	0.0341554	0.0565924	0.00354628	0.00584539	0.00469583	-0.514049	-0.229663	0.0523933	3	FALSE	FALSE	4
b1025	ycdT	11	7	0	1.24386e-06	6.0937e-07	1359	predicted diguanylate cyclase (NCBI)	452	2.4647e-06	-5.60824	15148	predicted diguanylate cyclase (NCBI)	-0.940614	0.811395	-1.04564	-1.1728	-0.26514	0.198898	-0.0295159	-0.792517	-0.00422965	-0.104055	-0.0541422	-0.0746046	-1.28081	-0.474601	3	FALSE	FALSE	4
b1029	ycdU	0	0	0	0	0	987	predicted inner membrane protein (NCBI)	328	0	-7	15152	predicted inner membrane protein (NCBI)	-0.800808	-0.614832	-0.554837	-0.968486	-0.125079	-0.0949842	-1.77551	-2.15439	-0.285296	-0.317669	-0.301483	-0.81732	-0.879491	-2.26893	3	FALSE	FALSE	4
b1033	ghrA	561	825	600	0.000146598	3.10778e-05	939	putative dehydrogenase (VIMSS)	312	0.00020051	-3.69786	15155	putative dehydrogenase (VIMSS)	0.0959331	-0.726764	-0.83609	0.67773	0.0200477	-0.132045	0.430417	0.234728	0.056054	0.02592	0.040987	-0.364211	-0.0914294	0.384022	3	FALSE	FALSE	4
b1034	ycdX	922	649	748	0.000115324	5.10762e-05	738	hypothetical protein (NCBI)	245	0.000123862	-3.90706	15156	hypothetical protein (NCBI)	1.44265	0.331525	-0.050009	0.64241	0.286149	0.066481	-0.204727	0.380361	-0.0253334	0.0495793	0.012123	1.02432	0.342023	0.101402	3	FALSE	FALSE	4
b1035	ycdY	2564	1195	1504	0.000212345	0.000142038	555	hypothetical protein (NCBI)	184	0.000171282	-3.76629	15157	hypothetical protein (NCBI)	-0.0560712	0.253187	0.51033	0.553615	-0.0100574	0.0456086	0.65531	0.337186	0.0806208	0.0405319	0.0605764	0.113805	0.614269	0.573018	3	FALSE	FALSE	4
b1036	ycdZ	205	51	96	9.06244e-06	1.13564e-05	492	orf, hypothetical protein (VIMSS)	163	6.47567e-06	-5.18872	15158	orf, hypothetical protein (VIMSS)	0.294714	-0.861545	0.46549	0.411761	0.0515947	-0.179011	-0.13562	-0.600717	-0.0162725	-0.0693518	-0.0428122	-0.32726	0.506481	-0.425124	3	FALSE	FALSE	4
b1037	csgG	11	57	7	1.01286e-05	6.0937e-07	834	outer membrane lipoprotein (NCBI)	277	1.22993e-05	-4.91012	15159	outer membrane lipoprotein (NCBI)	-0.456559	0.48385	-0.122482	0.127639	-0.0695111	0.073814	-0.412938	-0.363921	-0.0472429	-0.0413611	-0.044302	0.0157563	0.00297716	-0.44852	3	FALSE	FALSE	4
b1038	csgF	5	53	14	9.41783e-06	2.76986e-07	417	predicted transport protein (NCBI)	138	5.69747e-06	-5.24432	15160	predicted transport protein (NCBI)	0.986794	0.5108	0.738071	-0.042907	0.300253	0.169644	-0.694647	-0.674566	-0.137818	-0.140267	-0.139043	0.864636	0.401353	-0.790515	3	FALSE	FALSE	4
b1039	csgE	4	19	0	3.3762e-06	2.21589e-07	390	predicted transport protein (NCBI)	129	1.90928e-06	-5.71913	15161	predicted transport protein (NCBI)	0.1833	-0.491066	-0.631377	-0.0678896	0.0272307	-0.0764416	-0.151615	-0.352683	-0.0201644	-0.0458622	-0.0330133	-0.177689	-0.403722	-0.291156	3	FALSE	FALSE	4
b1040	csgD	14	85	12	1.51041e-05	7.75561e-07	651	DNA-binding transcriptional activator in two-component regulatory system (NCBI)	216	1.43021e-05	-4.8446	15162	DNA-binding transcriptional activator in two-component regulatory system (NCBI)	-1.22726	-1.37907	-0.975984	-0.684005	-0.339182	-0.315287	-1.91368	-2.29765	-0.400626	-0.451113	-0.425869	-1.50476	-0.958395	-2.43141	3	FALSE	FALSE	4
b1041	csgB	0	0	0	0	0	456	curlin nucleator protein, minor subunit in curli complex (NCBI)	151	0	-7	15163	curlin nucleator protein, minor subunit in curli complex (NCBI)	-0.285016	0.790072	0.970967	0.70079	-0.0529494	0.139508	0.992263	-0.297527	0.155042	-0.0544066	0.0503179	0.291594	0.965189	0.401105	3	FALSE	FALSE	4
b1042	csgA	108	128	33	2.27449e-05	5.9829e-06	456	cryptic curlin major subunit (NCBI)	151	1.50561e-05	-4.82229	15164	cryptic curlin major subunit (NCBI)	0.694708	-0.160001	0.527319	0.498326	0.108398	-0.0253143	0.355055	0.46914	0.0403193	0.0520243	0.0461718	0.308713	0.592156	0.47585	3	FALSE	FALSE	4
b1043	csgC	0	5	0	8.88475e-07	0	333	predicted curli production protein (NCBI)	110	4.2844e-07	-6.36811	15165	predicted curli production protein (NCBI)	0.83897	1.17415	1.20724	0.90688	0.131273	0.16895	1.47419	0.983718	0.180394	0.119864	0.150129	1.16228	1.22059	1.41908	3	FALSE	FALSE	4
b1044	ymdA	26	20	0	3.5539e-06	1.44033e-06	312	hypothetical protein (NCBI)	103	1.6047e-06	-5.79461	15166	hypothetical protein (NCBI)	1.10819	-0.0581736	0.17629	-0.206384	0.190402	-0.00958853	0.249501	-0.535493	0.0288166	-0.060746	-0.0159647	0.606227	-0.017375	-0.165118	3	FALSE	FALSE	4
b1045	ymdB	141	266	127	4.72668e-05	7.81101e-06	534	hypothetical protein (NCBI)	177	3.6676e-05	-4.43562	15167	hypothetical protein (NCBI)	0.0351694	0.266179	0.00603517	0.779068	0.00704037	0.0588766	0.935653	-0.137852	0.122406	-0.0200022	0.051202	0.173984	0.45328	0.46061	3	FALSE	FALSE	4
b1046	ymdC	25	33	8	5.86393e-06	1.38493e-06	1422	putative synthase (VIMSS)	473	1.21591e-05	-4.9151	15168	putative synthase (VIMSS)	1.23677	0.156258	-0.419547	0.79619	0.18209	0.0221356	0.0627482	-0.0489435	0.00720608	-0.00565447	0.000775804	0.804266	0.217455	0.00797014	3	FALSE	FALSE	4
b1047	opgC	257	44	60	7.81858e-06	1.42371e-05	1158	glucans biosynthesis protein (NCBI)	385	1.31959e-05	-4.87956	15169	glucans biosynthesis protein (NCBI)	-0.767466	-0.922517	-1.22285	-1.51686	-0.0994103	-0.115355	-1.11584	-0.633248	-0.123913	-0.072051	-0.0979823	-0.975712	-1.58178	-1.00984	3	FALSE	FALSE	4
b1048	opgG	4229	1637	2570	0.000290887	0.000234275	1536	glucan biosynthesis protein, periplasmic (NCBI)	511	0.000651623	-3.186	15170	glucan biosynthesis protein, periplasmic (NCBI)	-0.626421	-0.650168	-2.48412	-1.92613	-0.135821	-0.119776	-4.39386	-3.74935	-0.554588	-0.488335	-0.521462	-0.737039	-2.54626	-4.70148	1	FALSE	FALSE	2
b1049	opgH	1234	304	519	5.40193e-05	6.83602e-05	2544	glucosyltransferase MdoH (NCBI)	847	0.000200578	-3.69772	15171	glucosyltransferase MdoH (NCBI)	-2.3851	-2.39806	-3.69656	-3.26129	-0.39956	-0.373482	-3.80158	-3.9605	-0.449103	-0.446327	-0.447715	-2.76156	-4.01712	-4.48144	1	FALSE	FALSE	2
b1050	yceK	62	36	38	6.39702e-06	3.43463e-06	228	predicted lipoprotein (NCBI)	75	2.10325e-06	-5.67711	NA	NA	NA	NA	NA	NA	NA	NA	NA	NA	NA	NA	NA	NA	NA	NA	NA	FALSE	FALSE	5
b1051	msyB	402	5249	334	0.000932721	2.22697e-05	375	acidic protein suppresses mutants lacking function of protein export (VIMSS)	124	0.00050702	-3.29497	NA	NA	NA	NA	NA	NA	NA	NA	NA	NA	NA	NA	NA	NA	NA	NA	NA	FALSE	FALSE	5
b1053	mdtG	20	8	0	1.42156e-06	1.10794e-06	1227	predicted drug efflux system (NCBI)	408	2.54259e-06	-5.59472	15175	predicted drug efflux system (NCBI)	1.28449	0.708033	1.07962	0.16321	0.256647	0.159018	-0.642452	0.0407422	-0.0905377	0.00471994	-0.0429089	1.15038	0.717549	-0.347397	3	FALSE	FALSE	4
b1054	lpxL	938	168	446	2.98527e-05	5.19626e-05	921	lipid A biosynthesis lauroyl acyltransferase (NCBI)	306	4.00459e-05	-4.39744	NA	NA	NA	NA	NA	NA	NA	NA	NA	NA	NA	NA	NA	NA	NA	NA	NA	FALSE	FALSE	5
b1055	yceA	3422	1734	2641	0.000308123	0.000189569	1053	hypothetical protein (NCBI)	350	0.000472764	-3.32536	15177	hypothetical protein (NCBI)	0.833762	1.14791	1.17807	1.01495	0.159191	0.215844	0.619671	-0.0683608	0.0863727	-0.00835102	0.0390109	1.14412	1.26614	0.318299	3	FALSE	FALSE	4
b1056	yceI	587	1037	358	0.00018427	3.25182e-05	576	hypothetical protein (NCBI)	191	0.00015429	-3.81166	15178	hypothetical protein (NCBI)	-0.534626	-1.17727	-0.65751	-1.15532	-0.0745219	-0.160161	-0.311426	0.210682	-0.0349033	0.0232117	-0.00584581	-0.988362	-1.04664	-0.0581648	3	FALSE	FALSE	4
b1057	yceJ	16	19	0	3.3762e-06	8.86356e-07	567	predicted cytochrome b561 (NCBI)	188	2.78252e-06	-5.55556	15179	predicted cytochrome b561 (NCBI)	-0.395353	-0.811888	-0.603238	-1.83507	-0.0577799	-0.113606	-1.31252	-0.541723	-0.199159	-0.0829502	-0.141055	-0.697001	-1.40776	-1.07054	3	FALSE	FALSE	4
b1058	yceO	9	7	7	1.24386e-06	4.98575e-07	141	hypothetical protein (NCBI)	46	2.50832e-07	-6.60062	NA	NA	NA	NA	NA	NA	NA	NA	NA	NA	NA	NA	NA	NA	NA	NA	NA	FALSE	FALSE	5
b1059	solA	1014	800	784	0.000142156	5.61728e-05	1119	N-methyltryptophan oxidase, FAD-binding (NCBI)	372	0.000231825	-3.63484	15181	N-methyltryptophan oxidase, FAD-binding (NCBI)	-0.865728	-0.153615	-0.693037	-0.328402	-0.114201	-0.0198966	0.64759	0.709617	0.0746678	0.0809469	0.0778074	-0.588518	-0.589728	0.783584	3	FALSE	FALSE	4
b1060	bssS	148	124	166	2.20342e-05	8.19879e-06	255	orf, hypothetical protein (VIMSS)	84	8.11387e-06	-5.09077	15182	orf, hypothetical protein (VIMSS)	-3.63574	-4.5974	-4.25419	-4.38387	-0.876415	-1.00882	-6.01318	-5.88315	-0.961843	-0.967584	-0.964714	-4.75341	-4.98719	-6.86835	1	FALSE	FALSE	2
b1061	dinI	2164	655	929	0.00011639	0.00011988	246	DNA damage-inducible protein I (NCBI)	81	4.13288e-05	-4.38375	15183	DNA damage-inducible protein I (NCBI)	-0.615139	0.0777175	-0.455313	-0.272075	-0.162303	0.0218124	0.301274	0.701778	0.0459307	0.0971071	0.0715189	-0.310281	-0.419958	0.579112	3	FALSE	FALSE	4
b1062	pyrC	4309	5040	1634	0.000895582	0.000238707	1047	dihydroorotase (NCBI)	348	0.00136627	-2.86446	15184	dihydroorotase (NCBI)	-8.93699	-10.6103	-3.66584	-3.7887	-3.68011	-4.01697	-11.287	-13.9753	-9.47531	-9.13458	-9.30494	-11.2857	-4.30388	-14.5852	1	FALSE	FALSE	2
b1063	yceB	572	215	266	3.82044e-05	3.16872e-05	561	predicted lipoprotein (NCBI)	186	3.11515e-05	-4.50652	NA	NA	NA	NA	NA	NA	NA	NA	NA	NA	NA	NA	NA	NA	NA	NA	NA	FALSE	FALSE	5
b1064	grxB	936	2912	504	0.000517448	5.18518e-05	648	glutaredoxin 2 (Grx2) (NCBI)	215	0.000487704	-3.31184	15186	glutaredoxin 2 (Grx2) (NCBI)	-0.878267	-0.418599	0.809729	0.0194504	-0.210762	-0.094957	-0.903362	-1.04964	-0.132803	-0.150668	-0.141736	-0.748746	0.478727	-1.12756	3	FALSE	FALSE	4
b1065	mdtH	8	5	0	8.88475e-07	4.43178e-07	1209	orf, hypothetical protein (VIMSS)	402	1.56575e-06	-5.80528	15187	orf, hypothetical protein (VIMSS)	-0.583653	-0.0578919	0.217199	0.118297	-0.128664	-0.0117686	1.23326	0.570671	0.213498	0.0869533	0.150226	-0.370396	0.193699	1.0415	3	FALSE	FALSE	4
b1066	rimJ	362	306	446	5.43746e-05	2.00538e-05	585	ribosomal-protein-S5-alanine N-acetyltransferase (NCBI)	194	4.62434e-05	-4.33495	15188	ribosomal-protein-S5-alanine N-acetyltransferase (NCBI)	1.50301	1.2093	0.96469	2.08912	0.268298	0.205126	1.94665	2.38657	0.264063	0.306488	0.285276	1.56595	1.76312	2.50178	3	FALSE	FALSE	4
b1067	yceH	813	641	746	0.000113902	4.50379e-05	648	hypothetical protein (NCBI)	215	0.000107355	-3.96918	15189	hypothetical protein (NCBI)	-0.469042	-0.16744	0.352733	-0.431119	-0.135731	-0.0735463	0.817357	-0.437432	0.148953	-0.0655537	0.0416999	-0.367473	-0.0452558	0.21935	3	FALSE	FALSE	4
b1068	yceM	154	122	176	2.16788e-05	8.53117e-06	924	predicted oxidoreductase with NAD(P)-binding Rossmann-fold domain (NCBI)	307	2.9176e-05	-4.53497	15190	predicted oxidoreductase with NAD(P)-binding Rossmann-fold domain (NCBI)	-0.73683	-0.16883	-0.525723	1.59175	-0.12076	-0.0258428	-0.812989	-0.116715	-0.0992492	-0.0128494	-0.0560493	-0.522883	0.61547	-0.536765	3	FALSE	FALSE	4
b1069	murJ	674	78	186	1.38602e-05	3.73377e-05	1536	predicted inner membrane protein (NCBI)	511	3.10486e-05	-4.50796	NA	NA	NA	NA	NA	NA	NA	NA	NA	NA	NA	NA	NA	NA	NA	NA	NA	TRUE	FALSE	1
b1070	flgN	52	38	9	6.75241e-06	2.88066e-06	417	export chaperone for FlgK and FlgL (NCBI)	138	4.08498e-06	-5.38881	NA	NA	NA	NA	NA	NA	NA	NA	NA	NA	NA	NA	NA	NA	NA	NA	NA	FALSE	FALSE	5
b1071	flgM	136	151	85	2.68319e-05	7.53402e-06	294	anti-sigma factor for FliA (sigma 28) (NCBI)	97	1.14097e-05	-4.94272	NA	NA	NA	NA	NA	NA	NA	NA	NA	NA	NA	NA	NA	NA	NA	NA	NA	FALSE	FALSE	5
b1072	flgA	30	9	0	1.59925e-06	1.66192e-06	660	flagellar basal body P-ring biosynthesis protein A (NCBI)	219	1.53537e-06	-5.81379	15194	flagellar basal body P-ring biosynthesis protein A (NCBI)	-0.121283	0.820775	1.36948	0.424864	-0.032648	0.182133	1.58624	1.02221	0.277617	0.154196	0.215907	0.403852	1.03597	1.50599	3	FALSE	FALSE	4
b1073	flgB	78	21	8	3.73159e-06	4.32098e-06	417	flagellar basal-body rod protein B (NCBI)	138	2.25749e-06	-5.64637	15195	flagellar basal-body rod protein B (NCBI)	-0.012214	0.250584	0.0483206	0.177137	-0.00337535	0.056228	0.447828	-0.85723	0.0711966	-0.117199	-0.0230011	0.137623	0.130168	-0.236368	3	FALSE	FALSE	4
b1074	flgC	83	17	0	3.02081e-06	4.59797e-06	405	flagellar basal-body rod protein C (NCBI)	134	1.77452e-06	-5.75092	NA	NA	NA	NA	NA	NA	NA	NA	NA	NA	NA	NA	NA	NA	NA	NA	NA	FALSE	FALSE	5
b1075	flgD	80	23	0	4.08698e-06	4.43178e-06	696	flagellar basal body rod modification protein D (NCBI)	231	4.13873e-06	-5.38313	NA	NA	NA	NA	NA	NA	NA	NA	NA	NA	NA	NA	NA	NA	NA	NA	NA	FALSE	FALSE	5
b1076	flgE	138	45	5	7.99627e-06	7.64482e-06	1209	flagellar hook protein E (NCBI)	402	1.40918e-05	-4.85103	15198	flagellar hook protein E (NCBI)	0.884497	0.528949	0.701675	1.46507	0.151116	0.0873813	0.558205	0.541951	0.0668895	0.0673805	0.067135	0.816053	1.25097	0.635176	3	FALSE	FALSE	4
b1077	flgF	44	11	0	1.95464e-06	2.43748e-06	756	flagellar component of cell-proximal portion of basal-body rod (NCBI)	251	2.15077e-06	-5.66741	15199	flagellar component of cell-proximal portion of basal-body rod (NCBI)	0.348132	-0.211846	1.03892	-0.889243	0.0756074	-0.0458424	-0.294685	-0.191822	-0.0416254	-0.0241552	-0.0328903	0.0786848	0.0864137	-0.280885	3	FALSE	FALSE	4
b1078	flgG	80	31	0	5.50854e-06	4.43178e-06	783	flagellar component of cell-distal portion of basal-body rod (NCBI)	260	6.27859e-06	-5.20214	15200	flagellar component of cell-distal portion of basal-body rod (NCBI)	-0.449921	0.108247	-0.1508	-0.759619	-0.0910899	0.0214222	0.125832	0.465199	0.0148684	0.0541424	0.0345054	-0.197266	-0.52563	0.341232	3	FALSE	FALSE	4
b1079	flgH	13	7	0	1.24386e-06	7.20164e-07	699	flagellar L-ring protein precursor H (NCBI)	232	1.26507e-06	-5.89789	15201	flagellar L-ring protein precursor H (NCBI)	0.889005	1.30983	0.0557887	0.202173	0.297677	0.329199	0.40624	0.919478	0.0647327	0.139465	0.102099	1.2695	0.148934	0.765404	3	FALSE	FALSE	4
b1080	flgI	13	8	0	1.42156e-06	7.20164e-07	1098	homolog of Salmonella P-ring of flagella basal body (VIMSS)	365	2.27462e-06	-5.64309	15202	homolog of Salmonella P-ring of flagella basal body (VIMSS)	-0.229758	0.833591	1.67778	0.194341	-0.0411395	0.142586	0.508387	0.746383	0.0597822	0.0849953	0.0723888	0.348623	1.08087	0.724441	3	FALSE	FALSE	4
b1081	flgJ	6	3	0	5.33085e-07	3.32383e-07	942	flagellar biosynthesis protein FlgJ (NCBI)	313	7.31463e-07	-6.13581	15203	flagellar biosynthesis protein FlgJ (NCBI)	0.153032	0.221716	0.0837291	1.13907	0.0312956	0.042178	-0.633231	-0.230702	-0.0787597	-0.0307311	-0.0547454	0.216361	0.705985	-0.498792	3	FALSE	FALSE	4
b1082	flgK	15	11	2	1.95464e-06	8.30958e-07	1644	flagellar hook-associated protein K (NCBI)	547	4.68713e-06	-5.32909	15204	flagellar hook-associated protein K (NCBI)	0.131717	-0.337048	0.0988282	-0.17362	0.0278673	-0.073585	-0.106798	-0.0480425	-0.0142771	-0.00668141	-0.0104792	-0.118548	-0.0431809	-0.0893971	3	FALSE	FALSE	4
b1083	flgL	39	39	11	6.9301e-06	2.16049e-06	954	flagellar hook-associated protein L (NCBI)	317	9.63054e-06	-5.01635	15205	flagellar hook-associated protein L (NCBI)	-1.94128	-0.751861	-1.84533	-0.407511	-0.507033	-0.197912	0.505283	0.105514	0.0731765	0.0146539	0.0439152	-1.55489	-1.30068	0.352644	3	FALSE	FALSE	4
b1084	rne	2729	1061	2125	0.000188534	0.000151179	3186	fused ribonucleaseE: endoribonuclease/RNA-binding protein/RNA degradosome binding protein (NCBI)	1061	0.000876915	-3.05704	15206	fused ribonucleaseE: endoribonuclease/RNA-binding protein/RNA degradosome binding protein (NCBI)	-1.64717	-2.75929	-3.7956	-4.04944	-0.665591	-0.795196	-6.79215	-6.53257	-2.25172	-2.04943	-2.15058	-2.54407	-4.52934	-7.69303	1	TRUE	FALSE	1
b1085	yceQ	0	0	0	0	0	321	orf, hypothetical protein (VIMSS)	106	0	-7	NA	NA	NA	NA	NA	NA	NA	NA	NA	NA	NA	NA	NA	NA	NA	NA	NA	TRUE	FALSE	1
b1086	rluC	2439	386	1099	6.85902e-05	0.000135114	960	23S rRNA pseudouridylate synthase (NCBI)	319	9.59191e-05	-4.0181	15208	23S rRNA pseudouridylate synthase (NCBI)	0.183825	0.11178	1.02111	-1.55334	0.0399431	0.0226089	1.20255	0.449085	0.14961	0.0569506	0.10328	0.170667	-0.30728	0.953573	3	FALSE	FALSE	4
b1087	yceF	720	749	614	0.000133093	3.9886e-05	585	orf, hypothetical protein (VIMSS)	194	0.000113191	-3.94619	15209	orf, hypothetical protein (VIMSS)	-0.475078	-1.90715	-1.09309	-1.68554	-0.081271	-0.335842	-0.0583238	0.202642	-0.00766228	0.0260908	0.00921425	-1.37538	-1.60424	0.0833222	3	FALSE	FALSE	4
b1088	yceD	5980	1290	3051	0.000229226	0.000331275	522	hypothetical protein (NCBI)	173	0.000173845	-3.75984	15210	hypothetical protein (NCBI)	-3.29173	-1.41747	-1.79572	-2.06428	-0.997172	-0.36997	-0.590783	-0.457249	-0.135479	-0.0787845	-0.107132	-2.71886	-2.22857	-0.605081	3	FALSE	FALSE	4
b1089	rpmF	196317	45388	75662	0.00806522	0.0108754	174	50S ribosomal protein L32 (NCBI)	57	0.00201531	-2.69566	NA	NA	NA	NA	NA	NA	NA	NA	NA	NA	NA	NA	NA	NA	NA	NA	NA	FALSE	FALSE	5
b1090	plsX	204	117	217	2.07903e-05	1.1301e-05	1071	glycerolphosphate auxotrophy in plsB background (VIMSS)	356	3.24461e-05	-4.48884	15212	glycerolphosphate auxotrophy in plsB background (VIMSS)	-0.882597	-0.427597	1.24293	0.303955	-0.225291	-0.0987897	-0.88369	-0.843306	-0.141063	-0.115636	-0.128349	-0.756441	0.893093	-0.997082	3	FALSE	FALSE	4
b1091	fabH	7355	1564	4455	0.000277915	0.000407447	954	3-oxoacyl-(acyl carrier protein) synthase (NCBI)	317	0.000386209	-3.41318	NA	NA	NA	NA	NA	NA	NA	NA	NA	NA	NA	NA	NA	NA	NA	NA	NA	FALSE	FALSE	5
b1092	fabD	14340	3142	10142	0.000558317	0.000794396	930	acyl carrier protein S-malonyltransferase (NCBI)	309	0.000756296	-3.12131	NA	NA	NA	NA	NA	NA	NA	NA	NA	NA	NA	NA	NA	NA	NA	NA	NA	TRUE	FALSE	1
b1093	fabG	21408	4015	12422	0.000713445	0.00118594	735	3-oxoacyl-[acyl-carrier-protein] reductase (NCBI)	244	0.000763137	-3.1174	NA	NA	NA	NA	NA	NA	NA	NA	NA	NA	NA	NA	NA	NA	NA	NA	NA	TRUE	FALSE	1
b1094	acpP	357865	85961	214887	0.0152748	0.0198247	237	acyl carrier protein (NCBI)	78	0.00522304	-2.28208	NA	NA	NA	NA	NA	NA	NA	NA	NA	NA	NA	NA	NA	NA	NA	NA	NA	TRUE	FALSE	1
b1095	fabF	15814	1598	8356	0.000283956	0.000876052	1242	3-oxoacyl-(acyl carrier protein) synthase (NCBI)	413	0.000514107	-3.28895	15217	3-oxoacyl-(acyl carrier protein) synthase (NCBI)	-0.0352825	0.752114	4.13433	3.5943	-0.00654843	0.129405	4.54338	5.46769	0.538074	0.648314	0.593194	0.413863	4.46213	5.7799	2	FALSE	FALSE	3
b1096	pabC	82	75	153	1.33271e-05	4.54257e-06	810	4-amino-4-deoxychorismate lyase (NCBI)	269	1.57159e-05	-4.80366	15218	4-amino-4-deoxychorismate lyase (NCBI)	-0.7834	-1.40041	-3.52782	-4.46969	-0.171974	-0.312017	-6.70169	-8.47023	-1.12509	-1.09387	-1.10948	-1.26082	-4.61736	-8.75951	1	FALSE	FALSE	2
b1097	yceG	312	70	94	1.24386e-05	1.72839e-05	1023	predicted aminodeoxychorismate lyase (NCBI)	340	1.85398e-05	-4.7319	15219	predicted aminodeoxychorismate lyase (NCBI)	-0.790729	-0.270676	-1.56428	-0.0874607	-0.188929	-0.0559653	-0.576142	0.465129	-0.0773853	0.0601799	-0.00860272	-0.612802	-0.953632	-0.0640937	3	FALSE	FALSE	4
b1098	tmk	940	189	472	3.35843e-05	5.20734e-05	642	thymidylate kinase (NCBI)	213	3.13594e-05	-4.50363	NA	NA	NA	NA	NA	NA	NA	NA	NA	NA	NA	NA	NA	NA	NA	NA	NA	TRUE	FALSE	1
b1099	holB	218	77	105	1.36825e-05	1.20766e-05	1005	DNA polymerase III subunit delta' (NCBI)	334	2.00338e-05	-4.69824	NA	NA	NA	NA	NA	NA	NA	NA	NA	NA	NA	NA	NA	NA	NA	NA	NA	TRUE	FALSE	1
b1100	ycfH	1428	281	546	4.99323e-05	7.91072e-05	798	predicted metallodependent hydrolase (NCBI)	265	5.80068e-05	-4.23652	15222	predicted metallodependent hydrolase (NCBI)	0.369184	0.684746	-0.171175	1.39408	0.0597844	0.105307	0.777346	0.588656	0.0924074	0.068504	0.0804557	0.608486	0.706047	0.788662	3	FALSE	FALSE	4
b1101	ptsG	15389	3454	3661	0.000613758	0.000852508	1434	fused glucose-specific PTS enzymes: IIB component/IIC component (NCBI)	477	0.00128342	-2.89163	15223	fused glucose-specific PTS enzymes: IIB component/IIC component (NCBI)	-3.84086	-4.38411	-9.17057	-11.0703	-0.643654	-0.684563	-16.7373	-17.8179	-2.0238	-2.13915	-2.08147	-4.74869	-11.686	-19.9505	1	FALSE	FALSE	2
b1102	fhuE	20	10	2	1.77695e-06	1.10794e-06	2190	ferric-rhodotorulic acid outer membrane transporter (NCBI)	729	5.67877e-06	-5.24575	15224	ferric-rhodotorulic acid outer membrane transporter (NCBI)	0.338306	0.12058	0.375657	-0.878277	0.0468619	0.0160365	0.14271	0.325424	0.0164696	0.03638	0.0264248	0.264938	-0.290188	0.270277	3	FALSE	FALSE	4
b1103	hinT	3872	2098	2005	0.000372804	0.000214498	360	orf, hypothetical protein (VIMSS)	119	0.000194482	-3.71112	NA	NA	NA	NA	NA	NA	NA	NA	NA	NA	NA	NA	NA	NA	NA	NA	NA	FALSE	FALSE	5
b1104	ycfL	141	82	101	1.4571e-05	7.81101e-06	378	hypothetical protein (NCBI)	125	7.98456e-06	-5.09775	15226	hypothetical protein (NCBI)	-0.773639	-0.615951	-0.496004	0.0499695	-0.298541	-0.213818	0.722778	0.673294	0.180483	0.114504	0.147493	-0.80228	-0.257518	0.806023	3	FALSE	FALSE	4
b1105	ycfM	1490	954	872	0.000169521	8.25419e-05	642	predicted outer membrane lipoprotein (NCBI)	213	0.000158291	-3.80055	15227	predicted outer membrane lipoprotein (NCBI)	0.311829	0.679843	-0.199962	0.864036	0.107059	0.213232	-1.20306	-0.972007	-0.235845	-0.189085	-0.212465	0.572542	0.383403	-1.25577	3	FALSE	FALSE	4
b1106	thiK	35	29	25	5.15315e-06	1.9389e-06	825	thiamin kinase (NCBI)	274	6.18978e-06	-5.20832	15228	thiamin kinase (NCBI)	1.04133	0.294532	0.960756	0.346855	0.235769	0.0632824	0.327018	0.685928	0.0527071	0.0931935	0.0729503	0.771258	0.754949	0.584824	3	FALSE	FALSE	4
b1107	nagZ	873	303	656	5.38416e-05	4.83618e-05	1026	beta-hexosaminidase (NCBI)	341	8.04867e-05	-4.09428	15229	beta-hexosaminidase (NCBI)	1.59283	1.30345	0.641368	1.17723	0.427534	0.396376	0.343042	-0.30435	0.0453591	-0.0410913	0.0021339	1.67216	1.04997	0.0223388	3	FALSE	FALSE	4
b1108	ycfP	1741	1110	1678	0.000197241	9.64466e-05	543	orf, hypothetical protein (VIMSS)	180	0.00015564	-3.80788	15230	orf, hypothetical protein (VIMSS)	0.680369	-0.78788	-1.26279	-1.49501	0.171718	-0.174846	1.20977	0.841658	0.347989	0.164275	0.256132	-0.0620719	-1.59222	1.18439	3	FALSE	FALSE	4
b1109	ndh	13264	925	8557	0.000164368	0.000734789	1305	respiratory NADH dehydrogenase 2/cupric reductase (NCBI)	434	0.000312722	-3.50484	15231	respiratory NADH dehydrogenase 2/cupric reductase (NCBI)	-4.16014	-2.88908	-5.86182	-6.1836	-1.41322	-0.771066	-13.9164	-16.0293	-2.25836	-2.37631	-2.31734	-4.06987	-6.95443	-17.2892	1	FALSE	FALSE	2
b1110	ycfJ	30	79	26	1.40379e-05	1.66192e-06	540	hypothetical protein (NCBI)	179	1.10156e-05	-4.95799	15232	hypothetical protein (NCBI)	0.8115	0.0167245	0.803349	0.931875	0.19832	0.00397755	1.04583	1.26438	0.129113	0.152696	0.140904	0.478176	1.00183	1.3338	3	FALSE	FALSE	4
b1111	ycfQ	227	129	232	2.29226e-05	1.25752e-05	633	orf, hypothetical protein (VIMSS)	210	2.11026e-05	-4.67566	15233	orf, hypothetical protein (VIMSS)	-1.52999	-1.13576	-1.2053	-0.30846	-0.623412	-0.277684	1.12607	1.29487	0.284158	0.272912	0.278535	-1.53907	-0.873967	1.39773	3	FALSE	FALSE	4
b1112	bhsA	2282	1039	1967	0.000184625	0.000126416	258	hypothetical protein (NCBI)	85	6.87957e-05	-4.16244	NA	NA	NA	NA	NA	NA	NA	NA	NA	NA	NA	NA	NA	NA	NA	NA	NA	FALSE	FALSE	5
b1113	ycfS	461	125	166	2.22119e-05	2.55381e-05	963	hypothetical protein (NCBI)	320	3.11592e-05	-4.50641	15235	hypothetical protein (NCBI)	0.650037	0.680131	0.346914	1.34304	0.131149	0.128716	0.775795	0.620298	0.0895563	0.073309	0.0814327	0.767973	0.975696	0.806035	3	FALSE	FALSE	4
b1114	mfd	588	353	525	6.27263e-05	3.25736e-05	3447	transcription-repair coupling factor (NCBI)	1148	0.000315677	-3.50076	15236	transcription-repair coupling factor (NCBI)	-0.925652	-0.795913	-2.97062	-1.81036	-0.163344	-0.136717	-3.10156	-3.33277	-0.381315	-0.386635	-0.383975	-0.993946	-2.7603	-3.71486	3	FALSE	FALSE	4
b1115	ycfT	0	0	0	0	0	1074	predicted inner membrane protein (NCBI)	357	0	-7	15237	predicted inner membrane protein (NCBI)	0.495308	0.761681	0.268365	-0.161185	0.0884982	0.128282	0.025285	-0.82083	0.00292423	-0.0985904	-0.0478331	0.725723	0.0618807	-0.459308	3	FALSE	FALSE	4
b1116	lolC	346	140	248	2.48773e-05	1.91674e-05	1200	outer membrane-specific lipoprotein transporter subunit (NCBI)	399	4.35139e-05	-4.36137	NA	NA	NA	NA	NA	NA	NA	NA	NA	NA	NA	NA	NA	NA	NA	NA	NA	TRUE	FALSE	1
b1117	lolD	817	337	418	5.98832e-05	4.52595e-05	702	putative ATP-binding component of a transport system (VIMSS)	233	6.11664e-05	-4.21349	NA	NA	NA	NA	NA	NA	NA	NA	NA	NA	NA	NA	NA	NA	NA	NA	NA	TRUE	FALSE	1
b1118	lolE	321	124	124	2.20342e-05	1.77825e-05	1245	outer membrane-specific lipoprotein transporter subunit (NCBI)	414	3.99898e-05	-4.39805	NA	NA	NA	NA	NA	NA	NA	NA	NA	NA	NA	NA	NA	NA	NA	NA	NA	TRUE	FALSE	1
b1119	nagK	177	131	157	2.3278e-05	9.80531e-06	912	N-acetyl-D-glucosamine kinase (NCBI)	303	3.09201e-05	-4.50976	15241	N-acetyl-D-glucosamine kinase (NCBI)	0.353127	-0.156556	-0.857494	-0.798604	0.0697179	-0.0332098	0.197795	-0.40796	0.0321279	-0.0805074	-0.0241898	0.11349	-0.956148	-0.121339	3	FALSE	FALSE	4
b1120	cobB	827	572	666	0.000101641	4.58135e-05	729	deacetylase of acs and cheY, regulates chemotaxis (NCBI)	242	0.00010783	-3.96726	15242	deacetylase of acs and cheY, regulates chemotaxis (NCBI)	0.0583891	0.992514	1.33049	0.6398	0.0157194	0.24153	1.36642	0.390082	0.205985	0.051045	0.128515	0.606739	1.13755	1.01411	3	FALSE	FALSE	4
b1121	ycfZ	13	4	0	7.1078e-07	7.20164e-07	789	predicted inner membrane protein (NCBI)	262	8.16372e-07	-6.08811	15243	predicted inner membrane protein (NCBI)	-0.431568	-0.0983025	-0.939865	-0.539948	-0.0914171	-0.0196661	-0.176169	-1.12255	-0.0265119	-0.167873	-0.0971927	-0.305921	-0.85437	-0.749815	3	FALSE	FALSE	4
b1122	ymfA	21	2	14	3.5539e-07	1.16334e-06	462	orf, hypothetical protein (VIMSS)	153	2.38368e-07	-6.62275	15244	orf, hypothetical protein (VIMSS)	0.21225	-0.656501	0.063122	0.0424332	0.0307038	-0.0921903	0.555091	0.555312	0.0645538	0.0614525	0.0630031	-0.256488	0.0609423	0.641092	3	FALSE	FALSE	4
b1123	potD	9151	3262	4414	0.000579641	0.00050694	1047	spermidine/putrescine ABC transporter periplasmic substrate-binding protein (NCBI)	348	0.000884281	-3.05341	15245	spermidine/putrescine ABC transporter periplasmic substrate-binding protein (NCBI)	0.118754	0.585082	-0.870394	0.984087	0.0248838	0.120919	1.89541	1.00798	0.290847	0.162014	0.22643	0.40636	0.0656406	1.67627	3	FALSE	FALSE	4
b1124	potC	1173	194	492	3.44728e-05	6.4981e-05	795	spermidine/putrescine ABC transporter membrane protein (NCBI)	264	3.98963e-05	-4.39907	15246	spermidine/putrescine ABC transporter membrane protein (NCBI)	-1.03072	-0.666744	0.221745	-0.434824	-0.217892	-0.130004	1.05434	1.56931	0.16339	0.194641	0.179016	-0.980029	-0.123021	1.51476	3	FALSE	FALSE	4
b1125	potB	1319	189	509	3.35843e-05	7.30689e-05	828	spermidine/putrescine ABC transporter membrane protein (NCBI)	275	4.04875e-05	-4.39268	15247	spermidine/putrescine ABC transporter membrane protein (NCBI)	-0.0235261	-0.582161	-0.415792	0.291368	-0.00695661	-0.145938	0.796112	1.19542	0.151346	0.197175	0.17426	-0.349693	-0.0718365	1.14981	3	FALSE	FALSE	4
b1126	potA	3596	564	1662	0.00010022	0.000199208	1137	putrescine/spermidine ABC transporter ATPase protein (NCBI)	378	0.000166073	-3.7797	15248	putrescine/spermidine ABC transporter ATPase protein (NCBI)	-0.284494	-1.43004	0.513251	-0.355209	-0.0532233	-0.255052	1.24943	0.882678	0.192935	0.11471	0.153823	-0.989887	0.0912455	1.23097	3	FALSE	FALSE	4
b1127	pepT	244	341	222	6.0594e-05	1.35169e-05	1227	peptidase T (NCBI)	408	0.000108378	-3.96506	15249	peptidase T (NCBI)	0.0768385	-0.585509	-0.249699	-0.0806171	0.0188078	-0.111878	1.39861	1.54072	0.177067	0.176702	0.176884	-0.293681	-0.190708	1.69703	3	FALSE	FALSE	4
b1128	ycfD	1969	756	908	0.000134337	0.000109077	1122	orf, hypothetical protein (VIMSS)	373	0.000219663	-3.65824	15250	orf, hypothetical protein (VIMSS)	0.393198	-0.665283	-1.05539	-0.399065	0.0689421	-0.108179	-0.160339	-0.115777	-0.0193668	-0.0144722	-0.0169195	-0.157089	-0.839728	-0.159416	3	FALSE	FALSE	4
b1129	phoQ	130	70	69	1.24386e-05	7.20164e-06	1461	sensory histidine kinase in two-compoent regulatory system with PhoP (NCBI)	486	2.65009e-05	-4.57674	15251	sensory histidine kinase in two-compoent regulatory system with PhoP (NCBI)	-0.908318	-1.19629	-0.770335	-0.249478	-0.148173	-0.186047	0.43499	1.0305	0.0515801	0.129164	0.0903721	-1.21509	-0.588789	0.8461	3	FALSE	FALSE	4
b1130	phoP	1508	1331	2285	0.000236512	8.3539e-05	672	DNA-binding response regulator in two-component regulatory system with PhoQ (NCBI)	223	0.000231212	-3.63599	15252	DNA-binding response regulator in two-component regulatory system with PhoQ (NCBI)	0.934157	2.43319	0.871846	2.1001	0.176261	0.427251	-0.251106	1.13206	-0.0286199	0.127729	0.0495544	1.94414	1.71585	0.508622	3	FALSE	FALSE	4
b1131	purB	7380	3041	2162	0.00054037	0.000408832	1371	adenylosuccinate lyase (NCBI)	456	0.00108021	-2.96649	NA	NA	NA	NA	NA	NA	NA	NA	NA	NA	NA	NA	NA	NA	NA	NA	NA	FALSE	FALSE	5
b1132	hflD	763	320	353	5.68624e-05	4.22681e-05	642	hypothetical protein (NCBI)	213	5.30954e-05	-4.27494	15254	hypothetical protein (NCBI)	0.4258	0.130362	-0.209913	0.713818	0.15943	0.0501148	-1.05867	-1.18009	-0.193254	-0.254336	-0.223795	0.3211	0.290929	-1.29254	3	FALSE	FALSE	4
b1133	mnmA	2192	608	1045	0.000108039	0.000121431	1107	orf, hypothetical protein (VIMSS)	368	0.000174292	-3.75872	NA	NA	NA	NA	NA	NA	NA	NA	NA	NA	NA	NA	NA	NA	NA	NA	NA	TRUE	FALSE	1
b1134	nudJ	380	138	219	2.45219e-05	2.10509e-05	462	bifunctional thiamin pyrimidine pyrophosphate hydrolase/ thiamin pyrophosphate hydrolase (NCBI)	153	1.64474e-05	-4.7839	NA	NA	NA	NA	NA	NA	NA	NA	NA	NA	NA	NA	NA	NA	NA	NA	NA	FALSE	FALSE	5
b1135	rluE	364	172	174	3.05635e-05	2.01646e-05	654	orf, hypothetical protein (VIMSS)	217	2.90747e-05	-4.53648	15257	orf, hypothetical protein (VIMSS)	-0.0671116	-0.164233	1.66123	0.979439	-0.0168447	-0.0382631	0.181936	0.296118	0.0223847	0.03908	0.0307324	-0.133567	1.52459	0.276005	3	FALSE	FALSE	4
b1136	icd	29482	38899	24020	0.00691215	0.00163322	1251	isocitrate dehydrogenase (NCBI)	416	0.0126055	-1.89944	NA	NA	NA	NA	NA	NA	NA	NA	NA	NA	NA	NA	NA	NA	NA	NA	NA	FALSE	FALSE	5
b1137	ymfD	42	12	0	2.13234e-06	2.32668e-06	666	e14 prophage; predicted SAM-dependent methyltransferase (NCBI)	221	2.06586e-06	-5.6849	NA	NA	NA	NA	NA	NA	NA	NA	NA	NA	NA	NA	NA	NA	NA	NA	NA	FALSE	FALSE	5
b1138	ymfE	34	26	0	4.62007e-06	1.88351e-06	705	e14 prophage; predicted inner membrane protein (NCBI)	234	4.73932e-06	-5.32428	NA	NA	NA	NA	NA	NA	NA	NA	NA	NA	NA	NA	NA	NA	NA	NA	NA	FALSE	FALSE	5
b1139	lit	84	151	65	2.68319e-05	4.65337e-06	894	e14 prophage; cell death peptidase, inhibitor of T4 late gene expression (NCBI)	297	3.4935e-05	-4.45674	15261	e14 prophage; cell death peptidase, inhibitor of T4 late gene expression (NCBI)	-0.873258	-0.902853	-0.816239	-0.292918	-0.170265	-0.161969	-2.1878	-1.96341	-0.347307	-0.305553	-0.32643	-1.02544	-0.640372	-2.3967	3	FALSE	FALSE	4
b1140	intE	8	10	0	1.77695e-06	4.43178e-07	1128	e14 prophage; predicted integrase (NCBI)	375	2.92118e-06	-5.53444	15262	e14 prophage; predicted integrase (NCBI)	0.584671	0.970324	1.48486	1.12875	0.0790103	0.126133	1.02149	0.586376	0.121352	0.0667615	0.0940569	0.897777	1.50897	0.928303	3	FALSE	FALSE	4
b1141	xisE	6	13	0	2.31003e-06	3.32383e-07	246	e14 prophage; predicted excisionase (NCBI)	81	8.20267e-07	-6.08604	15263	e14 prophage; predicted excisionase (NCBI)	0.443714	0.027219	-0.296206	0.179377	0.115606	0.00661294	0.615518	0.2174	0.0936743	0.0318907	0.0627825	0.271893	-0.0674515	0.480885	3	FALSE	FALSE	4
b1143	ymfI	416	745	292	0.000132383	2.30452e-05	342	orf, hypothetical protein (VIMSS)	113	6.55785e-05	-4.18324	NA	NA	NA	NA	NA	NA	NA	NA	NA	NA	NA	NA	NA	NA	NA	NA	NA	FALSE	FALSE	5
b1144	ymfJ	64	68	126	1.20833e-05	3.54542e-06	309	orf, hypothetical protein (VIMSS)	102	5.40301e-06	-5.26736	NA	NA	NA	NA	NA	NA	NA	NA	NA	NA	NA	NA	NA	NA	NA	NA	NA	FALSE	FALSE	5
b1145	cohE	697	223	527	3.9626e-05	3.86119e-05	675	e14 prophage; repressor protein phage e14 (NCBI)	224	3.89117e-05	-4.40992	NA	NA	NA	NA	NA	NA	NA	NA	NA	NA	NA	NA	NA	NA	NA	NA	NA	FALSE	FALSE	5
b1146	croE	3	14	3	2.48773e-06	1.66192e-07	201	orf, hypothetical protein (VIMSS)	66	7.19779e-07	-6.1428	NA	NA	NA	NA	NA	NA	NA	NA	NA	NA	NA	NA	NA	NA	NA	NA	NA	FALSE	FALSE	5
b1147	ymfL	10	13	0	2.31003e-06	5.53972e-07	558	e14 prophage; predicted DNA-binding transcriptional regulator (RefSeq)	185	1.87345e-06	-5.72736	15269	e14 prophage; predicted DNA-binding transcriptional regulator (RefSeq)	-1.24464	0.330777	-0.064616	-0.310078	-0.516759	0.101826	0.258408	-0.0488578	0.0383265	-0.0083373	0.0149946	-0.527622	-0.21633	0.120984	3	FALSE	FALSE	4
b1148	ymfM	2	15	0	2.66542e-06	1.10794e-07	339	e14 prophage; predicted protein (NCBI)	112	1.30869e-06	-5.88316	NA	NA	NA	NA	NA	NA	NA	NA	NA	NA	NA	NA	NA	NA	NA	NA	NA	FALSE	FALSE	5
b1150	ymfR	4	3	0	5.33085e-07	2.21589e-07	183	e14 prophage; predicted protein (NCBI)	60	1.40217e-07	-6.8532	NA	NA	NA	NA	NA	NA	NA	NA	NA	NA	NA	NA	NA	NA	NA	NA	NA	FALSE	FALSE	5
b1153	ymfQ	0	0	0	0	0	585	e14 prophage; conserved protein (NCBI)	194	0	-7	15275	e14 prophage; conserved protein (NCBI)	0.970091	1.67793	1.60161	1.9695	0.301589	0.476894	1.51295	-0.39796	0.213325	-0.0859429	0.063691	1.52884	2.06179	0.643738	3	FALSE	FALSE	4
b1155	tfaP	13	18	9	3.19851e-06	7.20164e-07	414	e14 prophage; predicted protein (NCBI)	137	1.92097e-06	-5.71648	15277	e14 prophage; predicted protein (NCBI)	-0.162443	1.21231	0.936291	1.20882	-0.0334059	0.208557	-0.48672	-0.139343	-0.0850479	-0.0193709	-0.0522094	0.606143	1.23848	-0.361458	3	FALSE	FALSE	4
b1156	tfaE	5	7	4	1.24386e-06	2.76986e-07	603	e14 prophage; predicted tail fiber assembly protein (NCBI)	200	1.09057e-06	-5.96235	15278	e14 prophage; predicted tail fiber assembly protein (NCBI)	-0.693898	-1.845	-0.33876	0.0258674	-0.117115	-0.310718	-0.414222	-0.924507	-0.0571536	-0.116668	-0.0869106	-1.46583	-0.180649	-0.772916	3	FALSE	FALSE	4
b1158	pinE	14	2	0	3.5539e-07	7.75561e-07	555	e14 prophage; site-specific DNA recombinase (NCBI)	184	2.86665e-07	-6.54263	15280	e14 prophage; site-specific DNA recombinase (NCBI)	0.949545	0.196324	0.616012	0.900488	0.192935	0.0432802	0.0551187	-0.197732	0.00699904	-0.0246314	-0.00881615	0.661568	0.875552	-0.082338	3	FALSE	FALSE	4
b1159	mcrA	100	47	80	8.35166e-06	5.53972e-06	834	e14 prophage; 5-methylcytosine-specific restriction endonuclease B (NCBI)	277	1.01416e-05	-4.9939	15281	e14 prophage; 5-methylcytosine-specific restriction endonuclease B (NCBI)	-1.80929	-0.116436	-0.478462	-1.38812	-0.639543	-0.0415732	-0.608365	-0.86976	-0.196124	-0.305228	-0.250676	-1.11182	-1.07767	-0.853396	3	FALSE	FALSE	4
b1160	iraM	14	1	0	1.77695e-07	7.75561e-07	324	hypothetical protein (NCBI)	107	8.3351e-08	-7	NA	NA	NA	NA	NA	NA	NA	NA	NA	NA	NA	NA	NA	NA	NA	NA	NA	FALSE	FALSE	5
b1161	ycgX	64	12	11	2.13234e-06	3.54542e-06	405	hypothetical protein (NCBI)	134	1.2526e-06	-5.90219	NA	NA	NA	NA	NA	NA	NA	NA	NA	NA	NA	NA	NA	NA	NA	NA	NA	FALSE	FALSE	5
b1162	ycgE	198	208	228	3.69605e-05	1.09687e-05	732	predicted DNA-binding transcriptional regulator (NCBI)	243	3.93728e-05	-4.4048	15284	predicted DNA-binding transcriptional regulator (NCBI)	-2.96726	-1.92263	-1.97112	-2.65256	-0.596067	-0.404003	-1.77334	-2.46565	-0.230297	-0.329021	-0.279659	-2.82318	-2.66948	-2.44739	3	FALSE	FALSE	4
b1163	ycgF	11	41	13	7.28549e-06	6.0937e-07	1212	predicted FAD-binding phosphodiesterase (NCBI)	403	1.28711e-05	-4.89038	15285	predicted FAD-binding phosphodiesterase (NCBI)	-0.0652648	-0.755395	0.0915516	-0.0395561	-0.010131	-0.111945	-0.60989	-0.261486	-0.0741875	-0.0309528	-0.0525701	-0.473808	0.0300197	-0.503089	3	FALSE	FALSE	4
b1164	ycgZ	232	292	193	5.18869e-05	1.28522e-05	237	hypothetical protein (NCBI)	78	1.77421e-05	-4.751	15286	hypothetical protein (NCBI)	-0.699064	0.0297465	-0.0649352	-0.110681	-0.259798	0.00973908	-1.34962	-0.417188	-0.503157	-0.15929	-0.331223	-0.386431	-0.101392	-1.02007	3	FALSE	FALSE	4
b1165	ymgA	48	43	13	7.64088e-06	2.65907e-06	273	hypothetical protein (NCBI)	90	3.01466e-06	-5.52076	15287	hypothetical protein (NCBI)	-2.04702	-2.67454	-2.60123	-2.81754	-0.684912	-0.989399	-2.18402	-3.11821	-0.637316	-0.885949	-0.761632	-2.72599	-3.12853	-3.06125	4	FALSE	FALSE	5
b1166	ariR	49	182	0	3.23405e-05	2.71446e-06	267	hypothetical protein (NCBI)	88	1.24762e-05	-4.90392	NA	NA	NA	NA	NA	NA	NA	NA	NA	NA	NA	NA	NA	NA	NA	NA	NA	FALSE	FALSE	5
b1167	ymgC	26	26	5	4.62007e-06	1.44033e-06	249	hypothetical protein (NCBI)	82	1.66079e-06	-5.77969	NA	NA	NA	NA	NA	NA	NA	NA	NA	NA	NA	NA	NA	NA	NA	NA	NA	FALSE	FALSE	5
b1168	ycgG	0	3	0	5.33085e-07	0	1524	putative proteases (VIMSS)	507	1.18483e-06	-5.92634	15290	putative proteases (VIMSS)	0.881356	-0.124332	0.568413	-1.15364	0.127558	-0.0195458	-1.58296	-2.34355	-0.217833	-0.327627	-0.27273	0.437068	-0.337883	-2.26698	3	FALSE	FALSE	4
b1171	ymgD	934	329	378	5.84616e-05	5.1741e-05	330	orf, hypothetical protein (VIMSS)	109	2.7935e-05	-4.55385	NA	NA	NA	NA	NA	NA	NA	NA	NA	NA	NA	NA	NA	NA	NA	NA	NA	FALSE	FALSE	5
b1172	ymgG	724	124	140	2.20342e-05	4.01076e-05	345	conserved protein, UPF0757 family (RefSeq)	114	1.10117e-05	-4.95815	15294	conserved protein, UPF0757 family (RefSeq)	-0.0812241	-0.445157	-0.413454	-0.419812	-0.0128162	-0.0666195	0.941577	0.0830938	0.120931	0.00984531	0.0653879	-0.303906	-0.481086	0.591594	3	FALSE	FALSE	4
b1174	minE	3597	1970	2680	0.000350059	0.000199264	267	cell division topological specificity factor MinE (NCBI)	88	0.000135044	-3.86952	NA	NA	NA	NA	NA	NA	NA	NA	NA	NA	NA	NA	NA	NA	NA	NA	NA	FALSE	FALSE	5
b1175	minD	5358	2444	3324	0.000434286	0.000296818	813	membrane ATPase of the MinC-MinD-MinE system (NCBI)	270	0.000514034	-3.28901	15297	membrane ATPase of the MinC-MinD-MinE system (NCBI)	1.80854	1.72205	0.344188	0.706098	0.380778	0.411238	-1.03781	-1.03125	-0.230853	-0.18779	-0.209322	2.03839	0.606382	-1.19458	3	FALSE	FALSE	4
b1176	minC	857	364	575	6.46809e-05	4.74754e-05	696	septum formation inhibitor (NCBI)	231	6.54998e-05	-4.18376	15298	septum formation inhibitor (NCBI)	1.03994	0.613346	-0.61163	-1.77214	0.349483	0.188134	-1.63723	-2.73347	-0.232685	-0.426609	-0.329647	0.954528	-1.37627	-2.52342	3	FALSE	FALSE	4
b1177	ycgJ	461	358	202	6.36148e-05	2.55381e-05	369	hypothetical protein (NCBI)	122	3.40228e-05	-4.46823	15299	hypothetical protein (NCBI)	-0.874087	-1.13897	-1.51952	-1.2855	-0.193701	-0.23761	-1.31466	-0.93318	-0.24761	-0.153628	-0.200619	-1.16224	-1.61948	-1.29779	3	FALSE	FALSE	4
b1178	pliG	761	6872	3426	0.00122112	4.21573e-05	402	hypothetical protein (NCBI)	133	0.00071197	-3.14754	15300	hypothetical protein (NCBI)	-0.328477	0.0248732	-0.42547	-0.427103	-0.0512438	0.00366624	1.58079	1.31976	0.180556	0.152233	0.166394	-0.175286	-0.492233	1.67464	3	FALSE	FALSE	4
b1179	ycgL	2328	890	1335	0.000158148	0.000128965	294	conserved protein (NCBI)	97	6.72494e-05	-4.17231	15301	conserved protein (NCBI)	-1.59147	-1.40846	-1.58235	-1.23128	-0.64355	-0.512589	0.376672	0.38051	0.0654529	0.0608627	0.0631578	-1.73201	-1.62445	0.437159	3	FALSE	FALSE	4
b1180	ycgM	304	531	392	9.4356e-05	1.68408e-05	660	predicted isomerase/hydrolase (NCBI)	219	9.05869e-05	-4.04293	15302	predicted isomerase/hydrolase (NCBI)	0.541034	0.397797	1.61488	0.764473	0.186891	0.12837	0.601312	0.151662	0.13704	0.0319613	0.0845005	0.542035	1.37372	0.43473	3	FALSE	FALSE	4
b1181	ycgN	714	246	542	4.37129e-05	3.95536e-05	462	conserved protein (RefSeq)	153	2.93193e-05	-4.53285	15303	conserved protein (RefSeq)	1.53187	1.90797	1.55754	1.20705	0.284541	0.332405	2.17607	1.66094	0.254797	0.201118	0.227957	1.98599	1.59614	2.2153	3	FALSE	FALSE	4
b1182	hlyE	4	11	0	1.95464e-06	2.21589e-07	912	hemolysin E (VIMSS)	303	2.59634e-06	-5.58564	NA	NA	NA	NA	NA	NA	NA	NA	NA	NA	NA	NA	NA	NA	NA	NA	NA	FALSE	FALSE	5
b1183	umuD	72	27	39	4.79776e-06	3.9886e-06	420	DNA polymerase V, subunit D (NCBI)	139	2.92352e-06	-5.53409	NA	NA	NA	NA	NA	NA	NA	NA	NA	NA	NA	NA	NA	NA	NA	NA	NA	FALSE	FALSE	5
b1184	umuC	30	12	16	2.13234e-06	1.66192e-06	1269	DNA polymerase V subunit UmuC (NCBI)	422	3.94476e-06	-5.40398	15306	DNA polymerase V subunit UmuC (NCBI)	-0.0891618	0.748412	0.323074	0.0917249	-0.0182732	0.144019	1.1688	-0.0371704	0.149046	-0.00490372	0.072071	0.380618	0.239484	0.653346	3	FALSE	FALSE	4
b1185	dsbB	2221	357	804	6.34371e-05	0.000123037	531	reoxidizes DsbA protein following formation of disulfide bond in P-ring of flagella. (VIMSS)	176	4.89449e-05	-4.31029	15307	reoxidizes DsbA protein following formation of disulfide bond in P-ring of flagella. (VIMSS)	-2.41741	-2.04462	-2.15209	-3.48345	-0.992555	-0.712695	-3.60117	-3.17138	-1.19623	-0.806163	-1.0012	-2.57616	-3.25368	-3.91013	4	FALSE	FALSE	5
b1186	nhaB	1060	187	465	3.32289e-05	5.87211e-05	1542	NhaB sodium/proton transporter (Katherine Huang)	513	7.47284e-05	-4.12651	15308	NhaB sodium/proton transporter (Katherine Huang)	1.17743	0.455661	1.61394	1.03603	0.239473	0.088282	1.22502	0.841133	0.161131	0.105878	0.133504	0.942865	1.52996	1.1929	3	FALSE	FALSE	4
b1187	fadR	1840	395	917	7.01895e-05	0.000101931	720	fatty acid metabolism regulator (NCBI)	239	7.35397e-05	-4.13348	15309	fatty acid metabolism regulator (NCBI)	1.13015	0.180426	-1.28946	-1.23273	0.233066	0.0358025	-2.01749	-0.739168	-0.360867	-0.14313	-0.251998	0.756661	-1.45619	-1.59156	3	FALSE	FALSE	4
b1188	ycgB	5	287	0	5.09984e-05	2.76986e-07	1533	hypothetical protein (NCBI)	510	0.000114019	-3.94302	15310	hypothetical protein (NCBI)	-0.0225342	0.261658	0.318965	1.42338	-0.00473305	0.0511537	-0.439486	0.0434728	-0.0574715	0.00598736	-0.0257421	0.138058	1.00594	-0.228638	3	FALSE	FALSE	4
b1189	dadA	1586	181	2178	3.21628e-05	8.786e-05	1299	D-amino acid dehydrogenase small subunit (NCBI)	432	6.09101e-05	-4.21531	15311	D-amino acid dehydrogenase small subunit (NCBI)	-0.813865	0.597982	-0.0887045	-0.472534	-0.175997	0.103858	0.939391	0.462031	0.117858	0.0540662	0.0859622	-0.12464	-0.324031	0.809112	3	FALSE	FALSE	4
b1190	dadX	744	54	664	9.59553e-06	4.12155e-05	1071	alanine racemase (NCBI)	356	1.49751e-05	-4.82463	15312	alanine racemase (NCBI)	0.741956	1.24105	1.07141	1.20447	0.17753	0.263064	0.862628	1.31523	0.124902	0.188163	0.156533	1.14489	1.31398	1.25739	3	FALSE	FALSE	4
b1191	cvrA	66	55	31	9.77322e-06	3.65622e-06	1737	orf, hypothetical protein (VIMSS)	578	2.47638e-05	-4.60618	15313	orf, hypothetical protein (VIMSS)	1.98331	3.11982	2.22425	3.60611	0.304657	0.455684	2.65955	3.20403	0.341175	0.374815	0.357995	2.94629	3.36616	3.38534	3	FALSE	FALSE	4
b1192	ldcA	380	179	201	3.18074e-05	2.10509e-05	915	L,D-carboxypeptidase A (NCBI)	304	4.2389e-05	-4.37275	15314	L,D-carboxypeptidase A (NCBI)	-7.74586	-9.03608	-6.55646	-7.79142	-3.46152	-2.98182	-10.4851	-13.303	-5.13594	-5.9292	-5.53257	-9.68906	-8.28375	-13.734	1	FALSE	FALSE	2
b1193	emtA	1942	609	782	0.000108216	0.000107581	612	murein transglycosylase E (VIMSS)	203	9.63031e-05	-4.01636	NA	NA	NA	NA	NA	NA	NA	NA	NA	NA	NA	NA	NA	NA	NA	NA	NA	FALSE	FALSE	5
b1194	ycgR	3	9	0	1.59925e-06	1.66192e-07	735	protein involved in flagellar function (NCBI)	244	1.71064e-06	-5.76684	15316	protein involved in flagellar function (NCBI)	0.560185	0.310665	1.3439	0.763221	0.197449	0.0911829	1.07497	1.44715	0.176058	0.203079	0.189568	0.502785	1.21655	1.45614	3	FALSE	FALSE	4
b1195	ymgE	8	217	0	3.85598e-05	4.43178e-07	255	predicted inner membrane protein (NCBI)	84	1.41993e-05	-4.84773	15317	predicted inner membrane protein (NCBI)	-1.02476	-0.742299	-1.49549	-0.698109	-0.377854	-0.217795	-0.385876	-0.558359	-0.0702345	-0.0860811	-0.0781578	-1.02021	-1.26648	-0.545154	3	FALSE	FALSE	4
b1196	ycgY	9	5	0	8.88475e-07	4.98575e-07	441	hypothetical protein (NCBI)	146	5.68656e-07	-6.24515	15318	hypothetical protein (NCBI)	-1.13693	-1.06785	-1.55927	-1.42384	-0.25053	-0.192596	-1.28061	-1.40351	-0.232574	-0.282706	-0.25764	-1.27293	-1.7223	-1.54968	3	FALSE	FALSE	4
b1197	treA	24	243	11	4.31799e-05	1.32953e-06	1698	periplasmic trehalase (NCBI)	565	0.00010695	-3.97082	15319	periplasmic trehalase (NCBI)	0.711469	1.0084	0.920192	1.93378	0.116088	0.160393	1.19132	0.909307	0.125985	0.102583	0.114284	0.992965	1.64774	1.2128	3	FALSE	FALSE	4
b1198	dhaM	415	414	275	7.35657e-05	2.29899e-05	1419	fused predicted dihydroxyacetone-specific PTS enzymes: HPr component/EI component (RefSeq)	472	0.000152219	-3.81753	15320	fused predicted dihydroxyacetone-specific PTS enzymes: HPr component/EI component (RefSeq)	-1.68556	-1.96654	-3.83797	-3.86937	-0.332171	-0.37628	-3.34502	-3.99531	-0.566949	-0.5996	-0.583275	-2.10854	-4.44984	-4.23795	1	FALSE	FALSE	2
b1199	dhaL	285	410	357	7.28549e-05	1.57882e-05	633	dihydroxyacetone kinase, C-terminal domain (NCBI)	210	6.70703e-05	-4.17347	15321	dihydroxyacetone kinase, C-terminal domain (NCBI)	0.213574	2.05707	1.70728	0.814074	0.0658788	0.561492	0.957363	0.834002	0.142867	0.125817	0.134342	1.31096	1.4557	1.03424	3	FALSE	FALSE	4
b1200	dhaK	165	318	183	5.6507e-05	9.14054e-06	1071	putative dihydroxyacetone kinase (EC 2.7.1.2) (VIMSS)	356	8.81869e-05	-4.0546	15322	putative dihydroxyacetone kinase (EC 2.7.1.2) (VIMSS)	-0.509504	-0.43965	-0.845501	-1.11003	-0.105502	-0.0971552	-1.38125	-0.651848	-0.242425	-0.09507	-0.168748	-0.547994	-1.12903	-1.17381	3	FALSE	FALSE	4
b1201	dhaR	39	24	48	4.26468e-06	2.16049e-06	1920	putative sensor-type regulator (VIMSS)	639	1.19465e-05	-4.92276	15323	putative sensor-type regulator (VIMSS)	-1.56421	-2.45369	-1.73495	-2.2632	-0.330194	-0.487883	-3.88908	-4.47297	-0.454839	-0.527396	-0.491118	-2.31973	-2.30833	-4.82784	1	FALSE	FALSE	2
b1202	ycgV	2	3	0	5.33085e-07	1.10794e-07	2868	predicted adhesin (NCBI)	955	2.23178e-06	-5.65135	15324	predicted adhesin (NCBI)	0.635458	1.02047	0.216871	0.312034	0.090654	0.139353	0.979853	0.813458	0.109043	0.0895737	0.0993082	0.956051	0.305363	1.03537	3	FALSE	FALSE	4
b1203	ychF	11634	1907	5028	0.000338864	0.000644491	1092	translation-associated GTPase (NCBI)	363	0.000539243	-3.26822	NA	NA	NA	NA	NA	NA	NA	NA	NA	NA	NA	NA	NA	NA	NA	NA	NA	FALSE	FALSE	5
b1204	pth	1966	403	1030	7.16111e-05	0.000108911	585	peptidyl-tRNA hydrolase (NCBI)	194	6.09023e-05	-4.21537	NA	NA	NA	NA	NA	NA	NA	NA	NA	NA	NA	NA	NA	NA	NA	NA	NA	TRUE	FALSE	1
b1205	ychH	100	241	114	4.28245e-05	5.53972e-06	279	predicted inner membrane protein (NCBI)	92	1.72716e-05	-4.76267	NA	NA	NA	NA	NA	NA	NA	NA	NA	NA	NA	NA	NA	NA	NA	NA	NA	FALSE	FALSE	5
b1206	ychM	321	34	63	6.04163e-06	1.77825e-05	1680	orf, hypothetical protein (VIMSS)	559	1.48053e-05	-4.82958	15328	orf, hypothetical protein (VIMSS)	-0.544108	-0.562533	-0.362778	-0.0309616	-0.0991381	-0.0963674	0.0311255	-0.440004	0.00470149	-0.0583527	-0.0268256	-0.63892	-0.227326	-0.236066	3	FALSE	FALSE	4
b1207	prs	19750	3998	4050	0.000710424	0.0010941	948	ribose-phosphate pyrophosphokinase (NCBI)	315	0.000981025	-3.00832	NA	NA	NA	NA	NA	NA	NA	NA	NA	NA	NA	NA	NA	NA	NA	NA	NA	TRUE	FALSE	1
b1208	ispE	513	223	225	3.9626e-05	2.84188e-05	852	4-diphosphocytidyl-2-C-methyl-D-erythritol kinase (NCBI)	283	4.91607e-05	-4.30838	NA	NA	NA	NA	NA	NA	NA	NA	NA	NA	NA	NA	NA	NA	NA	NA	NA	TRUE	FALSE	1
b1209	lolB	1417	782	610	0.000138957	7.84979e-05	624	outer membrane lipoprotein LolB precursor (NCBI)	207	0.000126097	-3.8993	NA	NA	NA	NA	NA	NA	NA	NA	NA	NA	NA	NA	NA	NA	NA	NA	NA	TRUE	FALSE	1
b1210	hemA	231	115	98	2.04349e-05	1.27968e-05	1257	glutamyl-tRNA reductase (NCBI)	418	3.74456e-05	-4.4266	NA	NA	NA	NA	NA	NA	NA	NA	NA	NA	NA	NA	NA	NA	NA	NA	NA	TRUE	FALSE	1
b1211	prfA	1059	210	440	3.73159e-05	5.86657e-05	1083	peptide chain release factor 1 (NCBI)	360	5.8891e-05	-4.22995	NA	NA	NA	NA	NA	NA	NA	NA	NA	NA	NA	NA	NA	NA	NA	NA	NA	TRUE	FALSE	1
b1212	prmC	188	36	108	6.39702e-06	1.04147e-05	834	N5-glutamine S-adenosyl-L-methionine-dependent methyltransferase (NCBI)	277	7.768e-06	-5.10969	NA	NA	NA	NA	NA	NA	NA	NA	NA	NA	NA	NA	NA	NA	NA	NA	NA	TRUE	FALSE	1
b1213	ychQ	48	7	20	1.24386e-06	2.65907e-06	393	predicted transcriptional regulator (NCBI)	130	7.08873e-07	-6.14943	15335	predicted transcriptional regulator (NCBI)	-0.239981	-0.012157	-1.30155	-0.25826	-0.0704126	-0.00504314	-1.51723	-0.655857	-0.29492	-0.0959811	-0.195451	-0.145572	-0.900556	-1.25463	3	FALSE	FALSE	4
b1214	ychA	361	147	211	2.61212e-05	1.99984e-05	810	predicted transcriptional regulator (NCBI)	269	3.08032e-05	-4.5114	15336	predicted transcriptional regulator (NCBI)	0.262096	-0.380704	0.799016	0.282127	0.0908318	-0.10105	0.650763	0.869757	0.0996351	0.144798	0.122216	-0.0684782	0.624198	0.877873	3	FALSE	FALSE	4
b1215	kdsA	6456	2596	3707	0.000461296	0.000357645	855	2-dehydro-3-deoxyphosphooctonate aldolase (NCBI)	284	0.000574315	-3.24085	NA	NA	NA	NA	NA	NA	NA	NA	NA	NA	NA	NA	NA	NA	NA	NA	NA	TRUE	FALSE	1
b1216	chaA	432	197	164	3.50059e-05	2.39316e-05	1101	calcium/sodium:proton antiporter (NCBI)	366	5.61661e-05	-4.25053	15338	calcium/sodium:proton antiporter (NCBI)	0.0402909	0.992597	0.83647	0.389006	0.00652496	0.151364	0.941254	1.022	0.113995	0.122546	0.11827	0.596338	0.707529	1.13349	3	FALSE	FALSE	4
b1217	chaB	81	406	40	7.21441e-05	4.48718e-06	231	cation transport regulator (NCBI)	76	2.40362e-05	-4.61913	NA	NA	NA	NA	NA	NA	NA	NA	NA	NA	NA	NA	NA	NA	NA	NA	NA	FALSE	FALSE	5
b1218	chaC	19	25	9	4.44237e-06	1.05255e-06	696	regulatory protein for cation transport (RefSeq)	231	4.49862e-06	-5.34692	15340	regulatory protein for cation transport (RefSeq)	-1.74875	-0.291588	-0.299611	-0.555752	-0.42047	-0.0665234	0.102306	0.593598	0.018863	0.085795	0.052329	-1.17799	-0.493844	0.40178	3	FALSE	FALSE	4
b1219	ychN	2551	1120	1855	0.000199018	0.000141318	354	hypothetical protein (NCBI)	117	0.000102078	-3.99107	15341	hypothetical protein (NCBI)	0.644537	0.527881	-0.329893	0.424726	0.215541	0.156792	0.00695103	0.509596	0.00153714	0.0832267	0.0423819	0.676896	0.0547516	0.298228	3	FALSE	FALSE	4
b1220	ychO	26	21	12	3.73159e-06	1.44033e-06	1395	predicted invasin (RefSeq)	464	7.59039e-06	-5.11974	15342	predicted invasin (RefSeq)	0.555836	0.460951	0.945318	0.510686	0.156681	0.102413	0.637914	0.121409	0.0978284	0.0198143	0.0588213	0.587043	0.840624	0.438396	3	FALSE	FALSE	4
b1221	narL	1667	1224	799	0.000217499	9.23472e-05	651	DNA-binding response regulator in two-component regulatory system with NarX (or NarQ) (NCBI)	216	0.00020595	-3.68624	15343	DNA-binding response regulator in two-component regulatory system with NarX (or NarQ) (NCBI)	-0.115986	0.950555	1.25484	0.233581	-0.0299686	0.342072	-0.03072	0.107679	-0.00395616	0.0152654	0.00565463	0.481839	0.859341	0.0444321	3	FALSE	FALSE	4
b1222	narX	64	47	34	8.35166e-06	3.54542e-06	1797	sensory histidine kinase in two-component regulatory system with NarL (NCBI)	598	2.1894e-05	-4.65967	15344	sensory histidine kinase in two-component regulatory system with NarL (NCBI)	-0.0175485	-0.657836	0.288262	0.929312	-0.00505058	-0.179837	1.84776	1.44678	0.304966	0.221407	0.263186	-0.389933	0.702967	1.9021	3	FALSE	FALSE	4
b1223	narK	1	6	0	1.06617e-06	5.53972e-08	1392	nitrate/nitrite transporter (NCBI)	463	2.16401e-06	-5.66474	15345	nitrate/nitrite transporter (NCBI)	0.530955	0.718426	1.16629	-0.16797	0.188754	0.182072	0.349587	0.858609	0.0499405	0.144861	0.0974007	0.721331	0.576378	0.697552	3	FALSE	FALSE	4
b1224	narG	3	14	0	2.48773e-06	1.66192e-07	3744	nitrate reductase 1, alpha subunit (NCBI)	1247	1.35995e-05	-4.86648	15346	nitrate reductase 1, alpha subunit (NCBI)	-0.303313	-0.240478	-0.204933	-0.393912	-0.0459753	-0.0347642	0.132744	0.936278	0.0147637	0.103101	0.0589324	-0.313957	-0.345743	0.6172	3	FALSE	FALSE	4
b1225	narH	8	16	0	2.84312e-06	4.43178e-07	1539	nitrate reductase 1, beta (Fe-S) subunit (NCBI)	512	6.38141e-06	-5.19508	15347	nitrate reductase 1, beta (Fe-S) subunit (NCBI)	0.285598	0.29022	0.374363	1.55084	0.0592757	0.0564212	0.904896	1.00654	0.129273	0.115558	0.122416	0.332448	1.11151	1.10357	3	FALSE	FALSE	4
b1226	narJ	5	9	0	1.59925e-06	2.76986e-07	711	molybdenum-cofactor-assembly chaperone subunit (delta subunit) of nitrate reductase 1 (NCBI)	236	1.65456e-06	-5.78132	15348	molybdenum-cofactor-assembly chaperone subunit (delta subunit) of nitrate reductase 1 (NCBI)	0.821279	1.47495	0.0658703	1.47115	0.190766	0.318375	-1.32892	-0.694861	-0.193346	-0.118999	-0.156173	1.32573	0.887399	-1.16843	3	FALSE	FALSE	4
b1227	narI	20	22	6	3.90929e-06	1.10794e-06	678	nitrate reductase 1, gamma (cytochrome b(NR)) subunit (NCBI)	225	3.85596e-06	-5.41387	15349	nitrate reductase 1, gamma (cytochrome b(NR)) subunit (NCBI)	0.853511	0.666827	1.08044	1.15724	0.173555	0.128272	0.879483	0.250097	0.107352	0.0322364	0.0697943	0.877767	1.29193	0.652163	3	FALSE	FALSE	4
b1229	tpr	0	0	0	0	0	90	predicted protamine-like protein (RefSeq)	29	0	-7	NA	NA	NA	NA	NA	NA	NA	NA	NA	NA	NA	NA	NA	NA	NA	NA	NA	FALSE	FALSE	5
b1232	purU	5277	2324	1671	0.000412963	0.000292331	843	formyltetrahydrofolate deformylase (NCBI)	280	0.000506899	-3.29508	15352	formyltetrahydrofolate deformylase (NCBI)	0.567844	-0.617826	-2.89047	-2.41943	0.113752	-0.125963	-5.27486	-4.59958	-0.852724	-0.580974	-0.716849	-0.0288571	-3.06567	-5.70101	1	FALSE	FALSE	2
b1233	ychJ	836	328	574	5.82839e-05	4.63121e-05	459	hypothetical protein (NCBI)	152	3.88369e-05	-4.41076	15353	hypothetical protein (NCBI)	0.101651	-1.17909	-1.70887	0.120477	0.0288959	-0.322835	1.40077	0.896218	0.309695	0.156032	0.232864	-0.622058	-0.917058	1.32617	3	FALSE	FALSE	4
b1234	rssA	256	142	127	2.52327e-05	1.41817e-05	906	conserved protein (RefSeq)	301	3.32952e-05	-4.47762	15354	conserved protein (RefSeq)	1.85859	1.09243	-0.288826	0.231205	0.389803	0.221871	-0.818762	-1.04462	-0.116296	-0.144079	-0.130188	1.70377	-0.0332673	-1.07582	3	FALSE	FALSE	4
b1235	rssB	170	116	121	2.06126e-05	9.41753e-06	1014	response regulator of RpoS (NCBI)	337	3.04519e-05	-4.51639	15355	response regulator of RpoS (NCBI)	-0.174742	-0.760379	-1.37975	-2.73071	-0.0331172	-0.136304	-4.4292	-4.23194	-0.580984	-0.494267	-0.537625	-0.539892	-2.37317	-5.00051	1	FALSE	FALSE	2
b1236	galU	10550	2932	7134	0.000521001	0.000584441	909	glucose-1-phosphate uridylyltransferase (NCBI)	302	0.00068976	-3.1613	15356	glucose-1-phosphate uridylyltransferase (NCBI)	-1.54777	-1.45252	0.708291	-0.0124836	-0.438011	-0.373708	2.47085	0.760469	0.318219	0.0972836	0.207751	-1.73222	0.401725	1.8656	3	FALSE	FALSE	4
b1237	hns	86090	28848	38867	0.00512614	0.00476915	414	global DNA-binding transcriptional dual regulator H-NS (NCBI)	137	0.00307867	-2.51164	NA	NA	NA	NA	NA	NA	NA	NA	NA	NA	NA	NA	NA	NA	NA	NA	NA	FALSE	FALSE	5
b1238	tdk	1249	404	758	7.17887e-05	6.91911e-05	618	thymidine kinase (NCBI)	205	6.45152e-05	-4.19034	15358	thymidine kinase (NCBI)	1.33217	2.57507	1.83618	1.60911	0.259865	0.483637	3.43462	3.1108	0.451893	0.430924	0.441408	2.25584	1.98914	3.779	3	FALSE	FALSE	4
b1241	adhE	3485	4687	3197	0.000832856	0.000193059	2676	fused acetaldehyde-CoA dehydrogenase/iron-dependent alcohol dehydrogenase/pyruvate-formate lyase deactivase (NCBI)	891	0.00325312	-2.4877	15361	fused acetaldehyde-CoA dehydrogenase/iron-dependent alcohol dehydrogenase/pyruvate-formate lyase deactivase (NCBI)	1.79837	2.07586	2.20667	2.31935	0.279548	0.354063	1.73163	1.62669	0.192196	0.178535	0.185365	2.23678	2.6131	1.93893	3	FALSE	FALSE	4
b1242	ychE	188	10	57	1.77695e-06	1.04147e-05	648	predicted inner membrane protein (NCBI)	215	1.67481e-06	-5.77603	15362	predicted inner membrane protein (NCBI)	0.850598	1.29589	1.13664	0.668447	0.21501	0.298372	-0.446725	-0.445286	-0.0921206	-0.075508	-0.0838143	1.23928	1.04217	-0.515003	3	FALSE	FALSE	4
b1243	oppA	21419	6516	20686	0.00115786	0.00118655	1632	oligopeptide transporter subunit (NCBI)	543	0.00275618	-2.55969	15363	oligopeptide transporter subunit (NCBI)	-0.609706	-0.0746331	-0.523693	-0.237065	-0.164683	-0.0158844	0.922876	1.33948	0.126955	0.174803	0.150879	-0.395103	-0.439224	1.30617	3	FALSE	FALSE	4
b1244	oppB	2694	318	1060	5.6507e-05	0.00014924	921	oligopeptide permease ABC transporter membrane protein (NCBI)	306	7.58011e-05	-4.12032	15364	oligopeptide permease ABC transporter membrane protein (NCBI)	-0.934011	-0.768991	-0.774914	-1.70983	-0.171451	-0.129216	0.619919	-0.165483	0.0902011	-0.0188557	0.0356727	-0.983229	-1.43457	0.262369	3	FALSE	FALSE	4
b1245	oppC	2612	261	1586	4.63784e-05	0.000144698	909	oligopeptide transporter subunit (NCBI)	302	6.14008e-05	-4.21183	15365	oligopeptide transporter subunit (NCBI)	-1.10173	-0.555426	-0.541498	-0.829968	-0.222676	-0.104483	-0.198059	-0.776529	-0.0313626	-0.104722	-0.0680424	-0.95676	-0.791816	-0.562679	3	FALSE	FALSE	4
b1246	oppD	3522	474	3431	8.42274e-05	0.000195109	1014	oligopeptide transporter ATP-binding component (NCBI)	337	0.000124433	-3.90506	1936449	oligopeptide transporter ATP-binding component (NCBI)	-0.179148	-0.835721	-0.925752	0.168944	-0.0295265	-0.14008	-0.173892	-0.307237	-0.0194834	-0.0360634	-0.0277734	-0.585935	-0.436943	-0.27778	3	FALSE	FALSE	4
b1247	oppF	3935	485	2830	8.6182e-05	0.000217988	1005	oligopeptide transporter subunit (NCBI)	334	0.000126187	-3.89898	15367	oligopeptide transporter subunit (NCBI)	-0.893112	0.504799	-1.67988	-0.100118	-0.276246	0.152385	-0.121663	-0.308279	-0.015274	-0.0377932	-0.0265336	-0.224192	-1.02768	-0.248227	3	FALSE	FALSE	4
b1248	yciU	1564	523	623	9.29344e-05	8.66413e-05	330	orf, hypothetical protein (VIMSS)	109	4.44074e-05	-4.35254	NA	NA	NA	NA	NA	NA	NA	NA	NA	NA	NA	NA	NA	NA	NA	NA	NA	FALSE	FALSE	5
b1249	cls	336	252	238	4.47791e-05	1.86135e-05	1461	cardiolipin synthetase (NCBI)	486	9.54034e-05	-4.02044	15369	cardiolipin synthetase (NCBI)	0.931713	1.93891	-0.189348	0.218982	0.17679	0.337531	-0.711631	-0.0761134	-0.0960533	-0.00983261	-0.052943	1.65736	0.017109	-0.454805	3	FALSE	FALSE	4
b1250	kch	120	123	65	2.18565e-05	6.64767e-06	1254	voltage-gated potassium channel (NCBI)	417	3.99547e-05	-4.39843	15370	voltage-gated potassium channel (NCBI)	0.0903719	-0.0931325	-0.165364	-0.805988	0.0144833	-0.0142977	0.693865	0.103159	0.0933631	0.0147739	0.0540685	-0.00159384	-0.560811	0.460162	3	FALSE	FALSE	4
b1251	yciI	1251	2149	978	0.000381866	6.93019e-05	297	orf, hypothetical protein (VIMSS)	98	0.000164055	-3.78501	NA	NA	NA	NA	NA	NA	NA	NA	NA	NA	NA	NA	NA	NA	NA	NA	NA	FALSE	FALSE	5
b1252	tonB	647	218	199	3.87375e-05	3.5842e-05	720	membrane spanning protein in TonB-ExbB-ExbD complex (NCBI)	239	4.05865e-05	-4.39162	15372	membrane spanning protein in TonB-ExbB-ExbD complex (NCBI)	-1.63203	-1.4726	-0.427524	-0.830403	-0.64933	-0.519807	-1.22033	0.0309797	-0.226427	0.00563449	-0.110396	-1.79246	-0.726265	-0.686671	3	FALSE	FALSE	4
b1253	yciA	2781	426	948	7.5698e-05	0.00015406	399	predicted hydrolase (NCBI)	132	4.38037e-05	-4.35849	NA	NA	NA	NA	NA	NA	NA	NA	NA	NA	NA	NA	NA	NA	NA	NA	NA	FALSE	FALSE	5
b1254	yciB	1148	214	204	3.80267e-05	6.3596e-05	540	intracellular septation protein A (NCBI)	179	2.98396e-05	-4.52521	NA	NA	NA	NA	NA	NA	NA	NA	NA	NA	NA	NA	NA	NA	NA	NA	NA	FALSE	FALSE	5
b1255	yciC	1029	182	300	3.23405e-05	5.70037e-05	744	hypothetical protein (NCBI)	247	3.50183e-05	-4.4557	15375	hypothetical protein (NCBI)	-0.31685	-0.770697	-0.0720948	-0.299264	-0.0694892	-0.159013	1.79584	2.07563	0.34173	0.341723	0.341727	-0.627895	-0.214404	2.2352	3	FALSE	FALSE	4
b1256	ompW	331	151	253	2.68319e-05	1.83365e-05	639	outer membrane protein W (NCBI)	212	2.49367e-05	-4.60316	15376	outer membrane protein W (NCBI)	-0.488891	-0.0407225	-0.592326	-0.25932	-0.0753987	-0.00588962	-0.843838	-0.17928	-0.0938746	-0.0190597	-0.0564671	-0.305773	-0.491698	-0.590697	3	FALSE	FALSE	4
b1257	yciE	24	158	27	2.80758e-05	1.32953e-06	507	hypothetical protein (NCBI)	168	2.06773e-05	-4.68451	NA	NA	NA	NA	NA	NA	NA	NA	NA	NA	NA	NA	NA	NA	NA	NA	NA	FALSE	FALSE	5
b1258	yciF	3	164	0	2.9142e-05	1.66192e-07	501	hypothetical protein (NCBI)	166	2.1207e-05	-4.67352	15378	hypothetical protein (NCBI)	0.119517	-0.315433	0.404618	-0.445218	0.0376638	-0.0942491	-1.09987	-1.06301	-0.441338	-0.431544	-0.436441	-0.113112	-0.0234407	-1.24874	3	FALSE	FALSE	4
b1259	yciG	2	519	0	9.22237e-05	1.10794e-07	180	orf, hypothetical protein (VIMSS)	59	2.38532e-05	-4.62245	15379	orf, hypothetical protein (VIMSS)	-0.504956	-0.616744	-0.66089	-1.7163	-0.201234	-0.369176	-0.626043	-0.786304	-0.318757	-0.447995	-0.383376	-0.647614	-1.37247	-0.815419	3	FALSE	FALSE	4
b1260	trpA	544	2506	653	0.000445303	3.01361e-05	807	tryptophan synthase subunit alpha (NCBI)	268	0.00052317	-3.28136	15380	tryptophan synthase subunit alpha (NCBI)	-6.75568	-7.86957	-4.82581	-4.94458	-3.34746	-3.14606	-6.7994	-7.78713	-11.8794	-10.4933	-11.1864	-8.44389	-5.64094	-8.42154	1	FALSE	FALSE	2
b1261	trpB	550	2331	787	0.000414207	3.04685e-05	1194	tryptophan synthase subunit beta (NCBI)	397	0.000720875	-3.14214	NA	NA	NA	NA	NA	NA	NA	NA	NA	NA	NA	NA	NA	NA	NA	NA	NA	FALSE	TRUE	2
b1262	trpC	113	840	276	0.000149264	6.25989e-06	1359	N-(5-phosphoribosyl)anthranilate isomerase and indole-3-glycerolphosphate synthetase (VIMSS)	452	0.000295764	-3.52906	15382	N-(5-phosphoribosyl)anthranilate isomerase and indole-3-glycerolphosphate synthetase (VIMSS)	-6.59617	-6.02367	-4.0826	-4.19895	-2.71767	-2.6679	-11.7354	-16.9676	-7.56391	-7.96064	-7.76227	-7.28607	-4.78136	-16.5717	1	FALSE	FALSE	2
b1263	trpD	74	719	186	0.000127763	4.0994e-06	1596	bifunctional indole-3-glycerol-phosphate synthase/anthranilate phosphoribosyltransferase (NCBI)	531	0.000297406	-3.52665	NA	NA	NA	NA	NA	NA	NA	NA	NA	NA	NA	NA	NA	NA	NA	NA	NA	FALSE	FALSE	5
b1264	trpE	121	1153	319	0.000204882	6.70306e-06	1563	anthranilate synthase component I (NCBI)	520	0.000467046	-3.33064	15384	anthranilate synthase component I (NCBI)	-3.36188	-4.7192	-4.21215	-6.94956	-1.41769	-2.01594	-8.49915	-10.0028	-5.96918	-6.30868	-6.13893	-4.66562	-6.44421	-10.6821	1	FALSE	FALSE	2
b1265	trpL	166	1842	809	0.000327314	9.19594e-06	45	trp operon leader peptide (NCBI)	14	2.00884e-05	-4.69706	NA	NA	NA	NA	NA	NA	NA	NA	NA	NA	NA	NA	NA	NA	NA	NA	NA	FALSE	FALSE	5
b1266	yciV	104	45	68	7.99627e-06	5.76131e-06	882	hypothetical protein (NCBI)	293	1.02709e-05	-4.98839	NA	NA	NA	NA	NA	NA	NA	NA	NA	NA	NA	NA	NA	NA	NA	NA	NA	FALSE	FALSE	5
b1267	yciO	1415	568	522	0.000100931	7.83871e-05	621	orf, hypothetical protein (VIMSS)	206	9.1147e-05	-4.04026	NA	NA	NA	NA	NA	NA	NA	NA	NA	NA	NA	NA	NA	NA	NA	NA	NA	FALSE	FALSE	5
b1268	yciQ	5	5	0	8.88475e-07	2.76986e-07	1896	predicted inner membrane protein (NCBI)	631	2.45769e-06	-5.60947	15388	predicted inner membrane protein (NCBI)	0.524633	0.977587	0.860721	1.24807	0.0718023	0.128804	0.179639	0.214692	0.022528	0.0268842	0.0247061	0.867307	1.21751	0.227667	3	FALSE	FALSE	4
b1269	rluB	6949	899	3224	0.000159748	0.000384955	876	23S rRNA pseudouridylate synthase (NCBI)	291	0.000203788	-3.69082	15389	23S rRNA pseudouridylate synthase (NCBI)	-3.18002	-1.82069	-5.06613	-2.74589	-1.05907	-0.49938	-8.25678	-5.08661	-1.36719	-0.936137	-1.15166	-2.88716	-4.51027	-7.70381	1	FALSE	FALSE	2
b1270	btuR	257	130	184	2.31003e-05	1.42371e-05	591	cob(I)yrinic acid a,c-diamide adenosyltransferase (NCBI)	196	1.98484e-05	-4.70227	15390	cob(I)yrinic acid a,c-diamide adenosyltransferase (NCBI)	0.960972	0.873285	-0.701799	-0.572331	0.311365	0.265734	-0.839042	-0.9008	-0.163748	-0.14487	-0.154309	1.05901	-0.735619	-1.0045	3	FALSE	FALSE	4
b1271	yciK	479	238	340	4.22914e-05	2.65353e-05	759	short chain dehydrogenase (NCBI)	252	4.67202e-05	-4.3305	NA	NA	NA	NA	NA	NA	NA	NA	NA	NA	NA	NA	NA	NA	NA	NA	NA	FALSE	FALSE	5
b1272	sohB	1334	538	613	9.55999e-05	7.38999e-05	1050	predicted inner membrane peptidase (NCBI)	349	0.000146263	-3.83487	15392	predicted inner membrane peptidase (NCBI)	2.02116	1.58815	2.15712	2.74978	0.3969	0.355527	0.59866	0.747138	0.0748694	0.100689	0.0877792	2.08384	2.833	0.776997	3	FALSE	FALSE	4
b1273	yciN	5534	674	2138	0.000119766	0.000306568	252	hypothetical protein (NCBI)	83	4.35778e-05	-4.36074	NA	NA	NA	NA	NA	NA	NA	NA	NA	NA	NA	NA	NA	NA	NA	NA	NA	FALSE	FALSE	5
b1274	topA	2792	677	2134	0.000120299	0.000154669	2598	DNA topoisomerase I (NCBI)	865	0.000456175	-3.34087	NA	NA	NA	NA	NA	NA	NA	NA	NA	NA	NA	NA	NA	NA	NA	NA	NA	TRUE	FALSE	1
b1275	cysB	1291	901	4475	0.000160103	7.15178e-05	975	DNA-binding transcriptional dual regulator, O-acetyl-L-serine-binding (NCBI)	324	0.000227403	-3.6432	NA	NA	NA	NA	NA	NA	NA	NA	NA	NA	NA	NA	NA	NA	NA	NA	NA	FALSE	FALSE	5
b1276	acnA	238	862	186	0.000153173	1.31845e-05	2676	aconitate hydratase (NCBI)	891	0.00059829	-3.22309	15396	aconitate hydratase (NCBI)	-0.284938	0.777959	1.44565	0.130303	-0.0573822	0.140347	-0.615313	-1.10528	-0.0859255	-0.151109	-0.118517	0.284646	0.909877	-0.993386	3	FALSE	FALSE	4
b1277	ribA	2328	563	1161	0.000100042	0.000128965	591	GTP cyclohydrolase II protein (NCBI)	196	8.5959e-05	-4.06571	NA	NA	NA	NA	NA	NA	NA	NA	NA	NA	NA	NA	NA	NA	NA	NA	NA	TRUE	FALSE	1
b1278	pgpB	80	67	46	1.19056e-05	4.43178e-06	765	phosphatidylglycerophosphatase B (NCBI)	254	1.32567e-05	-4.87756	NA	NA	NA	NA	NA	NA	NA	NA	NA	NA	NA	NA	NA	NA	NA	NA	NA	FALSE	FALSE	5
b1279	yciS	702	351	370	6.23709e-05	3.88889e-05	309	conserved inner membrane protein (NCBI)	102	2.78891e-05	-4.55457	NA	NA	NA	NA	NA	NA	NA	NA	NA	NA	NA	NA	NA	NA	NA	NA	NA	FALSE	FALSE	5
b1280	yciM	147	93	103	1.65256e-05	8.14339e-06	1170	hypothetical protein (NCBI)	389	2.81812e-05	-4.55004	NA	NA	NA	NA	NA	NA	NA	NA	NA	NA	NA	NA	NA	NA	NA	NA	NA	FALSE	FALSE	5
b1281	pyrF	3128	1286	1074	0.000228516	0.000173283	738	orotidine 5'-phosphate decarboxylase (NCBI)	245	0.000245434	-3.61007	15401	orotidine 5'-phosphate decarboxylase (NCBI)	-4.92785	-5.41546	-3.61566	-3.74153	-3.76945	-3.25879	-6.70479	-7.32178	-9.7091	-8.92851	-9.3188	-5.97171	-4.24767	-8.09824	1	FALSE	FALSE	2
b1282	yciH	1768	628	964	0.000111592	9.79423e-05	327	orf, hypothetical protein (VIMSS)	108	5.28336e-05	-4.27709	15402	orf, hypothetical protein (VIMSS)	-2.50902	-1.34056	0.337583	-1.46565	-0.790249	-0.359575	1.1074	0.595203	0.206607	0.120952	0.163779	-2.22256	-0.651292	0.983	3	FALSE	FALSE	4
b1283	osmB	1297	1573	464	0.000279514	7.18502e-05	219	lipoprotein (NCBI)	72	8.82243e-05	-4.05441	15403	lipoprotein (NCBI)	0.263218	-0.912335	-0.203276	-1.13088	0.0384821	-0.141662	-0.627904	-0.33678	-0.0852598	-0.0431967	-0.0642282	-0.374767	-0.770277	-0.556961	3	FALSE	FALSE	4
b1284	yciT	1461	304	1266	5.40193e-05	8.09354e-05	750	predicted DNA-binding transcriptional regulator (NCBI)	249	5.89658e-05	-4.2294	15404	predicted DNA-binding transcriptional regulator (NCBI)	-1.04071	-0.163034	0.429897	0.153569	-0.290078	-0.0404197	-1.71522	-2.27547	-0.253148	-0.350634	-0.301891	-0.69498	0.336864	-2.30403	3	FALSE	FALSE	4
b1285	gmr	36	89	29	1.58148e-05	1.9943e-06	1986	modulator of Rnase II stability (NCBI)	661	4.58267e-05	-4.33888	15405	modulator of Rnase II stability (NCBI)	-0.884726	-0.0661831	-1.01428	-0.849729	-0.155493	-0.0113552	0.681166	0.425935	0.0817387	0.0493413	0.06554	-0.549008	-1.07618	0.639185	3	FALSE	FALSE	4
b1286	rnb	4732	2002	3217	0.000355745	0.00026214	1935	exoribonuclease II (NCBI)	644	0.00100433	-2.99812	NA	NA	NA	NA	NA	NA	NA	NA	NA	NA	NA	NA	NA	NA	NA	NA	NA	FALSE	FALSE	5
b1287	yciW	10	490	1223	8.70705e-05	5.53972e-07	1128	putative oxidoreductase (VIMSS)	375	0.000143138	-3.84425	15407	putative oxidoreductase (VIMSS)	-0.819438	0.345918	-0.192968	0.525981	-0.300454	0.100112	-0.795169	-0.663177	-0.13436	-0.0999662	-0.117163	-0.273387	0.192265	-0.841977	3	FALSE	FALSE	4
b1288	fabI	41315	8248	25585	0.00146563	0.00228874	789	enoyl-(acyl carrier protein) reductase (NCBI)	262	0.00168336	-2.77382	NA	NA	NA	NA	NA	NA	NA	NA	NA	NA	NA	NA	NA	NA	NA	NA	NA	TRUE	FALSE	1
b1289	ycjD	4	1	0	1.77695e-07	2.21589e-07	354	hypothetical protein (NCBI)	117	9.11408e-08	-7	15409	hypothetical protein (NCBI)	0.895077	1.23625	1.27542	1.60556	0.310713	0.399008	-0.822782	-1.27318	-0.198326	-0.244815	-0.22157	1.23052	1.66333	-1.21011	3	FALSE	FALSE	4
b1290	sapF	257	95	93	1.6881e-05	1.42371e-05	807	predicted antimicrobial peptide transporter subunit (NCBI)	268	1.98329e-05	-4.70261	NA	NA	NA	NA	NA	NA	NA	NA	NA	NA	NA	NA	NA	NA	NA	NA	NA	FALSE	FALSE	5
b1291	sapD	245	107	158	1.90134e-05	1.35723e-05	993	predicted antimicrobial peptide transporter subunit (NCBI)	330	2.75058e-05	-4.56058	NA	NA	NA	NA	NA	NA	NA	NA	NA	NA	NA	NA	NA	NA	NA	NA	NA	FALSE	FALSE	5
b1292	sapC	181	52	66	9.24014e-06	1.00269e-05	891	predicted antimicrobial peptide transporter subunit (NCBI)	296	1.19901e-05	-4.92118	NA	NA	NA	NA	NA	NA	NA	NA	NA	NA	NA	NA	NA	NA	NA	NA	NA	FALSE	FALSE	5
b1293	sapB	180	48	86	8.52936e-06	9.9715e-06	966	predicted antimicrobial peptide transporter subunit (NCBI)	321	1.20025e-05	-4.92073	NA	NA	NA	NA	NA	NA	NA	NA	NA	NA	NA	NA	NA	NA	NA	NA	NA	FALSE	FALSE	5
b1294	sapA	363	109	218	1.93687e-05	2.01092e-05	1644	predicted antimicrobial peptide transporter subunit (NCBI)	547	4.64452e-05	-4.33306	15414	predicted antimicrobial peptide transporter subunit (NCBI)	-0.724164	-0.527309	-0.273683	-0.275723	-0.138766	-0.0944901	0.904732	0.4421	0.110914	0.0530846	0.0819994	-0.722538	-0.3172	0.777594	3	FALSE	FALSE	4
b1295	ymjA	435	271	332	4.81553e-05	2.40978e-05	246	hypothetical protein (NCBI)	81	1.70994e-05	-4.76702	NA	NA	NA	NA	NA	NA	NA	NA	NA	NA	NA	NA	NA	NA	NA	NA	NA	FALSE	FALSE	5
b1296	puuP	13	48	0	8.52936e-06	7.20164e-07	1386	putative amino acid/amine transport protein (VIMSS)	461	1.72373e-05	-4.76353	15416	putative amino acid/amine transport protein (VIMSS)	-1.28227	0.482069	1.18387	1.74748	-0.419168	0.13529	1.45101	1.1384	0.310379	0.169277	0.239828	-0.461997	1.69242	1.495	3	FALSE	FALSE	4
b1297	puuA	109	822	152	0.000146065	6.0383e-06	1419	putative glutamine synthetase (EC 6.3.1.2) (VIMSS)	472	0.000302232	-3.51966	15417	putative glutamine synthetase (EC 6.3.1.2) (VIMSS)	-0.283396	-0.810195	-0.756788	-0.639895	-0.0502359	-0.136647	0.434337	-0.692033	0.0551449	-0.0961676	-0.0205114	-0.631385	-0.806375	-0.148781	3	FALSE	FALSE	4
b1298	puuD	84	607	117	0.000107861	4.65337e-06	765	probable amidotransferase subunit (VIMSS)	254	0.000120102	-3.92045	15418	probable amidotransferase subunit (VIMSS)	-0.0685119	0.405946	1.01694	1.19004	-0.0192454	0.104496	-0.298834	-0.00169554	-0.0514243	-0.000227831	-0.0258261	0.194818	1.2742	-0.173511	3	FALSE	FALSE	4
b1299	puuR	246	260	98	4.62007e-05	1.36277e-05	558	DNA-binding transcriptional repressor (NCBI)	185	3.7469e-05	-4.42633	15419	DNA-binding transcriptional repressor (NCBI)	-0.21877	-0.351345	-0.823958	-1.37139	-0.0697232	-0.128759	-2.69131	-3.56267	-0.487678	-0.525796	-0.506737	-0.329156	-1.26748	-3.61074	4	FALSE	FALSE	5
b1300	puuC	24	392	17	6.96564e-05	1.32953e-06	1488	gamma-Glu-gamma-aminobutyraldehyde dehydrogenase, NAD(P)H-dependent (NCBI)	495	0.000151153	-3.82058	15420	gamma-Glu-gamma-aminobutyraldehyde dehydrogenase, NAD(P)H-dependent (NCBI)	1.69224	1.42313	1.52486	1.87865	0.432422	0.344952	1.01394	0.326453	0.133433	0.0384074	0.0859203	1.79866	1.96502	0.773874	3	FALSE	FALSE	4
b1301	puuB	31	391	23	6.94787e-05	1.71731e-06	1281	gamma-Glu-putrescine oxidase, FAD/NAD(P)-binding (NCBI)	426	0.000129752	-3.88689	15421	gamma-Glu-putrescine oxidase, FAD/NAD(P)-binding (NCBI)	0.536538	0.981315	0.503765	0.846037	0.126918	0.215693	0.70127	1.29833	0.110915	0.167986	0.13945	0.876333	0.779308	1.15447	3	FALSE	FALSE	4
b1302	puuE	14	291	5	5.17092e-05	7.75561e-07	1266	GABA aminotransferase, PLP-dependent (NCBI)	421	9.54338e-05	-4.0203	15422	GABA aminotransferase, PLP-dependent (NCBI)	-0.0773622	-0.00849813	-0.642294	1.21964	-0.0277224	-0.00279381	-0.955225	0.416385	-0.138289	0.068764	-0.0347627	-0.0495715	0.333328	-0.311099	3	FALSE	FALSE	4
b1303	pspF	121	66	119	1.17279e-05	6.70306e-06	978	psp operon transcriptional activator (VIMSS)	325	1.67091e-05	-4.77705	15423	psp operon transcriptional activator (VIMSS)	0.694211	0.933931	0.342473	0.811288	0.155907	0.194823	0.642793	0.905594	0.0949761	0.116982	0.105979	0.940008	0.666124	0.893962	3	FALSE	FALSE	4
b1304	pspA	1652	602	1143	0.000106972	9.15162e-05	669	regulatory protein for phage-shock-protein operon (NCBI)	222	0.000104106	-3.98252	15424	regulatory protein for phage-shock-protein operon (NCBI)	0.603399	1.31918	0.249152	0.279989	0.189422	0.446356	-0.575867	-0.272234	-0.0978885	-0.0386486	-0.0682686	1.11	0.3055	-0.489651	3	FALSE	FALSE	4
b1305	pspB	341	240	339	4.26468e-05	1.88905e-05	225	phage shock protein B (NCBI)	74	1.38347e-05	-4.85903	NA	NA	NA	NA	NA	NA	NA	NA	NA	NA	NA	NA	NA	NA	NA	NA	NA	FALSE	FALSE	5
b1306	pspC	300	111	228	1.97241e-05	1.66192e-05	360	DNA-binding transcriptional activator (NCBI)	119	1.02896e-05	-4.9876	15426	DNA-binding transcriptional activator (NCBI)	-0.517521	-1.28774	-0.755224	-0.295158	-0.2111	-0.405937	-1.05202	-0.168066	-0.225812	-0.0328798	-0.129346	-1.04227	-0.606438	-0.704414	3	FALSE	FALSE	4
b1307	pspD	100	53	43	9.41783e-06	5.53972e-06	222	peripheral inner membrane phage-shock protein (NCBI)	73	3.01388e-06	-5.52087	NA	NA	NA	NA	NA	NA	NA	NA	NA	NA	NA	NA	NA	NA	NA	NA	NA	FALSE	FALSE	5
b1308	pspE	1557	590	787	0.00010484	8.62535e-05	315	thiosulfate:cyanide sulfurtransferase (rhodanese) (NCBI)	104	4.77983e-05	-4.32059	15428	thiosulfate:cyanide sulfurtransferase (rhodanese) (NCBI)	-0.186798	0.00926347	-0.0186786	0.157088	-0.0666353	0.00249016	-0.534486	1.08959	-0.100536	0.148185	0.0238242	-0.1025	0.0799104	0.320492	3	FALSE	FALSE	4
b1309	ycjM	1	0	0	0	5.53972e-08	1680	putative polysaccharide hydrolase (VIMSS)	559	0	-7	15429	putative polysaccharide hydrolase (VIMSS)	-1.4682	-1.44452	-1.12524	-1.59072	-0.23031	-0.230297	-3.05357	-2.90679	-0.459745	-0.398818	-0.429281	-1.68166	-1.56806	-3.44121	3	FALSE	FALSE	4
b1310	ycjN	0	1	0	1.77695e-07	0	1293	predicted sugar transporter subunit: periplasmic-binding component of ABC superfamily (NCBI)	430	3.34962e-07	-6.475	15430	predicted sugar transporter subunit: periplasmic-binding component of ABC superfamily (NCBI)	0.889553	1.26557	0.79111	0.92415	0.174039	0.232573	-0.647758	0.501306	-0.0841883	0.061248	-0.0114702	1.24426	0.990306	-0.0845544	3	FALSE	FALSE	4
b1311	ycjO	0	0	0	0	0	882	predicted sugar transporter subunit: membrane component of ABC superfamily (NCBI)	293	0	-7	15431	predicted sugar transporter subunit: membrane component of ABC superfamily (NCBI)	0.259033	-0.754146	-0.586386	-0.334145	0.0438146	-0.122103	1.1903	0.590339	0.151332	0.0671673	0.10925	-0.285854	-0.531469	1.02805	3	FALSE	FALSE	4
b1312	ycjP	2	0	0	0	1.10794e-07	843	predicted sugar transporter subunit: membrane component of ABC superfamily (NCBI)	280	0	-7	15432	predicted sugar transporter subunit: membrane component of ABC superfamily (NCBI)	1.08303	0.611114	1.64572	0.558901	0.233083	0.186872	-0.784762	-1.21993	-0.11485	-0.183773	-0.149312	0.978117	1.27284	-1.15741	3	FALSE	FALSE	4
b1313	ycjQ	13	13	5	2.31003e-06	7.20164e-07	1053	predicted oxidoreductase, Zn-dependent and NAD(P)-binding (NCBI)	350	3.54436e-06	-5.45046	15433	predicted oxidoreductase, Zn-dependent and NAD(P)-binding (NCBI)	0.370494	0.200547	-0.75752	-0.558951	0.0798611	0.0405913	-0.400753	-0.0644216	-0.0503158	-0.0077452	-0.0290305	0.329691	-0.760065	-0.268569	3	FALSE	FALSE	4
b1314	ycjR	6	7	0	1.24386e-06	3.32383e-07	789	putative transient receptor potential locus (VIMSS)	262	1.42865e-06	-5.84507	15434	putative transient receptor potential locus (VIMSS)	1.18313	1.44596	0.214797	1.42999	0.276633	0.328414	1.24224	1.27451	0.185265	0.229759	0.207512	1.5179	0.949618	1.45305	3	FALSE	FALSE	4
b1315	ycjS	1	2	0	3.5539e-07	5.53972e-08	1056	predicted oxidoreductase, NADH-binding (NCBI)	351	5.46845e-07	-6.26214	15435	predicted oxidoreductase, NADH-binding (NCBI)	1.69506	1.11869	2.10137	1.92734	0.387097	0.242753	0.805571	0.875738	0.102936	0.120353	0.111645	1.62452	2.32597	0.970704	3	FALSE	FALSE	4
b1316	ycjT	1	2	0	3.5539e-07	5.53972e-08	2268	predicted hydrolase (NCBI)	755	1.17626e-06	-5.9295	15436	predicted hydrolase (NCBI)	1.96996	2.23348	1.69147	1.61025	0.355601	0.401114	0.337357	0.721181	0.0436046	0.0878266	0.0657156	2.42686	1.90625	0.611147	3	FALSE	FALSE	4
b1317	ycjU	0	0	0	0	0	660	predicted beta-phosphoglucomutase (NCBI)	219	0	-7	15437	predicted beta-phosphoglucomutase (NCBI)	1.3421	1.06541	1.31276	2.32339	0.413454	0.310709	0.156055	1.29342	0.0255778	0.173088	0.0993327	1.38998	2.09933	0.836852	3	FALSE	FALSE	4
b1319	ompG	0	1	0	1.77695e-07	0	906	outer membrane porin (NCBI)	301	2.34473e-07	-6.62991	15439	outer membrane porin (NCBI)	-0.987784	-0.26431	0.269482	-0.0965185	-0.13524	-0.0345263	-0.195053	-0.689274	-0.0226976	-0.0773826	-0.0500401	-0.722897	0.0998606	-0.510566	3	FALSE	FALSE	4
b1320	ycjW	88	68	62	1.20833e-05	4.87496e-06	999	predicted DNA-binding transcriptional regulator (NCBI)	332	1.75863e-05	-4.75483	15440	predicted DNA-binding transcriptional regulator (NCBI)	0.468013	0.108094	0.526271	-0.455552	0.0768354	0.0179215	0.850781	-0.0299436	0.104893	-0.00374395	0.0505748	0.332615	0.0408293	0.473911	3	FALSE	FALSE	4
b1321	ycjX	254	98	254	1.74141e-05	1.40709e-05	1398	conserved protein with nucleoside triphosphate hydrolase domain (NCBI)	465	3.54982e-05	-4.44979	15441	conserved protein with nucleoside triphosphate hydrolase domain (NCBI)	-1.99603	-0.605785	-0.823098	-0.2756	-0.49507	-0.132724	0.130057	0.346066	0.0207913	0.0502232	0.0355072	-1.50216	-0.634333	0.27489	3	FALSE	FALSE	4
b1322	ycjF	284	112	269	1.99018e-05	1.57328e-05	1062	hypothetical protein (NCBI)	353	3.07978e-05	-4.51148	15442	hypothetical protein (NCBI)	-0.475816	-1.29355	-0.0875434	-0.187246	-0.105531	-0.256866	-1.23052	-0.903669	-0.151748	-0.10898	-0.130364	-1.02154	-0.15865	-1.23218	3	FALSE	FALSE	4
b1323	tyrR	1018	345	612	6.13047e-05	5.63944e-05	1542	DNA-binding transcriptional dual regulator, tyrosine-binding (NCBI)	513	0.000137868	-3.86054	15443	DNA-binding transcriptional dual regulator, tyrosine-binding (NCBI)	-3.0565	-0.565387	-2.04631	-1.94905	-0.842232	-0.132824	-4.16421	-4.86924	-0.66977	-0.730428	-0.700099	-2.0911	-2.30672	-5.21546	1	FALSE	FALSE	2
b1324	tpx	47473	16961	30998	0.00301388	0.00262987	507	thiol peroxidase (NCBI)	168	0.00221967	-2.65371	15444	thiol peroxidase (NCBI)	-0.735751	-0.201133	0.287825	0.329938	-0.300636	-0.0643256	-0.350077	-0.136501	-0.0589019	-0.0233149	-0.0411084	-0.54091	0.356666	-0.280926	3	FALSE	FALSE	4
b1325	ycjG	96	101	105	1.79472e-05	5.31813e-06	966	putative muconate cycloisomerase I (EC 5.5.-.-) (VIMSS)	321	2.52553e-05	-4.59765	15445	putative muconate cycloisomerase I (EC 5.5.-.-) (VIMSS)	-1.46123	-0.720402	-0.245354	-0.903936	-0.435612	-0.178118	-0.356949	-0.273101	-0.0717587	-0.0375916	-0.0546752	-1.25957	-0.663543	-0.36376	3	FALSE	FALSE	4
b1326	mpaA	109	163	113	2.89643e-05	6.0383e-06	729	murein peptide amidase A (RefSeq)	242	3.07277e-05	-4.51247	15446	murein peptide amidase A (RefSeq)	1.01175	0.647922	1.1776	0.241787	0.427724	0.262398	-0.395827	-0.45037	-0.137628	-0.142377	-0.140003	0.958212	0.819484	-0.488552	3	FALSE	FALSE	4
b1327	ycjY	25	69	10	1.22609e-05	1.38493e-06	921	predicted hydrolase (RefSeq)	306	1.64474e-05	-4.7839	15447	predicted hydrolase (RefSeq)	-0.262726	0.982226	-0.308016	0.522315	-0.0456119	0.158822	-0.198056	-0.434273	-0.0287249	-0.0543381	-0.0415315	0.415404	0.123725	-0.365075	3	FALSE	FALSE	4
b1328	ycjZ	107	74	78	1.31494e-05	5.9275e-06	900	predicted DNA-binding transcriptional regulator (NCBI)	299	1.72357e-05	-4.76357	15448	predicted DNA-binding transcriptional regulator (NCBI)	0.155811	-0.313174	0.0550699	0.631357	0.0280999	-0.0513237	-0.844245	-0.410905	-0.103931	-0.047826	-0.0758786	-0.0908535	0.396309	-0.724662	3	FALSE	FALSE	4
b1329	mppA	461	202	225	3.58944e-05	2.55381e-05	1614	putative transport periplasmic protein (VIMSS)	537	8.44992e-05	-4.07315	15449	putative transport periplasmic protein (VIMSS)	0.285057	0.780353	0.909763	0.920724	0.0432333	0.113619	0.369004	-0.0259062	0.0426006	-0.00294229	0.0198292	0.615115	1.05683	0.198087	3	FALSE	FALSE	4
b1330	ynaI	214	83	33	1.47487e-05	1.1855e-05	1032	conserved inner membrane protein (NCBI)	343	2.21768e-05	-4.6541	15450	conserved inner membrane protein (NCBI)	-0.0444022	-1.10268	0.522573	-0.0410198	-0.00774589	-0.184525	-0.696535	-0.359937	-0.0876962	-0.0423562	-0.0650262	-0.662265	0.278025	-0.609955	3	FALSE	FALSE	4
b1332	ynaJ	7207	5636	3165	0.00100149	0.000399248	258	predicted inner membrane protein (NCBI)	85	0.000373179	-3.42808	NA	NA	NA	NA	NA	NA	NA	NA	NA	NA	NA	NA	NA	NA	NA	NA	NA	FALSE	FALSE	5
b1333	uspE	542	941	440	0.000167211	3.00253e-05	951	stress-induced protein (NCBI)	316	0.000231635	-3.6352	15453	stress-induced protein (NCBI)	-0.447916	1.11909	0.632233	-0.040465	-0.141666	0.315818	2.19741	1.57389	0.451685	0.262739	0.357212	0.387501	0.341657	2.17736	3	FALSE	FALSE	4
b1334	fnr	6551	2582	2504	0.000458808	0.000362907	753	DNA-binding transcriptional dual regulator, global regulator of anaerobic growth (NCBI)	250	0.000502832	-3.29858	15454	DNA-binding transcriptional dual regulator, global regulator of anaerobic growth (NCBI)	1.1243	2.02418	0.953272	0.337438	0.333354	0.554688	0.831847	0.845019	0.141871	0.10732	0.124595	1.81777	0.745192	0.96814	3	FALSE	FALSE	4
b1335	ogt	163	94	144	1.67033e-05	9.02975e-06	516	O-6-alkylguanine-DNA:cysteine-protein methyltransferase (NCBI)	171	1.25213e-05	-4.90235	15455	O-6-alkylguanine-DNA:cysteine-protein methyltransferase (NCBI)	1.70432	1.39758	-0.605687	-0.15236	0.542949	0.423557	0.760423	0.74939	0.0965799	0.107915	0.102247	1.79088	-0.437658	0.871691	3	FALSE	FALSE	4
b1336	abgT	0	3	0	5.33085e-07	0	1527	putative pump protein (transport) (VIMSS)	508	1.18717e-06	-5.92549	15456	putative pump protein (transport) (VIMSS)	-0.821975	-0.597011	-0.958775	-0.488331	-0.211837	-0.148562	0.373861	0.487463	0.0462436	0.0601202	0.0531819	-0.819252	-0.835488	0.497286	3	FALSE	FALSE	4
b1337	abgB	5	9	0	1.59925e-06	2.76986e-07	1446	predicted peptidase, aminobenzoyl-glutamate utilization protein (NCBI)	481	3.37221e-06	-5.47209	15457	predicted peptidase, aminobenzoyl-glutamate utilization protein (NCBI)	-1.2175	-0.0989688	-0.19455	-0.391783	-0.440129	-0.0313086	0.925017	-0.485315	0.141602	-0.0736	0.0340011	-0.760062	-0.338519	0.253862	3	FALSE	FALSE	4
b1338	abgA	9	12	8	2.13234e-06	4.98575e-07	1311	putative aminohydrolase (EC 3.5.1.14) (VIMSS)	436	4.07563e-06	-5.38981	15458	putative aminohydrolase (EC 3.5.1.14) (VIMSS)	0.404561	0.167023	-0.321226	-0.723636	0.121327	0.0439203	0.456541	0.509743	0.0822421	0.0778379	0.08004	0.330004	-0.603251	0.557884	3	FALSE	FALSE	4
b1339	abgR	27	26	19	4.62007e-06	1.49573e-06	909	predicted DNA-binding transcriptional regulator (NCBI)	302	6.11656e-06	-5.21349	15459	predicted DNA-binding transcriptional regulator (NCBI)	-0.434303	1.09901	0.392683	-0.255815	-0.109701	0.249546	0.227421	0.239378	0.0308079	0.0336719	0.0322399	0.383766	0.0790207	0.269506	3	FALSE	FALSE	4
b1340	ydaL	341	140	116	2.48773e-05	1.88905e-05	564	hypothetical protein (NCBI)	187	2.03937e-05	-4.6905	NA	NA	NA	NA	NA	NA	NA	NA	NA	NA	NA	NA	NA	NA	NA	NA	NA	FALSE	FALSE	5
b1341	ydaM	7	257	0	4.56676e-05	3.87781e-07	1233	orf, hypothetical protein (VIMSS)	410	8.20812e-05	-4.08576	15461	orf, hypothetical protein (VIMSS)	1.15602	0.474166	1.19846	-0.00255961	0.212269	0.0964738	-0.145104	-0.148902	-0.0183608	-0.0178183	-0.0180895	0.941186	0.690453	-0.169744	3	FALSE	FALSE	4
b1342	ydaN	243	158	185	2.80758e-05	1.34615e-05	984	zinc transporter (NCBI)	327	4.02468e-05	-4.39527	15462	zinc transporter (NCBI)	-0.0650586	-1.28008	-0.10192	-0.767183	-0.012577	-0.238823	0.674784	0.0532206	0.0897103	0.00683611	0.0482732	-0.776614	-0.501776	0.420314	3	FALSE	FALSE	4
b1343	dbpA	258	60	92	1.06617e-05	1.42925e-05	1374	ATP-dependent RNA helicase, specific for 23S rRNA (NCBI)	457	2.13597e-05	-4.67041	15463	ATP-dependent RNA helicase, specific for 23S rRNA (NCBI)	-0.149878	-0.699784	-0.197825	-0.462132	-0.0405109	-0.17348	-1.25945	-0.183278	-0.202714	-0.0267564	-0.114735	-0.490553	-0.381026	-0.832958	3	FALSE	FALSE	4
b1344	ttcA	4772	617	2655	0.000109638	0.000264356	936	predicted C32 tRNA thiolase (NCBI)	311	0.000149476	-3.82543	15464	predicted C32 tRNA thiolase (NCBI)	0.352191	-0.422638	0.137299	0.268141	0.157674	-0.215119	-1.1275	-1.4282	-0.151295	-0.226208	-0.188752	-0.0406725	0.234081	-1.47553	3	FALSE	FALSE	4
b1345	intR	11	3	0	5.33085e-07	6.0937e-07	1236	Rac prophage; integrase (NCBI)	411	9.60484e-07	-6.01751	15465	Rac prophage; integrase (NCBI)	-0.983512	-2.52436	-1.30254	-1.99302	-0.155706	-0.377673	-1.18466	-1.024	-0.180338	-0.14122	-0.160779	-2.02527	-1.90269	-1.27517	3	FALSE	FALSE	4
b1346	ydaQ	0	3	0	5.33085e-07	0	216	orf, hypothetical protein (VIMSS)	71	1.65923e-07	-6.78009	15466	orf, hypothetical protein (VIMSS)	-0.0344527	-0.37119	-0.319542	-0.131282	-0.02013	-0.187536	0.108582	-0.752085	0.0222688	-0.212474	-0.0951025	-0.234198	-0.260283	-0.371527	3	FALSE	FALSE	4
b1347	ydaC	11	11	0	1.95464e-06	6.0937e-07	210	Rac prophage; predicted protein (NCBI)	69	5.91247e-07	-6.22823	NA	NA	NA	NA	NA	NA	NA	NA	NA	NA	NA	NA	NA	NA	NA	NA	NA	FALSE	FALSE	5
b1348	ralR	28	12	11	2.13234e-06	1.55112e-06	195	Rac prophage; restriction alleviation protein (NCBI)	64	5.98257e-07	-6.22311	15468	Rac prophage; restriction alleviation protein (NCBI)	-0.843358	-1.34174	-1.96341	-0.756469	-0.232122	-0.344511	-1.2582	-1.63349	-0.186099	-0.206422	-0.19626	-1.26157	-1.57032	-1.66952	3	FALSE	FALSE	4
b1349	recT	28	33	14	5.86393e-06	1.55112e-06	810	Rac prophage; recombination and repair protein (NCBI)	269	6.91502e-06	-5.16021	15469	Rac prophage; recombination and repair protein (NCBI)	-0.262034	0.249225	-0.447959	-1.03849	-0.057423	0.0505855	-2.09604	-2.42251	-0.315549	-0.358269	-0.336909	-0.0073952	-0.858201	-2.60878	3	FALSE	FALSE	4
b1350	recE	15	8	0	1.42156e-06	8.30958e-07	2601	Rac prophage; exonuclease VIII, 5' -> 3' specific dsDNA exonuclease (NCBI)	866	5.39678e-06	-5.26787	15470	Rac prophage; exonuclease VIII, 5' -> 3' specific dsDNA exonuclease (NCBI)	0.466968	-1.05111	0.549187	0.109108	0.11655	-0.24601	-0.22522	0.33256	-0.0260312	0.0401795	0.00707413	-0.337254	0.380067	0.0619727	3	FALSE	FALSE	4
b1351	racC	9	9	5	1.59925e-06	4.98575e-07	276	Rac prophage; predicted protein (NCBI)	91	6.37986e-07	-6.19519	15471	Rac prophage; predicted protein (NCBI)	-0.605348	-1.13004	-1.43183	-0.448294	-0.207077	-0.361152	-2.11599	-1.45903	-0.420472	-0.413035	-0.416754	-1.00193	-1.08549	-2.06404	3	FALSE	FALSE	4
b1352	kilR	2	4	0	7.1078e-07	1.10794e-07	222	orf, hypothetical protein (VIMSS)	73	2.27462e-07	-6.64309	NA	NA	NA	NA	NA	NA	NA	NA	NA	NA	NA	NA	NA	NA	NA	NA	NA	FALSE	FALSE	5
b1353	sieB	29	19	3	3.3762e-06	1.60652e-06	489	phage superinfection exclusion protein (VIMSS)	162	2.3977e-06	-5.6202	15474	phage superinfection exclusion protein (VIMSS)	0.724972	-0.39858	-0.225857	-0.130045	0.174271	-0.114638	0.52279	0.294318	0.0767014	0.044762	0.0607317	0.188443	-0.20548	0.471758	3	FALSE	FALSE	4
b1355	ydaG	55	13	26	2.31003e-06	3.04685e-06	135	orf, hypothetical protein (VIMSS)	44	4.45577e-07	-6.35108	15477	orf, hypothetical protein (VIMSS)	0.190324	-0.272932	0.328254	0.292656	0.0747084	-0.072576	0.82283	1.09645	0.110522	0.135194	0.122858	-0.0476938	0.358483	1.1081	3	FALSE	FALSE	4
b1356	racR	267	260	284	4.62007e-05	1.47911e-05	477	Rac prophage; predicted DNA-binding transcriptional regulator (NCBI)	158	3.20005e-05	-4.49484	NA	NA	NA	NA	NA	NA	NA	NA	NA	NA	NA	NA	NA	NA	NA	NA	NA	FALSE	FALSE	5
b1357	ydaS	16	9	12	1.59925e-06	8.86356e-07	297	Rac prophage; predicted DNA-binding transcriptional regulator (NCBI)	98	6.87061e-07	-6.163	NA	NA	NA	NA	NA	NA	NA	NA	NA	NA	NA	NA	NA	NA	NA	NA	NA	FALSE	FALSE	5
b1358	ydaT	24	26	16	4.62007e-06	1.32953e-06	423	Rac prophage; predicted protein (NCBI)	140	2.83549e-06	-5.54737	NA	NA	NA	NA	NA	NA	NA	NA	NA	NA	NA	NA	NA	NA	NA	NA	NA	FALSE	FALSE	5
b1359	ydaU	6	5	0	8.88475e-07	3.32383e-07	858	Rac prophage; conserved protein (NCBI)	285	1.11005e-06	-5.95466	15481	Rac prophage; conserved protein (NCBI)	1.31874	0.485961	0.373104	-0.62431	0.410283	0.145555	-0.323446	-1.23729	-0.0561508	-0.226067	-0.141109	1.04195	-0.145034	-0.901089	3	FALSE	FALSE	4
b1360	ydaV	3	2	0	3.5539e-07	1.66192e-07	747	Rac prophage; predicted DNA replication protein (NCBI)	248	3.86375e-07	-6.41299	15482	Rac prophage; predicted DNA replication protein (NCBI)	0.489114	-0.304741	-0.930977	-0.456504	0.166897	-0.11605	0.0399973	0.797935	0.00705567	0.132948	0.0700017	0.106448	-0.801062	0.483781	3	FALSE	FALSE	4
b1363	trkG	60	31	13	5.50854e-06	3.32383e-06	1458	Rac prophage; potassium transporter subunit (NCBI)	485	1.1712e-05	-4.93137	15485	Rac prophage; potassium transporter subunit (NCBI)	-0.408749	-0.96981	-1.40097	-0.237958	-0.110767	-0.270872	-2.73894	-2.73166	-0.446236	-0.522634	-0.484435	-0.795911	-0.946238	-3.15845	3	FALSE	FALSE	4
b1365	ynaK	10	6	0	1.06617e-06	5.53972e-07	264	Rac prophage; conserved protein (NCBI)	87	4.06628e-07	-6.3908	15487	Rac prophage; conserved protein (NCBI)	0.190477	0.297037	0.039256	0.904618	0.0267626	0.0400477	0.450374	-0.0375865	0.0507752	-0.0040401	0.0233675	0.281466	0.544946	0.238323	3	FALSE	FALSE	4
b1372	stfR	0	2	0	3.5539e-07	0	3363	putative membrane protein (VIMSS)	1120	1.74492e-06	-5.75823	15494	putative membrane protein (VIMSS)	0.0790285	0.614415	0.598572	0.383021	0.0154033	0.111439	-0.276375	0.165976	-0.0379483	0.0208426	-0.00855287	0.40036	0.566723	-0.063739	3	FALSE	FALSE	4
b1376	uspF	189	633	176	0.000112481	1.04701e-05	435	putative filament protein (VIMSS)	144	7.10057e-05	-4.14871	15498	putative filament protein (VIMSS)	0.596641	0.581592	0.148471	0.524987	0.116865	0.102431	1.02619	0.375967	0.145915	0.049206	0.0975605	0.680253	0.388821	0.809536	3	FALSE	FALSE	4
b1377	ompN	4	2	0	3.5539e-07	2.21589e-07	1134	outer membrane pore protein N, non-specific (NCBI)	377	5.87352e-07	-6.2311	15499	outer membrane pore protein N, non-specific (NCBI)	-0.481998	-0.73523	0.713197	-0.441196	-0.0862084	-0.124244	-0.72994	-1.25919	-0.108605	-0.182114	-0.14536	-0.702767	0.15704	-1.14842	3	FALSE	FALSE	4
b1378	ydbK	924	304	399	5.40193e-05	5.1187e-05	3525	fused predicted pyruvate-flavodoxin oxidoreductase: conserved protein/conserved protein/FeS binding protein (NCBI)	1174	0.000278015	-3.55593	15500	fused predicted pyruvate-flavodoxin oxidoreductase: conserved protein/conserved protein/FeS binding protein (NCBI)	-0.80273	-1.75608	-0.313085	-0.0923591	-0.161451	-0.380678	0.297695	0.0899707	0.0385094	0.0105955	0.0245525	-1.47733	-0.234083	0.223819	3	FALSE	FALSE	4
b1379	hslJ	1675	264	576	4.69115e-05	9.27904e-05	423	heat-inducible protein (NCBI)	140	2.87911e-05	-4.54074	15501	heat-inducible protein (NCBI)	0.561126	1.72833	2.0678	1.0707	0.173999	0.489736	0.564933	-1.09079	0.09618	-0.147537	-0.0256782	1.32182	1.81201	-0.303603	3	FALSE	FALSE	4
b1380	ldhA	2583	998	1592	0.00017734	0.000143091	990	D-lactate dehydrogenase (NCBI)	329	0.000255772	-3.59215	NA	NA	NA	NA	NA	NA	NA	NA	NA	NA	NA	NA	NA	NA	NA	NA	NA	FALSE	FALSE	5
b1381	ydbH	90	25	17	4.44237e-06	4.98575e-06	2640	hypothetical protein (NCBI)	879	1.71181e-05	-4.76654	15503	hypothetical protein (NCBI)	-0.36709	-1.12773	-1.49362	-1.24381	-0.0586414	-0.172019	0.645317	0.356079	0.0795777	0.0435449	0.0615613	-0.863037	-1.58046	0.578156	3	FALSE	FALSE	4
b1382	ynbE	270	155	146	2.75427e-05	1.49573e-05	186	predicted lipoprotein (NCBI)	61	7.36527e-06	-5.13281	NA	NA	NA	NA	NA	NA	NA	NA	NA	NA	NA	NA	NA	NA	NA	NA	NA	FALSE	FALSE	5
b1383	ydbL	190	114	113	2.02572e-05	1.05255e-05	327	orf, hypothetical protein (VIMSS)	108	9.59082e-06	-5.01814	15505	orf, hypothetical protein (VIMSS)	-0.358093	-1.63831	-0.891191	-0.67424	-0.147402	-0.79223	-0.160906	0.645206	-0.0287278	0.106074	0.0386729	-1.15262	-0.903802	0.279611	3	FALSE	FALSE	4
b1384	feaR	11	17	0	3.02081e-06	6.0937e-07	906	DNA-binding transcriptional dual regulator (NCBI)	301	3.98605e-06	-5.39946	15506	DNA-binding transcriptional dual regulator (NCBI)	-0.170265	-0.524538	-0.564406	0.499473	-0.0343568	-0.0995529	0.486703	-0.2047	0.0588601	-0.0261947	0.0163327	-0.401145	-0.0374888	0.162815	3	FALSE	FALSE	4
b1385	feaB	12	28	7	4.97546e-06	6.64767e-07	1500	phenylacetaldehyde dehydrogenase (VIMSS)	499	1.08839e-05	-4.96321	15507	phenylacetaldehyde dehydrogenase (VIMSS)	0.22839	-0.158057	1.09973	-0.150104	0.0458792	-0.0299664	0.0734728	-0.48204	0.0097454	-0.0556047	-0.0229297	0.0406069	0.548266	-0.235886	3	FALSE	FALSE	4
b1386	tynA	3	5	0	8.88475e-07	1.66192e-07	2274	tyramine oxidase, copper-requiring (NCBI)	757	2.94844e-06	-5.53041	15508	tyramine oxidase, copper-requiring (NCBI)	-0.29085	0.132307	-0.692617	-0.504529	-0.0522433	0.0223103	-0.683147	-1.09926	-0.0793452	-0.130026	-0.104686	-0.0915351	-0.691173	-1.02907	3	FALSE	FALSE	4
b1387	paaZ	4	2	0	3.5539e-07	2.21589e-07	2046	fused aldehyde dehydrogenase/enoyl-CoA hydratase (NCBI)	681	1.06097e-06	-5.9743	15509	fused aldehyde dehydrogenase/enoyl-CoA hydratase (NCBI)	0.163674	0.11843	0.649718	0.645199	0.0469433	0.0274209	1.16274	0.432622	0.150774	0.055219	0.102996	0.162872	0.74762	0.92108	3	FALSE	FALSE	4
b1388	paaA	2	3	0	5.33085e-07	1.10794e-07	930	predicted multicomponent oxygenase/reductase subunit for phenylacetic acid degradation (NCBI)	309	7.22115e-07	-6.14139	15510	predicted multicomponent oxygenase/reductase subunit for phenylacetic acid degradation (NCBI)	-1.7849	0.512884	-0.18789	-0.855585	-0.590962	0.142575	-0.868431	0.127029	-0.129817	0.0175784	-0.0561193	-0.734396	-0.602451	-0.428049	3	FALSE	FALSE	4
b1389	paaB	4	3	0	5.33085e-07	2.21589e-07	288	predicted multicomponent oxygenase/reductase subunit for phenylacetic acid degradation (NCBI)	95	2.2201e-07	-6.65363	NA	NA	NA	NA	NA	NA	NA	NA	NA	NA	NA	NA	NA	NA	NA	NA	NA	FALSE	FALSE	5
b1390	paaC	1	3	0	5.33085e-07	5.53972e-08	747	predicted multicomponent oxygenase/reductase subunit for phenylacetic acid degradation (NCBI)	248	5.79562e-07	-6.2369	15512	predicted multicomponent oxygenase/reductase subunit for phenylacetic acid degradation (NCBI)	-0.896764	1.14144	0.0324877	0.593199	-0.314791	0.335185	-0.25761	-0.501805	-0.0426348	-0.0803356	-0.0614852	0.141266	0.36124	-0.438448	3	FALSE	FALSE	4
b1391	paaD	1	1	0	1.77695e-07	5.53972e-08	498	predicted multicomponent oxygenase/reductase subunit for phenylacetic acid degradation (RefSeq)	165	1.28532e-07	-6.89099	NA	NA	NA	NA	NA	NA	NA	NA	NA	NA	NA	NA	NA	NA	NA	NA	NA	FALSE	FALSE	5
b1392	paaE	7	8	0	1.42156e-06	3.87781e-07	1071	predicted multicomponent oxygenase/reductase subunit for phenylacetic acid degradation (NCBI)	356	2.21854e-06	-5.65393	15514	predicted multicomponent oxygenase/reductase subunit for phenylacetic acid degradation (NCBI)	0.456972	1.1117	0.326998	1.52347	0.18318	0.406192	-0.27178	-0.258921	-0.125582	-0.120863	-0.123223	0.905675	1.06837	-0.306401	3	FALSE	FALSE	4
b1393	paaF	2	3	0	5.33085e-07	1.10794e-07	768	enoyl-CoA hydratase-isomerase (NCBI)	255	5.95921e-07	-6.22481	NA	NA	NA	NA	NA	NA	NA	NA	NA	NA	NA	NA	NA	NA	NA	NA	NA	FALSE	FALSE	5
b1394	paaG	5	4	0	7.1078e-07	2.76986e-07	789	enoyl-CoA hydratase (NCBI)	262	8.16372e-07	-6.08811	15516	enoyl-CoA hydratase (NCBI)	-1.96052	-0.2433	-0.731534	-1.276	-0.755002	-0.0779899	0.126927	0.661102	0.0304755	0.17728	0.103878	-1.27238	-1.15905	0.454969	3	FALSE	FALSE	4
b1395	paaH	2	3	0	5.33085e-07	1.10794e-07	1428	3-hydroxybutyryl-CoA dehydrogenase (NCBI)	475	1.11005e-06	-5.95466	15517	3-hydroxybutyryl-CoA dehydrogenase (NCBI)	1.1988	1.14103	0.891667	1.04553	0.208039	0.212313	-0.576186	0.169163	-0.0671342	0.0216151	-0.0227595	1.3509	1.11844	-0.234995	3	FALSE	FALSE	4
b1396	paaI	5	6	0	1.06617e-06	2.76986e-07	423	predicted thioesterase (NCBI)	140	6.54344e-07	-6.18419	15518	predicted thioesterase (NCBI)	0.382861	-0.00741815	0.296976	0.65858	0.121742	-0.00259813	-1.19664	-1.09453	-0.177997	-0.156385	-0.167191	0.216762	0.55169	-1.32281	3	FALSE	FALSE	4
b1397	paaJ	6	8	1	1.42156e-06	3.32383e-07	1206	acetyl-CoA acetyltransferase (NCBI)	401	2.49897e-06	-5.60224	15519	acetyl-CoA acetyltransferase (NCBI)	0.413286	0.218053	0.011655	1.1732	0.0918489	0.0561098	1.32543	0.688726	0.156585	0.0932743	0.12493	0.364504	0.684075	1.16288	3	FALSE	FALSE	4
b1398	paaK	8	15	0	2.66542e-06	4.43178e-07	1314	phenylacetyl-CoA ligase (NCBI)	437	5.10622e-06	-5.2919	NA	NA	NA	NA	NA	NA	NA	NA	NA	NA	NA	NA	NA	NA	NA	NA	NA	FALSE	FALSE	5
b1399	paaX	177	140	73	2.48773e-05	9.80531e-06	951	DNA-binding transcriptional repressor of phenylacetic acid degradation, aryl-CoA responsive (NCBI)	316	3.44621e-05	-4.46266	15521	DNA-binding transcriptional repressor of phenylacetic acid degradation, aryl-CoA responsive (NCBI)	1.18279	1.08937	-0.141067	1.10703	0.40356	0.348286	0.476528	0.567043	0.0681441	0.0931143	0.0806292	1.31183	0.557697	0.602506	3	FALSE	FALSE	4
b1400	paaY	222	213	194	3.7849e-05	1.22982e-05	591	predicted hexapeptide repeat acetyltransferase (NCBI)	196	3.25209e-05	-4.48784	NA	NA	NA	NA	NA	NA	NA	NA	NA	NA	NA	NA	NA	NA	NA	NA	NA	FALSE	FALSE	5
b1406	ydbC	60	261	40	4.63784e-05	3.32383e-06	861	predicted oxidoreductase, NAD(P)-binding (NCBI)	286	5.81478e-05	-4.23547	15528	predicted oxidoreductase, NAD(P)-binding (NCBI)	-0.267552	-0.497214	0.074905	0.768583	-0.0566053	-0.0954977	0.63101	-0.166785	0.0945781	-0.0275086	0.0335347	-0.441538	0.486988	0.26802	3	FALSE	FALSE	4
b1407	ydbD	1	1	0	1.77695e-07	5.53972e-08	2307	orf, hypothetical protein (VIMSS)	768	5.98257e-07	-6.22311	15529	orf, hypothetical protein (VIMSS)	-1.70218	-2.03865	-0.641084	-1.31309	-0.23966	-0.304105	-4.04722	-4.47037	-0.619176	-0.702255	-0.660716	-2.15977	-1.12824	-4.91764	1	FALSE	FALSE	2
b1408	ynbA	0	0	0	0	0	606	probable enzyme (VIMSS)	201	0	-7	15530	probable enzyme (VIMSS)	-0.0741274	0.413475	-0.107138	-0.0333867	-0.0151061	0.0837937	-0.540852	-0.451238	-0.0724734	-0.0588569	-0.0656651	0.195923	-0.0811321	-0.572783	3	FALSE	FALSE	4
b1409	ynbB	0	0	0	0	0	897	predicted CDP-diglyceride synthase (NCBI)	298	0	-7	15531	predicted CDP-diglyceride synthase (NCBI)	-2.08191	-2.26201	-1.48921	-1.46926	-0.557332	-0.563333	-4.93769	-4.69346	-0.963316	-0.929163	-0.946239	-2.50797	-1.70807	-5.56055	1	FALSE	FALSE	2
b1410	ynbC	2	3	0	5.33085e-07	1.10794e-07	1758	predicted hydrolase (NCBI)	585	1.36711e-06	-5.8642	15532	predicted hydrolase (NCBI)	1.8533	1.67583	1.96519	0.664641	0.355254	0.319648	1.16202	0.216723	0.152178	0.0268233	0.0895004	2.03754	1.51833	0.796016	3	FALSE	FALSE	4
b1411	ynbD	4	4	0	7.1078e-07	2.21589e-07	1293	predicted phosphatase, inner membrane protein (NCBI)	430	1.33985e-06	-5.87294	15533	predicted phosphatase, inner membrane protein (NCBI)	-0.246325	0.694962	0.202222	-0.243037	-0.0540722	0.128456	0.515758	0.963435	0.064007	0.114556	0.0892815	0.25902	-0.0235645	0.854012	3	FALSE	FALSE	4
b1412	azoR	1521	1111	909	0.000197419	8.42592e-05	606	acyl carrier protein phosphodiesterase (NCBI)	201	0.000173955	-3.75956	NA	NA	NA	NA	NA	NA	NA	NA	NA	NA	NA	NA	NA	NA	NA	NA	NA	FALSE	FALSE	5
b1413	hrpA	602	197	382	3.50059e-05	3.33491e-05	3903	ATP-dependent helicase (RefSeq)	1300	0.000199497	-3.70006	15535	ATP-dependent helicase (RefSeq)	-0.973607	-2.13064	-2.0039	-2.37398	-0.152124	-0.343898	-3.59332	-2.77427	-0.470871	-0.364646	-0.417759	-1.79224	-2.52757	-3.67633	3	FALSE	FALSE	4
b1414	ydcF	485	454	303	8.06735e-05	2.68677e-05	801	hypothetical protein (NCBI)	266	9.40729e-05	-4.02654	15536	hypothetical protein (NCBI)	0.1997	0.75745	-0.385214	0.43886	0.0474709	0.166157	0.400057	0.0562181	0.0477634	0.00746303	0.0276132	0.55261	0.0309722	0.263431	3	FALSE	FALSE	4
b1415	aldA	555	1620	349	0.000287866	3.07455e-05	1440	aldehyde dehydrogenase A, NAD-linked (NCBI)	479	0.000604474	-3.21862	15537	aldehyde dehydrogenase A, NAD-linked (NCBI)	-0.569187	0.446392	0.334823	-0.0348373	-0.128495	0.0919558	1.02946	0.436063	0.139917	0.0623858	0.101152	-0.0708959	0.173197	0.846123	3	FALSE	FALSE	4
b1418	cybB	1775	803	1345	0.000142689	9.83301e-05	531	cytochrome b(561) (VIMSS)	176	0.000110092	-3.95824	15539	cytochrome b(561) (VIMSS)	0.550841	-0.262859	-0.437848	0.362206	0.161429	-0.0854765	-0.479784	0.0340261	-0.130173	0.00758305	-0.0612948	0.166266	-0.0436721	-0.257358	3	FALSE	FALSE	4
b1419	ydcA	83	50	58	8.88475e-06	4.59797e-06	174	hypothetical protein (NCBI)	57	2.2201e-06	-5.65363	15540	hypothetical protein (NCBI)	-0.0983238	-0.115502	0.436703	-0.045919	-0.031532	-0.034509	-1.23054	-0.254564	-0.212352	-0.0576039	-0.134978	-0.123452	0.225619	-0.857422	3	FALSE	FALSE	4
b1420	mokB	4	1	0	1.77695e-07	2.21589e-07	168	regulatory peptide (NCBI)	55	4.2844e-08	-7	NA	NA	NA	NA	NA	NA	NA	NA	NA	NA	NA	NA	NA	NA	NA	NA	NA	FALSE	FALSE	5
b1421	trg	1	1	0	1.77695e-07	5.53972e-08	1641	methyl-accepting chemotaxis protein III, ribose and galactose sensor receptor (NCBI)	546	4.25324e-07	-6.37128	15542	methyl-accepting chemotaxis protein III, ribose and galactose sensor receptor (NCBI)	1.54623	2.18793	2.4336	1.9459	0.387616	0.513146	0.0202673	-0.260944	0.00267603	-0.0386968	-0.0180104	2.15592	2.5285	-0.138955	3	FALSE	FALSE	4
b1422	ydcI	458	506	256	8.99136e-05	2.53719e-05	924	putative transcriptional regulator LYSR-type (VIMSS)	307	0.000121008	-3.91718	15543	putative transcriptional regulator LYSR-type (VIMSS)	0.177426	1.51731	1.40321	2.27592	0.034662	0.27412	2.48542	1.53642	0.308216	0.202679	0.255448	0.978454	2.12415	2.32201	3	FALSE	FALSE	4
b1423	ydcJ	1	11	0	1.95464e-06	5.53972e-08	1344	hypothetical protein (NCBI)	447	3.83025e-06	-5.41677	15544	hypothetical protein (NCBI)	-1.02151	0.26393	-0.1116	-0.863868	-0.271122	0.062862	-1.68062	-1.68614	-0.290532	-0.291885	-0.291208	-0.437391	-0.563187	-1.9438	3	FALSE	FALSE	4
b1424	opgD	596	259	428	4.6023e-05	3.30167e-05	1656	glucan biosynthesis protein, periplasmic (RefSeq)	551	0.000111168	-3.95402	15545	glucan biosynthesis protein, periplasmic (RefSeq)	-1.18584	-1.90181	-1.95467	-0.975418	-0.304413	-0.455774	-1.81375	-1.07916	-0.251414	-0.14538	-0.198397	-1.78266	-1.69169	-1.67022	3	FALSE	FALSE	4
b1426	ydcH	67	85	20	1.51041e-05	3.71161e-06	225	orf, hypothetical protein (VIMSS)	74	4.89979e-06	-5.30982	NA	NA	NA	NA	NA	NA	NA	NA	NA	NA	NA	NA	NA	NA	NA	NA	NA	FALSE	FALSE	5
b1427	rimL	174	217	88	3.85598e-05	9.63912e-06	540	ribosomal-protein-L7/L12-serine acetyltransferase (NCBI)	179	3.0258e-05	-4.51916	NA	NA	NA	NA	NA	NA	NA	NA	NA	NA	NA	NA	NA	NA	NA	NA	NA	FALSE	FALSE	5
b1428	ydcK	3	83	0	1.47487e-05	1.66192e-07	981	predicted enzyme (NCBI)	326	2.10777e-05	-4.67618	15549	predicted enzyme (NCBI)	0.996012	0.00393067	0.682379	-0.0906182	0.204325	0.00083354	0.99952	1.02259	0.123163	0.11902	0.121091	0.577317	0.341653	1.16747	3	FALSE	FALSE	4
b1429	tehA	111	27	50	4.79776e-06	6.14909e-06	993	potassium-tellurite ethidium and proflavin transporter (NCBI)	330	6.94072e-06	-5.1586	NA	NA	NA	NA	NA	NA	NA	NA	NA	NA	NA	NA	NA	NA	NA	NA	NA	FALSE	FALSE	5
b1430	tehB	1103	768	870	0.00013647	6.11031e-05	594	predicted S-adenosyl-L-methionine-dependent methyltransferase (NCBI)	197	0.000117857	-3.92865	15551	predicted S-adenosyl-L-methionine-dependent methyltransferase (NCBI)	1.19886	1.48131	1.27331	0.814201	0.239527	0.279972	-0.0127752	-0.0583875	-0.00185411	-0.00705005	-0.00445208	1.5474	1.20523	-0.0410858	3	FALSE	FALSE	4
b1431	ydcL	540	882	285	0.000156727	2.99145e-05	669	predicted lipoprotein (NCBI)	222	0.000152528	-3.81665	15552	predicted lipoprotein (NCBI)	0.507574	-0.847117	0.172797	1.00541	0.159909	-0.260319	-0.234418	0.705005	-0.040171	0.128026	0.0439277	-0.196035	0.680241	0.271694	3	FALSE	FALSE	4
b1432	insQ	47	45	51	7.99627e-06	2.60367e-06	1149	IS609 transposase B (RefSeq)	382	1.33907e-05	-4.8732	15553	IS609 transposase B (RefSeq)	-0.276529	-0.392853	0.834251	0.334946	-0.0737621	-0.120657	-0.184442	0.610513	-0.0308857	0.101962	0.0355383	-0.386468	0.675036	0.245993	3	FALSE	FALSE	4
b1433	ydcO	8	12	53	2.13234e-06	4.43178e-07	1176	putative membrane transport protein (VIMSS)	391	3.65498e-06	-5.43712	15554	putative membrane transport protein (VIMSS)	0.0693656	0.549795	-0.0594319	-0.0716093	0.0323373	0.161937	1.26495	0.830599	0.265612	0.13376	0.199686	0.357473	-0.0756567	1.20987	3	FALSE	FALSE	4
b1434	ydcN	58	35	125	6.21932e-06	3.21304e-06	537	predicted DNA-binding transcriptional regulator (NCBI)	178	4.85305e-06	-5.31399	NA	NA	NA	NA	NA	NA	NA	NA	NA	NA	NA	NA	NA	NA	NA	NA	NA	FALSE	FALSE	5
b1435	ydcP	810	203	324	3.60721e-05	4.48718e-05	1962	putative collagenase (VIMSS)	653	0.000103261	-3.98606	15556	putative collagenase (VIMSS)	0.423607	-0.18165	0.503413	0.662802	0.0944019	-0.050457	-1.76176	-0.894486	-0.218986	-0.104515	-0.161751	0.139694	0.673314	-1.53358	3	FALSE	FALSE	4
b1436	yncJ	55	57	42	1.01286e-05	3.04685e-06	231	hypothetical protein (NCBI)	76	3.37455e-06	-5.47178	NA	NA	NA	NA	NA	NA	NA	NA	NA	NA	NA	NA	NA	NA	NA	NA	NA	FALSE	FALSE	5
b1438	hicB	280	233	111	4.14029e-05	1.55112e-05	417	predicted DNA-binding transcriptional regulator (RefSeq)	138	2.50474e-05	-4.60124	15559	predicted DNA-binding transcriptional regulator (RefSeq)	1.32675	0.767628	0.26507	0.963677	0.430608	0.237473	2.97769	2.62784	0.440103	0.439299	0.439701	1.20919	0.709418	3.23636	3	FALSE	FALSE	4
b1439	ydcR	213	90	184	1.59925e-05	1.17996e-05	1407	fused predicted DNA-binding transcriptional regulator/predicted amino transferase (NCBI)	468	3.28107e-05	-4.48398	15560	fused predicted DNA-binding transcriptional regulator/predicted amino transferase (NCBI)	-0.510589	-0.68297	0.167639	-1.00693	-0.1208	-0.140323	0.96163	0.333903	0.119659	0.0464006	0.0830296	-0.689102	-0.484567	0.747976	3	FALSE	FALSE	4
b1440	ydcS	11	103	0	1.83026e-05	6.0937e-07	1146	predicted spermidine/putrescine transporter subunit (NCBI)	381	3.05696e-05	-4.51471	15561	predicted spermidine/putrescine transporter subunit (NCBI)	0.633486	0.680907	0.767135	1.27479	0.119989	0.122435	0.108371	0.747703	0.0140743	0.0916682	0.0528712	0.758865	1.1789	0.494254	3	FALSE	FALSE	4
b1441	ydcT	2	10	0	1.77695e-06	1.10794e-07	1014	predicted spermidine/putrescine transporter subunit (NCBI)	337	2.62517e-06	-5.58084	15562	predicted spermidine/putrescine transporter subunit (NCBI)	0.789331	0.5243	0.572802	0.544424	0.176345	0.133357	1.12886	1.19576	0.155863	0.147327	0.151595	0.758425	0.645031	1.34212	3	FALSE	FALSE	4
b1442	ydcU	1	6	0	1.06617e-06	5.53972e-08	942	predicted spermidine/putrescine transporter subunit (NCBI)	313	1.46293e-06	-5.83478	15563	predicted spermidine/putrescine transporter subunit (NCBI)	-0.569488	0.77158	0.147263	-0.0221837	-0.127048	0.152887	-0.217138	0.0206454	-0.0307058	0.00255395	-0.0140759	0.116678	0.0722149	-0.113445	3	FALSE	FALSE	4
b1443	ydcV	1	5	0	8.88475e-07	5.53972e-08	795	predicted spermidine/putrescine transporter subunit (NCBI)	264	1.02826e-06	-5.9879	15564	predicted spermidine/putrescine transporter subunit (NCBI)	-1.2668	0.0681155	-0.953878	-0.693697	-0.395854	0.0187191	0.211648	-0.136649	0.0446643	-0.0261406	0.00926184	-0.692059	-0.951228	0.0433012	3	FALSE	FALSE	4
b1444	prr	40	228	27	4.05144e-05	2.21589e-06	1425	medium chain aldehyde dehydrogenase (NCBI)	474	8.4186e-05	-4.07476	15565	medium chain aldehyde dehydrogenase (NCBI)	-0.0381395	-1.3336	0.659083	0.345158	-0.00885435	-0.268658	-0.357958	-0.245547	-0.063659	-0.0422275	-0.0529432	-0.791972	0.579799	-0.348434	3	FALSE	FALSE	4
b1445	ydcX	383	104	22	1.84803e-05	2.12171e-05	174	orf, hypothetical protein (VIMSS)	57	4.6178e-06	-5.33556	NA	NA	NA	NA	NA	NA	NA	NA	NA	NA	NA	NA	NA	NA	NA	NA	NA	FALSE	FALSE	5
b1446	ydcY	5960	1943	4533	0.000345261	0.000330167	234	hypothetical protein (NCBI)	77	0.000116544	-3.93351	NA	NA	NA	NA	NA	NA	NA	NA	NA	NA	NA	NA	NA	NA	NA	NA	NA	FALSE	FALSE	5
b1447	ydcZ	28	29	18	5.15315e-06	1.55112e-06	450	predicted inner membrane protein (NCBI)	149	3.36598e-06	-5.47289	NA	NA	NA	NA	NA	NA	NA	NA	NA	NA	NA	NA	NA	NA	NA	NA	NA	FALSE	FALSE	5
b1448	yncA	272	345	929	6.13047e-05	1.5068e-05	519	predicted acyltransferase with acyl-CoA N-acyltransferase domain (NCBI)	172	4.62247e-05	-4.33513	NA	NA	NA	NA	NA	NA	NA	NA	NA	NA	NA	NA	NA	NA	NA	NA	NA	FALSE	FALSE	5
b1449	yncB	77	462	55	8.20951e-05	4.26559e-06	1038	predicted oxidoreductase, Zn-dependent and NAD(P)-binding (RefSeq)	345	0.000124162	-3.90601	15570	predicted oxidoreductase, Zn-dependent and NAD(P)-binding (RefSeq)	1.98697	1.86281	0.903252	0.103489	0.351625	0.314376	-0.211095	0.132113	-0.0242556	0.0159685	-0.00414353	2.22267	0.581242	-0.0456003	3	FALSE	FALSE	4
b1450	mcbR	7	56	0	9.95092e-06	3.87781e-07	666	orf, hypothetical protein (VIMSS)	221	9.64067e-06	-5.01589	15571	orf, hypothetical protein (VIMSS)	0.49028	0.327797	0.159917	0.263474	0.0968564	0.0613738	-0.29925	-0.577586	-0.037527	-0.0844308	-0.0609789	0.472317	0.244445	-0.506241	3	FALSE	FALSE	4
b1451	yncD	353	69	163	1.22609e-05	1.95552e-05	2103	predicted iron outer membrane transporter (NCBI)	700	3.76248e-05	-4.42453	15572	predicted iron outer membrane transporter (NCBI)	-1.40069	-1.29776	-0.937232	-0.90308	-0.226601	-0.21754	-1.18149	-1.34207	-0.172402	-0.198639	-0.18552	-1.55795	-1.0625	-1.45697	3	FALSE	FALSE	4
b1452	yncE	2047	1004	1081	0.000178406	0.000113398	1062	hypothetical protein (NCBI)	353	0.00027608	-3.55896	15573	hypothetical protein (NCBI)	-0.157887	-0.0548494	-1.01313	-0.356202	-0.0451593	-0.0152862	-1.26014	-1.03691	-0.180912	-0.155363	-0.168137	-0.122823	-0.790587	-1.3262	3	FALSE	FALSE	4
b1453	ansP	285	25	185	4.44237e-06	1.57882e-05	1500	L-asparagine permease (VIMSS)	499	9.71779e-06	-5.01243	15574	L-asparagine permease (VIMSS)	1.00516	0.407338	1.77647	0.893807	0.235467	0.0909466	1.02595	0.330179	0.159443	0.0412526	0.100348	0.815507	1.54168	0.782961	3	FALSE	FALSE	4
b1454	yncG	1	57	0	1.01286e-05	5.53972e-08	618	predicted enzyme (NCBI)	205	9.10239e-06	-5.04084	15575	predicted enzyme (NCBI)	-0.824559	0.0539822	-0.830839	-0.308252	-0.177046	0.0109603	0.892452	1.20845	0.109743	0.150981	0.130362	-0.444893	-0.657655	1.21295	3	FALSE	FALSE	4
b1455	yncH	0	1	0	1.77695e-07	0	213	hypothetical protein (NCBI)	70	5.45287e-08	-7	NA	NA	NA	NA	NA	NA	NA	NA	NA	NA	NA	NA	NA	NA	NA	NA	NA	FALSE	FALSE	5
b1457	ydcD	9	10	0	1.77695e-06	4.98575e-07	483	hypothetical protein (NCBI)	160	1.24637e-06	-5.90435	NA	NA	NA	NA	NA	NA	NA	NA	NA	NA	NA	NA	NA	NA	NA	NA	NA	FALSE	FALSE	5
b1460	ydcC	0	0	0	0	0	1137	hypothetical protein (NCBI)	378	0	-7	NA	NA	NA	NA	NA	NA	NA	NA	NA	NA	NA	NA	NA	NA	NA	NA	NA	FALSE	FALSE	5
b1461	pptA	323	924	220	0.00016419	1.78933e-05	234	4-oxalocrotonate tautomerase (NCBI)	77	5.54229e-05	-4.25631	15582	4-oxalocrotonate tautomerase (NCBI)	-0.251498	-1.53147	-0.902628	-0.820775	-0.0623106	-0.363881	-0.706937	-1.07244	-0.110447	-0.163582	-0.137014	-1.0294	-0.995007	-1.02733	3	FALSE	FALSE	4
b1462	yddH	3	49	0	8.70705e-06	1.66192e-07	570	orf, hypothetical protein (VIMSS)	189	7.21414e-06	-5.14182	15583	orf, hypothetical protein (VIMSS)	0.502002	-0.113176	0.328067	0.632651	0.145883	-0.0311475	0.321623	-0.144752	0.0548316	-0.0225288	0.0161514	0.224489	0.554671	0.102117	3	FALSE	FALSE	4
b1463	nhoA	53	60	24	1.06617e-05	2.93605e-06	846	N-hydroxyarylamine O-acetyltransferase (NCBI)	281	1.31336e-05	-4.88162	15584	N-hydroxyarylamine O-acetyltransferase (NCBI)	-2.24772	-1.07366	-0.501418	-0.848971	-0.479347	-0.243776	0.561547	-0.312807	0.0706254	-0.0369627	0.0168313	-1.9176	-0.779648	0.14361	3	FALSE	FALSE	4
b1464	yddE	234	195	174	3.46505e-05	1.2963e-05	894	hypothetical protein (NCBI)	297	4.51147e-05	-4.34568	15585	hypothetical protein (NCBI)	-0.516119	-0.643164	-0.681076	0.0762766	-0.114556	-0.12517	-0.0586765	-0.0304183	-0.00747771	-0.00429455	-0.00588613	-0.669312	-0.349181	-0.0514389	3	FALSE	FALSE	4
b1465	narV	7	20	0	3.5539e-06	3.87781e-07	681	nitrate reductase 2 (NRZ), gamma subunit (NCBI)	226	3.52099e-06	-5.45333	NA	NA	NA	NA	NA	NA	NA	NA	NA	NA	NA	NA	NA	NA	NA	NA	NA	FALSE	FALSE	5
b1466	narW	1	13	0	2.31003e-06	5.53972e-08	696	nitrate reductase 2 (NRZ), delta subunit (assembly subunit) (NCBI)	231	2.33928e-06	-5.63092	15587	nitrate reductase 2 (NRZ), delta subunit (assembly subunit) (NCBI)	0.00311402	0.924209	0.480765	0.593456	0.000945022	0.262822	-0.199231	-0.5952	-0.0279907	-0.0901866	-0.0590887	0.53539	0.620202	-0.458665	3	FALSE	FALSE	4
b1467	narY	3	26	0	4.62007e-06	1.66192e-07	1545	nitrate reductase 2 (NRZ), beta subunit (NCBI)	514	1.04103e-05	-4.98254	15588	nitrate reductase 2 (NRZ), beta subunit (NCBI)	-1.16433	-1.74211	-1.33032	-1.42436	-0.231558	-0.363107	0.595992	0.456009	0.118413	0.0915306	0.104972	-1.67804	-1.59041	0.607373	3	FALSE	FALSE	4
b1468	narZ	4	25	0	4.44237e-06	2.21589e-07	3741	nitrate reductase 2 (NRZ), alpha subunit (NCBI)	1246	2.42653e-05	-4.61502	15589	nitrate reductase 2 (NRZ), alpha subunit (NCBI)	1.23007	1.87213	0.669318	0.237941	0.202542	0.292846	0.459084	0.228906	0.0572612	0.0268113	0.0420363	1.79105	0.523806	0.397211	3	FALSE	FALSE	4
b1469	narU	0	14	0	2.48773e-06	0	1389	nitrate/nitrite transporter (NCBI)	462	5.03845e-06	-5.2977	15590	nitrate/nitrite transporter (NCBI)	-0.158919	-0.511686	-1.31417	-0.543575	-0.0394564	-0.127372	-0.434802	-0.903026	-0.0707609	-0.146402	-0.108581	-0.387174	-1.07257	-0.772395	3	FALSE	FALSE	4
b1470	yddJ	0	1	0	1.77695e-07	0	336	hypothetical protein (NCBI)	111	8.64669e-08	-7	NA	NA	NA	NA	NA	NA	NA	NA	NA	NA	NA	NA	NA	NA	NA	NA	NA	FALSE	FALSE	5
b1473	yddG	138	86	80	1.52818e-05	7.64482e-06	882	predicted methyl viologen efflux pump (RefSeq)	293	1.96288e-05	-4.70711	15594	predicted methyl viologen efflux pump (RefSeq)	-0.178522	0.437519	0.175439	-0.195337	-0.0306128	0.070553	0.146072	-0.090287	0.0181228	-0.0113071	0.00340784	0.149532	-0.0114882	0.0322076	3	FALSE	FALSE	4
b1474	fdnG	2	0	0	0	1.10794e-07	3048	formate dehydrogenase-N, alpha subunit, nitrate-inducible (NCBI)	1015	0	-7	15595	formate dehydrogenase-N, alpha subunit, nitrate-inducible (NCBI)	-1.52228	-1.17191	-1.64132	-0.787493	-0.311762	-0.227814	-0.00636334	-0.574875	-0.000810989	-0.0709717	-0.0358913	-1.55549	-1.40227	-0.335578	3	FALSE	FALSE	4
b1475	fdnH	2	1	0	1.77695e-07	1.10794e-07	885	formate dehydrogenase-N, Fe-S (beta) subunit, nitrate-inducible (NCBI)	294	2.2902e-07	-6.64013	15596	formate dehydrogenase-N, Fe-S (beta) subunit, nitrate-inducible (NCBI)	-0.7439	0.118656	-0.0521768	-0.696651	-0.192898	0.0243579	-0.0694441	0.145139	-0.0100728	0.0164626	0.00319488	-0.360985	-0.432336	0.0437023	3	FALSE	FALSE	4
b1476	fdnI	2	2	0	3.5539e-07	1.10794e-07	654	formate dehydrogenase-N, cytochrome B556 (gamma) subunit, nitrate-inducible (NCBI)	217	3.38078e-07	-6.47098	NA	NA	NA	NA	NA	NA	NA	NA	NA	NA	NA	NA	NA	NA	NA	NA	NA	FALSE	FALSE	5
b1477	yddM	252	130	202	2.31003e-05	1.39601e-05	285	predicted DNA-binding transcriptional regulator (RefSeq)	94	9.51915e-06	-5.0214	NA	NA	NA	NA	NA	NA	NA	NA	NA	NA	NA	NA	NA	NA	NA	NA	NA	FALSE	FALSE	5
b1478	adhP	20	773	21	0.000137358	1.10794e-06	1011	alcohol dehydrogenase (VIMSS)	336	0.000202323	-3.69395	15599	alcohol dehydrogenase (VIMSS)	1.64298	0.110022	0.350526	-0.777748	0.396018	0.0258408	0.627578	0.751125	0.228681	0.227488	0.228085	1.01209	-0.246657	0.795995	3	FALSE	FALSE	4
b1479	maeA	1331	861	1143	0.000152995	7.37337e-05	1698	NAD-linked malate dehydrogenase (malic enzyme) (VIMSS)	565	0.000378947	-3.42142	15600	NAD-linked malate dehydrogenase (malic enzyme) (VIMSS)	0.956419	0.618163	1.72454	0.60489	0.218167	0.133491	0.840589	0.786335	0.130416	0.116795	0.123605	0.909085	1.3449	0.939305	3	FALSE	FALSE	4
b1480	sra	396	15792	348	0.00280616	2.19373e-05	138	30S ribosomal subunit protein S22 (NCBI)	45	0.000553575	-3.25682	NA	NA	NA	NA	NA	NA	NA	NA	NA	NA	NA	NA	NA	NA	NA	NA	NA	FALSE	FALSE	5
b1481	bdm	19	385	33	6.84125e-05	1.05255e-06	216	orf, hypothetical protein (VIMSS)	71	2.12934e-05	-4.67175	15602	orf, hypothetical protein (VIMSS)	-0.267648	-1.20852	-0.72775	-0.675466	-0.0573146	-0.246807	-0.0625106	-0.0302116	-0.00850262	-0.00392483	-0.00621373	-0.852268	-0.810147	-0.0535332	3	FALSE	FALSE	4
b1482	osmC	431	4306	515	0.000765154	2.38762e-05	432	osmotically inducible, stress-inducible membrane protein (NCBI)	143	0.000479664	-3.31906	15603	osmotically inducible, stress-inducible membrane protein (NCBI)	0.114954	-0.671998	-1.13218	0.626618	0.0348661	-0.260254	-0.314234	0.481632	-0.0507709	0.0702444	0.00973678	-0.321609	-0.291888	0.0966472	3	FALSE	FALSE	4
b1483	ddpF	1	5	0	8.88475e-07	5.53972e-08	927	D-ala-D-ala transporter subunit (NCBI)	308	1.19963e-06	-5.92095	15604	D-ala-D-ala transporter subunit (NCBI)	1.63462	0.0846905	-0.0285003	-0.289524	0.342832	0.0166744	0.603534	0.224692	0.0769798	0.0291097	0.0530447	0.992643	-0.183611	0.478177	3	FALSE	FALSE	4
b1484	ddpD	2	4	0	7.1078e-07	1.10794e-07	987	D-ala-D-ala transporter subunit (NCBI)	328	1.02202e-06	-5.99054	15605	D-ala-D-ala transporter subunit (NCBI)	0.036665	-0.41388	-0.170678	-0.902961	0.00781849	-0.109573	0.782758	1.20243	0.134526	0.205849	0.170188	-0.217785	-0.619866	1.14615	3	FALSE	FALSE	4
b1485	ddpC	0	3	0	5.33085e-07	0	897	D-ala-D-ala transporter subunit (NCBI)	298	6.96409e-07	-6.15714	15606	D-ala-D-ala transporter subunit (NCBI)	-0.917407	-0.834097	-2.09598	0.0914014	-0.254261	-0.212817	0.700567	1.03176	0.129701	0.205817	0.167759	-1.01123	-1.15734	1.00016	3	FALSE	FALSE	4
b1486	ddpB	0	2	0	3.5539e-07	0	1023	D-ala-D-ala transporter subunit (NCBI)	340	5.29707e-07	-6.27596	NA	NA	NA	NA	NA	NA	NA	NA	NA	NA	NA	NA	NA	NA	NA	NA	NA	FALSE	FALSE	5
b1487	ddpA	4	40	0	7.1078e-06	2.21589e-07	1551	D-ala-D-a la transporter subunit (NCBI)	516	1.60782e-05	-4.79376	15608	D-ala-D-a la transporter subunit (NCBI)	-0.687876	0.238955	0.332732	0.738757	-0.21344	0.0665184	0.66692	0.810839	0.112587	0.132747	0.122667	-0.259185	0.618624	0.853184	3	FALSE	FALSE	4
b1488	ddpX	0	19	0	3.3762e-06	0	582	D-ala-D-ala dipeptidase, Zn-dependent (NCBI)	193	2.85652e-06	-5.54416	15609	D-ala-D-ala dipeptidase, Zn-dependent (NCBI)	1.60132	0.719418	0.499001	-0.427158	0.481851	0.208437	-0.321799	-0.072804	-0.071292	-0.0122898	-0.0417909	1.33988	0.0414789	-0.227824	3	FALSE	FALSE	4
b1489	dosP	3	20	0	3.5539e-06	1.66192e-07	2400	putative enzyme (VIMSS)	799	1.24481e-05	-4.9049	15610	putative enzyme (VIMSS)	0.361541	1.83449	1.74795	1.30079	0.0752568	0.352949	0.818317	0.373275	0.103734	0.0548309	0.0792824	1.26788	1.76019	0.687965	3	FALSE	FALSE	4
b1490	dosC	10	81	8	1.43933e-05	5.53972e-07	1383	predicted diguanylate cyclase (RefSeq)	460	2.90248e-05	-4.53723	15611	predicted diguanylate cyclase (RefSeq)	0.514849	-1.27794	-0.690197	-0.744955	0.085783	-0.213375	-1.89075	-1.9928	-0.258106	-0.294997	-0.276551	-0.440571	-0.828586	-2.24216	3	FALSE	FALSE	4
b1491	yddW	282	122	123	2.16788e-05	1.5622e-05	1320	predicted liprotein (NCBI)	439	4.17207e-05	-4.37965	15612	predicted liprotein (NCBI)	-1.2702	-0.365138	0.0483577	-0.390923	-0.245655	-0.0682865	-0.672371	0.00876278	-0.0854425	0.0011298	-0.0421564	-0.944165	-0.19778	-0.383135	3	FALSE	FALSE	4
b1492	gadC	3	348	0	6.18378e-05	1.66192e-07	1536	predicted glutamate:gamma-aminobutyric acid antiporter (NCBI)	511	0.000138525	-3.85847	15613	predicted glutamate:gamma-aminobutyric acid antiporter (NCBI)	0.0763124	0.27068	0.126003	0.893415	0.0138668	0.0563797	0.606092	0.596845	0.0873985	0.0788379	0.0831182	0.200336	0.588561	0.694516	3	FALSE	FALSE	4
b1494	pqqL	48	30	24	5.33085e-06	2.65907e-06	2796	predicted peptidase (NCBI)	931	2.17569e-05	-4.6624	15615	predicted peptidase (NCBI)	-1.17257	-0.262454	0.0352411	0.264628	-0.170285	-0.0388945	-0.0539253	-0.0628692	-0.00606159	-0.00689032	-0.00647596	-0.828513	0.17313	-0.0674314	3	FALSE	FALSE	4
b1495	yddB	19	18	7	3.19851e-06	1.05255e-06	2373	predicted porin protein (NCBI)	790	1.10771e-05	-4.95557	15616	predicted porin protein (NCBI)	1.46674	-0.321826	-0.0391922	1.20085	0.188673	-0.0412775	0.879204	0.65281	0.0960668	0.0694709	0.0827689	0.661018	0.670685	0.884508	3	FALSE	FALSE	4
b1496	yddA	7	4	0	7.1078e-07	3.87781e-07	1686	fused predicted multidrug transporter subunits of ABC superfamily: membrane component/ATP-binding component (NCBI)	561	1.74803e-06	-5.75745	15617	fused predicted multidrug transporter subunits of ABC superfamily: membrane component/ATP-binding component (NCBI)	0.342915	0.184119	-0.725028	-0.100022	0.0482176	0.0248753	0.0847489	0.194115	0.0095659	0.0216824	0.0156242	0.304283	-0.476343	0.161002	3	FALSE	FALSE	4
b1497	ydeM	0	3	0	5.33085e-07	0	1158	putative enzyme (VIMSS)	385	8.99723e-07	-6.04589	15618	putative enzyme (VIMSS)	-3.31193	-2.77604	-2.29527	-3.6745	-1.23905	-0.811911	-2.8662	-3.32523	-0.831234	-0.923485	-0.877359	-3.51489	-3.44665	-3.57462	4	FALSE	FALSE	5
b1498	ydeN	24	32	3	5.68624e-06	1.32953e-06	1683	putative sulfatase (VIMSS)	560	1.39593e-05	-4.85514	15619	putative sulfatase (VIMSS)	0.364375	-0.98333	-0.634447	-0.691906	0.0492748	-0.13405	-1.61008	-1.55902	-0.196146	-0.190214	-0.19318	-0.357354	-0.76577	-1.82968	3	FALSE	FALSE	4
b1499	ydeO	8	8	0	1.42156e-06	4.43178e-07	762	predicted DNA-binding transcriptional acfivator (NCBI)	253	1.57666e-06	-5.80226	NA	NA	NA	NA	NA	NA	NA	NA	NA	NA	NA	NA	NA	NA	NA	NA	NA	FALSE	FALSE	5
b1500	safA	0	0	0	0	0	198	Two component system connector membrane protein, EvgSA to PhoQP (RefSeq)	65	0	-7	NA	NA	NA	NA	NA	NA	NA	NA	NA	NA	NA	NA	NA	NA	NA	NA	NA	FALSE	FALSE	5
b1501	ydeP	22	23	10	4.08698e-06	1.21874e-06	2280	putative oxidoreductase, major subunit, acid resistance protein (Katherine Huang)	759	1.35987e-05	-4.8665	15622	putative oxidoreductase, major subunit, acid resistance protein (Katherine Huang)	-0.0895964	0.00289862	0.703496	0.154816	-0.0134144	0.000414213	0.400988	0.084778	0.0451089	0.00938395	0.0272464	-0.050055	0.495547	0.280457	3	FALSE	FALSE	4
b1502	ydeQ	7	5	0	8.88475e-07	3.87781e-07	915	predicted fimbrial-like adhesin protein (NCBI)	304	1.18405e-06	-5.92663	15623	predicted fimbrial-like adhesin protein (NCBI)	-0.632358	-1.1677	-0.968593	-2.00863	-0.151472	-0.27716	-1.36393	-2.51572	-0.304293	-0.43726	-0.370777	-1.03926	-1.7189	-2.23992	3	FALSE	FALSE	4
b1503	ydeR	2	0	0	0	1.10794e-07	504	predicted fimbrial-like adhesin protein (NCBI)	167	0	-7	15624	predicted fimbrial-like adhesin protein (NCBI)	0.934213	0.246452	0.507155	0.0890105	0.213863	0.0539831	0.283998	0.925119	0.0476459	0.126362	0.0870041	0.681657	0.344196	0.698084	3	FALSE	FALSE	4
b1504	ydeS	1	3	0	5.33085e-07	5.53972e-08	531	predicted fimbrial-like adhesin protein (NCBI)	176	4.11302e-07	-6.38584	15625	predicted fimbrial-like adhesin protein (NCBI)	-1.30142	0.121502	0.154301	-0.24285	-0.294785	0.0228282	-0.071969	-0.370316	-0.0159351	-0.0685571	-0.0422461	-0.681226	-0.0511239	-0.255353	3	FALSE	FALSE	4
b1507	hipA	134	62	101	1.10171e-05	7.42323e-06	1323	regulator with hipB (NCBI)	440	2.12506e-05	-4.67263	15628	regulator with hipB (NCBI)	-0.564371	-0.849308	-0.461675	-0.353198	-0.131409	-0.184538	-0.550687	-0.896239	-0.0708587	-0.113716	-0.0922873	-0.816188	-0.470467	-0.835383	3	FALSE	FALSE	4
b1508	hipB	175	91	156	1.61702e-05	9.69452e-06	267	DNA-binding transcriptional regulator (NCBI)	88	6.23808e-06	-5.20495	NA	NA	NA	NA	NA	NA	NA	NA	NA	NA	NA	NA	NA	NA	NA	NA	NA	FALSE	FALSE	5
b1511	lsrK	5	12	0	2.13234e-06	2.76986e-07	1593	putative kinase (VIMSS)	530	4.95432e-06	-5.30502	15632	putative kinase (VIMSS)	2.44728	2.38539	2.78941	2.28164	0.574928	0.527967	1.07114	0.761726	0.149576	0.0948723	0.122224	2.79014	2.92777	1.05821	3	FALSE	FALSE	4
b1512	lsrR	83	44	56	7.81858e-06	4.59797e-06	954	lsr operon transcriptional repressor (NCBI)	317	1.08652e-05	-4.96396	15633	lsr operon transcriptional repressor (NCBI)	0.962999	1.18563	0.825555	0.470865	0.232888	0.269218	0.510288	0.800643	0.0765107	0.12284	0.0996754	1.24051	0.748488	0.756867	3	FALSE	FALSE	4
b1513	lsrA	0	2	0	3.5539e-07	0	1536	fused AI2 transporter subunits of ABC superfamily: ATP-binding components (NCBI)	511	7.96119e-07	-6.09902	15634	fused AI2 transporter subunits of ABC superfamily: ATP-binding components (NCBI)	1.19862	0.335162	-0.555518	0.224245	0.351627	0.104125	-0.223029	-0.0228756	-0.0334324	-0.00340007	-0.0184163	0.885532	-0.191261	-0.141973	3	FALSE	FALSE	4
b1514	lsrC	0	1	0	1.77695e-07	0	1029	AI2 transporter (NCBI)	342	2.66412e-07	-6.57445	NA	NA	NA	NA	NA	NA	NA	NA	NA	NA	NA	NA	NA	NA	NA	NA	NA	FALSE	FALSE	5
b1515	lsrD	0	2	0	3.5539e-07	0	993	AI2 transporter (NCBI)	330	5.14128e-07	-6.28893	15636	AI2 transporter (NCBI)	-0.119961	-1.19891	-0.793227	-1.50112	-0.0346952	-0.332044	-1.51378	-0.523197	-0.3415	-0.0894114	-0.215455	-0.761451	-1.32464	-1.17605	3	FALSE	FALSE	4
b1516	lsrB	8	28	3	4.97546e-06	4.43178e-07	1023	AI2 transporter (NCBI)	340	7.4159e-06	-5.12984	15637	AI2 transporter (NCBI)	0.339122	0.582415	-1.25526	0.989162	0.0948044	0.156114	0.110923	0.356146	0.0172618	0.045514	0.0313879	0.532049	-0.153629	0.269662	3	FALSE	FALSE	4
b1517	lsrF	20	37	7	6.57471e-06	1.10794e-06	876	hypothetical protein (NCBI)	291	8.38729e-06	-5.07638	15638	hypothetical protein (NCBI)	0.0789353	-1.19448	-0.92984	0.0799084	0.0124178	-0.175385	0.352825	0.0804171	0.0450916	0.00975479	0.0274232	-0.644061	-0.490708	0.250132	3	FALSE	FALSE	4
b1518	lsrG	22	51	0	9.06244e-06	1.21874e-06	291	autoinducer-2 (AI-2) modifying protein LsrG (NCBI)	96	3.81389e-06	-5.41863	NA	NA	NA	NA	NA	NA	NA	NA	NA	NA	NA	NA	NA	NA	NA	NA	NA	FALSE	FALSE	5
b1519	tam	40	291	34	5.17092e-05	2.21589e-06	759	trans-aconitate 2-methyltransferase (NCBI)	252	5.71242e-05	-4.24318	15640	trans-aconitate 2-methyltransferase (NCBI)	-0.141789	0.613556	-0.378634	0.703691	-0.0403767	0.159254	0.202451	0.676533	0.0308479	0.0923866	0.0616172	0.272375	0.187672	0.507482	3	FALSE	FALSE	4
b1520	yneE	106	65	57	1.15502e-05	5.87211e-06	915	orf, hypothetical protein (VIMSS)	304	1.53927e-05	-4.81269	15641	orf, hypothetical protein (VIMSS)	-0.799505	-0.762671	-0.139545	0.0973711	-0.255541	-0.221027	0.166164	0.988743	0.0342824	0.154169	0.0942256	-0.901923	-0.024349	0.666786	3	FALSE	FALSE	4
b1521	uxaB	20	8	4	1.42156e-06	1.10794e-06	1452	tagaturonate reductase (NCBI)	483	3.00998e-06	-5.52144	1936527	tagaturonate reductase (NCBI)	2.07121	2.90568	2.72277	2.61769	0.362227	0.481085	0.481032	1.07221	0.0619645	0.123432	0.0926984	2.87341	3.08331	0.896767	3	FALSE	FALSE	4
b1522	yneF	5	1	0	1.77695e-07	2.76986e-07	948	predicted diguanylate cyclase (NCBI)	315	2.45379e-07	-6.61016	15643	predicted diguanylate cyclase (NCBI)	1.51864	0.528084	1.81359	1.15243	0.386871	0.129469	0.385253	0.85003	0.0608135	0.16695	0.113882	1.18168	1.71243	0.713191	3	FALSE	FALSE	4
b1523	yneG	263	43	116	7.64088e-06	1.45695e-05	360	hypothetical protein (NCBI)	119	3.98605e-06	-5.39946	NA	NA	NA	NA	NA	NA	NA	NA	NA	NA	NA	NA	NA	NA	NA	NA	NA	FALSE	FALSE	5
b1524	yneH	442	72	195	1.2794e-05	2.44856e-05	927	predicted glutaminase (NCBI)	308	1.72747e-05	-4.76259	NA	NA	NA	NA	NA	NA	NA	NA	NA	NA	NA	NA	NA	NA	NA	NA	NA	FALSE	FALSE	5
b1525	sad	202	152	200	2.70096e-05	1.11902e-05	1389	putative aldehyde dehydrogenase (VIMSS)	462	5.47032e-05	-4.26199	15646	putative aldehyde dehydrogenase (VIMSS)	0.923451	0.756914	0.239634	0.296264	0.211551	0.163383	-1.14019	-0.47412	-0.143286	-0.0638793	-0.103582	0.970159	0.309401	-0.932022	3	FALSE	FALSE	4
b1526	yneJ	107	55	76	9.77322e-06	5.9275e-06	882	predicted DNA-binding transcriptional regulator (NCBI)	293	1.25533e-05	-4.90124	15647	predicted DNA-binding transcriptional regulator (NCBI)	-0.0911739	-0.0568712	-0.430361	0.916762	-0.0373005	-0.0164591	1.30866	1.05551	0.208854	0.149354	0.179104	-0.0854739	0.280824	1.36495	3	FALSE	FALSE	4
b1527	yneK	0	4	0	7.1078e-07	0	1116	hypothetical protein (NCBI)	371	1.15601e-06	-5.93704	15648	hypothetical protein (NCBI)	-1.0433	-0.370237	-1.64809	-0.855124	-0.31455	-0.116082	-1.87191	-1.22484	-0.361567	-0.247935	-0.304751	-0.816108	-1.44523	-1.78791	3	FALSE	FALSE	4
b1528	ydeA	202	95	116	1.6881e-05	1.11902e-05	1191	sugar efflux transporter (NCBI)	396	2.93053e-05	-4.53305	15649	sugar efflux transporter (NCBI)	1.21824	0.972633	0.266452	1.65031	0.273253	0.206632	0.935029	1.14565	0.126482	0.134753	0.130618	1.2649	1.10664	1.20128	3	FALSE	FALSE	4
b1529	marC	156	94	83	1.67033e-05	8.64197e-06	666	predicted transporter (NCBI)	221	1.61826e-05	-4.79095	NA	NA	NA	NA	NA	NA	NA	NA	NA	NA	NA	NA	NA	NA	NA	NA	NA	FALSE	FALSE	5
b1530	marR	88	20	37	3.5539e-06	4.87496e-06	435	multiple antibiotic resistance protein; repressor of mar operon (VIMSS)	144	2.24347e-06	-5.64908	15651	multiple antibiotic resistance protein; repressor of mar operon (VIMSS)	1.46777	2.39916	1.64419	2.62565	0.521952	0.697271	-2.53847	-2.63298	-0.623949	-0.696171	-0.66006	2.23257	2.46519	-2.98574	4	FALSE	FALSE	5
b1531	marA	1160	394	606	7.00118e-05	6.42608e-05	384	multiple antibiotic resistance; transcriptional activator of defense systems (VIMSS)	127	3.89787e-05	-4.40917	15652	multiple antibiotic resistance; transcriptional activator of defense systems (VIMSS)	-0.304144	-0.373395	0.585063	0.6264	-0.106621	-0.232558	-0.154141	-0.769233	-0.0347922	-0.166444	-0.100618	-0.391178	0.699438	-0.53311	3	FALSE	FALSE	4
b1532	marB	266	29	31	5.15315e-06	1.47357e-05	219	hypothetical protein (NCBI)	72	1.62651e-06	-5.78874	NA	NA	NA	NA	NA	NA	NA	NA	NA	NA	NA	NA	NA	NA	NA	NA	NA	FALSE	FALSE	5
b1533	eamA	79	156	52	2.77204e-05	4.37638e-06	900	orf, hypothetical protein (VIMSS)	299	3.63348e-05	-4.43968	15654	orf, hypothetical protein (VIMSS)	0.699859	0.0982438	0.750666	0.855709	0.217019	0.0289465	-1.0489	-1.31319	-0.184857	-0.229282	-0.20707	0.460785	0.927441	-1.36376	3	FALSE	FALSE	4
b1534	ydeE	43	18	45	3.19851e-06	2.38208e-06	1188	predicted transporter (NCBI)	395	5.53856e-06	-5.2566	15655	predicted transporter (NCBI)	0.322211	1.11358	0.730962	1.37813	0.0624571	0.200863	-0.160531	0.407812	-0.018519	0.0522913	0.0168862	0.828955	1.21768	0.142767	3	FALSE	FALSE	4
b1535	ydeH	6	13	2	2.31003e-06	3.32383e-07	891	hypothetical protein (NCBI)	296	2.99752e-06	-5.52324	15656	hypothetical protein (NCBI)	0.211839	0.788045	0.222115	1.1192	0.0359136	0.148026	-0.441485	-0.350823	-0.0597147	-0.0474481	-0.0535814	0.577283	0.774406	-0.457439	3	FALSE	FALSE	4
[truncated: 2,696 more rows]
