# Supplementary material for: A Comparison of the Costs and Benefits of Bacterial Gene Expression
Source: PLoS One. 2016 Oct 6;11(10):e0164314. doi: 10.1371/journal.pone.0164314 (PMC5053530; doi:10.1371/journal.pone.0164314)
Supplement: S2 Table — (XLS) [file pone.0164314.s005.xls]

## Sheet: Sheet1
BNum	Gene	key	redundant	desc	comment
b0008	talB	Key	TRUE	transaldolase B (NCBI)	# redundant with talA? talB- previously reported to grow fine in minimal glucose.
b0053	surA	Key	TRUE	peptidyl-prolyl cis-trans isomerase (PPIase) (NCBI)	# periplasmic, partially redundant with skp/degP
b0068	thiB	Nutrient	NA	thiamin transporter subunit (NCBI)	#
b0104	guaC	Nutrient	NA	guanosine 5'-monophosphate oxidoreductase (NCBI)	# nucleotide salvage or degradation, not synthesis
b0112	aroP	Nutrient	NA	aromatic amino acid transporter (NCBI)	#
b0120	speD	Key	TRUE	S-adenosylmethionine decarboxylase proenzyme (NCBI)	# A speD- strain should have no spermidine but putrescine is probably sufficient
b0123	cueO	Key	TRUE	multicopper oxidase (laccase) (NCBI)	# redundant with pcoA?
b0124	gcd	Nutrient	NA	glucose dehydrogenase (NCBI)	# requires PQQ which E. coli cannot make and is not in M9
b0150	fhuA	Nutrient	NA	ferrichrome outer membrane transporter (NCBI)	#
b0161	degP	Key	TRUE	serine endoprotease (protease Do), membrane-associated (NCBI)	# redundant
b0178	skp	Key	TRUE	periplasmic chaperone (NCBI)	# redundant
b0197	metQ	Nutrient	NA	DL-methionine transporter subunit (NCBI)	#
b0199	metN	Nutrient	NA	DL-methionine transporter subunit (NCBI)	#
b0211	mltD	Key	TRUE	predicted membrane-bound lytic murein transglycosylase D (NCBI)	# redundant with mltC mltE?
b0220	ivy	Stress	NA	inhibitor of vertebrate C-lysozyme (NCBI)	#
b0237	pepD	Nutrient	NA	aminoacyl-histidine dipeptidase (peptidase D) (NCBI)	#
b0238	gpt	Nutrient	NA	xanthine phosphoribosyltransferase (NCBI)	# partially redundant (Holden76), nucleotide salvage or degradation, not synthesis
b0273	argF	Key	TRUE	CP4-6 prophage; ornithine carbamoyltransferase 2, chain F (NCBI)	# redundant
b0280	yagN		NA	CP4-6 prophage; predicted protein (NCBI)	#
b0287	yagU		NA	conserved inner membrane protein (NCBI)	#
b0325	yahK		NA	predicted oxidoreductase, Zn-dependent and NAD(P)-binding (NCBI)	#
b0329	yahO		NA	hypothetical protein (NCBI)	#
b0336	codB	Nutrient	NA	cytosine transporter (NCBI)	#
b0337	codA	Nutrient	NA	cytosine deaminase (NCBI)	# or b/c operon with codB?
b0356	frmA	Stress	NA	alcohol dehydrogenase class III/glutathione-dependent formaldehyde dehydrogenase (NCBI)	# detoxification
b0407	yajC	Key	FALSE	preprotein translocase subunit YajC (NCBI)	# non essential member of essential complex
b0411	tsx	Nutrient	NA	nucleoside channel, receptor of phage T6 and colicin K (NCBI)	#
b0426	yajQ		NA	orf, hypothetical protein (VIMSS)	#
b0429	cyoD	Key	TRUE	cytochrome o ubiquinol oxidase subunit IV (NCBI)	# redundant b/c of other terminal oxidases, cytochrome bd-I and bd-II
b0430	cyoC	Key	TRUE	cytochrome o ubiquinol oxidase subunit III (NCBI)	# redundant
b0431	cyoB	Key	TRUE	cytochrome o ubiquinol oxidase subunit I (NCBI)	# redundant
b0432	cyoA	Key	TRUE	cytochrome o ubiquinol oxidase subunit II (NCBI)	# redundant
b0434	yajG		NA	putative polymerase/proteinase (VIMSS)	#
b0440	hupB		NA	HU, DNA-binding transcriptional regulator, beta subunit (NCBI)	#
b0441	ppiD	Key	TRUE	peptidyl-prolyl cis-trans isomerase (rotamase D) (NCBI)	# periplasmic chaperone, NOT PPIase; synthetic lethal with surA? (conflicting reports), redundant
b0453	ybaY		NA	glycoprotein/polysaccharide metabolism (VIMSS)	#
b0462	acrB	Stress	NA	multidrug efflux system protein (NCBI)	#
b0463	acrA	Stress	NA	multidrug efflux system (NCBI)	#
b0469	apt	Nutrient	NA	adenine phosphoribosyltransferase (NCBI)	# nucleotide salvage or degradation, not synthesis
b0471	ybaB		NA	hypothetical protein (NCBI)	#
b0473	htpG	Key	TRUE	heat shock protein 90 (NCBI)	# chaperone, likely redundant
b0480	ushA	Nutrient	NA	UDP-sugar hydrolase (NCBI)	# periplasmic, nucleotide salvage or degradation, not synthesis
b0492	ybbN		NA	putative thioredoxin-like protein (VIMSS)	#
b0557	borD		NA	DLP12 prophage; predicted lipoprotein (NCBI)	#
b0565	ompT	Stress	NA	DLP12 prophage; outer membrane protease VII (outer membrane protein 3b) (NCBI)	# cleaves bacteriocidal peptides, so likely for defense
b0578	nfsB	Nutrient	NA	dihydropteridine reductase, NAD(P)H-dependent, oxygen-insensitive (NCBI)	# for using wierd N sources? very detrimental on nitrofurantoin as reported (nfnB in our annotation)
b0605	ahpC	Key	TRUE	alkyl hydroperoxide reductase, C22 subunit (NCBI)	# oxidative repair, probably redundant
b0606	ahpF	Key	TRUE	alkyl hydroperoxide reductase, F52a subunit; detoxification of hydroperoxides (VIMSS)	# oxidative repair, probably redundant
b0633	rlpA		NA	minor lipoprotein (NCBI)	#
b0643	ybeL		NA	hypothetical protein (NCBI)	#
b0655	gltI	Nutrient	NA	glutamate and aspartate transporter subunit (NCBI)	#
b0660	ybeZ		NA	predicted protein with nucleoside triphosphate hydrolase domain (RefSeq)	#
b0661	miaB	Key	FALSE	isopentenyl-adenosine A37 tRNA methylthiolase (NCBI)	# modifies A in most anticodons for reading U. The methylthiolation modification is less important than the isopentenyl modification (the preceding step catalyzed by miaA)
b0674	asnB	Key	TRUE	asparagine synthetase B (NCBI)	# the minor one, redundant
b0710	ybgI		NA	conserved metal-binding protein (NCBI)	#
b0728	sucC	Central	NA	succinyl-CoA synthetase subunit beta (NCBI)	# TCA cycle (complete cycle is not needed b/c of incomplete oxidation of glucose to acetate)
b0729	sucD	Central	NA	succinyl-CoA synthetase subunit alpha (NCBI)	# TCA cycle
b0742	ybgF		NA	hypothetical protein (NCBI)	#
b0754	aroG	Key	TRUE	3-deoxy-D-arabino-heptulosonate-7-phosphate synthase, phenylalanine repressible (NCBI)	# redundant
b0756	galM	Nutrient	NA	galactose-1-epimerase (mutarotase) (NCBI)	# lactose utilization
b0772	ybhC		NA	predicted pectinesterase (NCBI)	#
b0800	ybiB		NA	hypothetical protein (NCBI)	#
b0801	ybiC		NA	predicted dehydrogenase (NCBI)	#
b0811	glnH	Nutrient	NA	glutamine ABC transporter periplasmic protein (NCBI)	#
b0812	dps	Stress	NA	DNA protection during starvation conditions (NCBI)	#
b0814	ompX		NA	outer membrane protein X (NCBI)	# involved in secretion of yebF, who knows
b0819	ybiS		NA	hypothetical protein (NCBI)	#
b0830	gsiB	Nutrient	NA	predicted peptide transporter subunit: periplasmic-binding component of ABC superfamily (NCBI)	# glutathione uptake
b0835	rimO	Key	FALSE	predicted SAM-dependent methyltransferase (NCBI)	# modifies S12, rimO- reported to grow slower
b0838	yliJ		NA	putative transferase (VIMSS)	#
b0839	dacC	Key	TRUE	D-alanyl-D-alanine carboxypeptidase (penicillin-binding protein 6a) (NCBI)	# affects morphology, required for normal peptidoglycan remodeling, likely redundant with PBP5 = dacA (which is important for fitness)
b0854	potF	Nutrient	NA	putrescine transporter subunit: periplasmic-binding component of ABC superfamily (NCBI)	#
b0860	artJ	Nutrient	NA	arginine transporter subunit (NCBI)	#
b0863	artI	Nutrient	NA	arginine transporter subunit (NCBI)	#
b0865	ybjP		NA	predicted lipoprotein (NCBI)	#
b0871	poxB	Key	TRUE	pyruvate dehydrogenase (NCBI)	# not the main pyruvate dehydrogenase (but still reported to be important), redundant
b0897	ycaC		NA	predicted hydrolase (NCBI)	#
b0903	pflB	Anaero	NA	pyruvate formate lyase I (NCBI)	# for anaerobic growth?
b0905	ycaO		NA	orf, hypothetical protein (VIMSS)	#
b0929	ompF	Key	TRUE	outer membrane porin 1a (Ia;b;F) (NCBI)	# ompF is important at low glucose levels, Liu & Ferenci JB1998. However presumably some porins are needed for nutrient uptake even at high concentrations.
b0931	pncB	Nutrient	NA	nicotinate phosphoribosyltransferase (NCBI)	# salvage
b0932	pepN	Nutrient	NA	aminopeptidase N (NCBI)	#
b0970	yccA		NA	inner membrane protein (NCBI)	#
b1004	wrbA			TrpR binding protein WrbA (NCBI)	# Actually, NAD(P)H:quinone oxidoreductase. Role is unclear, maybe oxidative stress related. (The main NADH dehydrogenases are proton pumping; this is not)
b1033	ghrA	Nutrient	NA	putative dehydrogenase (VIMSS)	# glyoxylate/hydroxypyruvate reductase (ycdW in our annotation)
b1055	yceA		NA	hypothetical protein (NCBI)	#
b1059	solA	Nutrient	NA	N-methyltryptophan oxidase, FAD-binding (NCBI)	#
b1064	grxB	Key	TRUE	glutaredoxin 2 (Grx2) (NCBI)	# likely redundant
b1114	mfd	Stress	NA	transcription-repair coupling factor (NCBI)	#
b1123	potD	Nutrient	NA	spermidine/putrescine ABC transporter periplasmic substrate-binding protein (NCBI)	#
b1128	ycfD		NA	orf, hypothetical protein (VIMSS)	#
b1130	phoP		NA	DNA-binding response regulator in two-component regulatory system with PhoQ (NCBI)	#
b1175	minD	Key	TRUE	membrane ATPase of the MinC-MinD-MinE system (NCBI)	# redundant with other septum placement systems such as slmA, as double mutants can be lethal (in other bacteria) or have major morphological changes
b1178	pliG	Stress	NA	hypothetical protein (NCBI)	# inhibitor of g-type lysozyme
b1221	narL		NA	DNA-binding response regulator in two-component regulatory system with NarX (or NarQ) (NCBI)	#
b1236	galU		NA	glucose-1-phosphate uridylyltransferase (NCBI)	# colanic acid synthesis related, probably mostly off in our conditions (although see phenotype for wcaE)
b1241	adhE	Anaero	NA	fused acetaldehyde-CoA dehydrogenase/iron-dependent alcohol dehydrogenase/pyruvate-formate lyase deactivase (NCBI)	# fermentation to ethanol
b1243	oppA	Nutrient	NA	oligopeptide transporter subunit (NCBI)	#
b1276	acnA	Key	TRUE	aconitate hydratase (NCBI)	# likely redundant
b1297	puuA	Nutrient	NA	putative glutamine synthetase (EC 6.3.1.2) (VIMSS)	#
b1324	tpx	Stress	NA	thiol peroxidase (NCBI)	# principal antioxidant in anaerobic conditions
b1333	uspE		NA	stress-induced protein (NCBI)	# related to motility, role unclear (regulatory?)
b1334	fnr		NA	DNA-binding transcriptional dual regulator, global regulator of anaerobic growth (NCBI)	#
b1378	ydbK		NA	fused predicted pyruvate-flavodoxin oxidoreductase: conserved protein/conserved protein/FeS binding protein (NCBI)	#
b1415	aldA	Nutrient	NA	aldehyde dehydrogenase A, NAD-linked (NCBI)	# in several catabolic pathways
b1452	yncE		NA	hypothetical protein (NCBI)	#
b1478	adhP	Anaero	NA	alcohol dehydrogenase (VIMSS)	# mixed acid fermentation
b1479	maeA	Central		NAD-linked malate dehydrogenase (malic enzyme) (VIMSS)	# gluconeogenesis
b1482	osmC	Stress	NA	osmotically inducible, stress-inducible membrane protein (NCBI)	# peroxidredoxin and important for resisting oxidative stress
b1538	dcp	Nutrient	NA	dipeptidyl carboxypeptidase II (NCBI)	#
b1539	ydfG	Nutrient	NA	L-allo-threonine dehydrogenase, NAD(P)-binding (NCBI)	# 3-hydroxyacid dehydrogenase; important for uridine as N
b1602	pntB	Central	NA	pyridine nucleotide transhydrogenase (NCBI)	# important for NADPH production in other conditions
b1603	pntA	Central	NA	NAD(P) transhydrogenase subunit alpha (NCBI)	# important for NADPH production in other conditions
b1604	ydgH		NA	hypothetical protein (NCBI)	#
b1612	fumA	Key	TRUE	fumarate hydratase (fumarase A), aerobic Class I (NCBI)	# likely redundant
b1614	ydgA		NA	hypothetical protein (NCBI)	#
b1619	hdhA	Stress	NA	7-alpha-hydroxysteroid dehydrogenase (NCBI)	# defense against bile acids? (speculative, but must have to do with being in host, as it acts on bile salts)
b1635	gst	Stress	NA	glutathionine S-transferase (NCBI)	# stress resistance
b1651	gloA	Key	TRUE	glyoxalase I, Ni-dependent (NCBI)	# there is some endogenous methylglyoxal, likely redundant with glutathione-independent hchA
b1656	sodB	Key	TRUE	superoxide dismutase, Fe (NCBI)	# redundant
b1661	cfa		NA	fatty acyl phospholipid synthase (unsaturated-phospholipid methyltransferase) (NCBI)	# role of this modification is unclear, maybe linked to stationary phase
b1664	ydhQ		NA	hypothetical protein (NCBI)	#
b1676	pykF	Key	TRUE	pyruvate kinase (NCBI)	# likely redundant
b1702	ppsA	Central	NA	phosphoenolpyruvate synthase (NCBI)	# gluconeogenesis
b1723	pfkB	Key	TRUE	6-phosphofructokinase II; suppressor of pfkA (VIMSS)	# redundant with pfkA
b1729	ydjN		NA	predicted transporter (NCBI)	#
b1732	katE	Key	TRUE	hydroperoxidase HPII(III) (catalase) (NCBI)	# redundant
b1739	osmE		NA	DNA-binding transcriptional activator (NCBI)	#
b1749	xthA	Stress	NA	exonuclease III (NCBI)	# involved in DNA repair
b1761	gdhA	Key	TRUE	glutamate dehydrogenase (NCBI)	# partially redundant
b1764	selD	Anaero	NA	selenophosphate synthetase (NCBI)	# only needed anaerobically
b1778	msrB	Key	TRUE	methionine sulfoxide reductase B (NCBI)	# probably redundant with msrA
b1780	yeaD		NA	orf, hypothetical protein (VIMSS)	#
b1782	mipA		NA	scaffolding protein for murein synthesizing machinery (NCBI)	# affects murein reorganization, role not clear
b1783	yeaG		NA	conserved protein with nucleoside triphosphate hydrolase domain (NCBI)	# protein kinase; putative signalling pathway with yeaH-ycgB
b1795	yeaQ		NA	conserved inner membrane protein (NCBI)	#
b1809	yoaB		NA	orf, hypothetical protein (VIMSS)	#
b1817	manX	Nutrient	NA	fused mannose-specific PTS enzymes: IIA component/IIB component (NCBI)	#
b1818	manY	Nutrient	NA	mannose-specific enzyme IIC component of PTS (NCBI)	#
b1819	manZ	Nutrient	NA	mannose-specific enzyme IID component of PTS (NCBI)	#
b1831	proQ		NA	putative solute/DNA competence effector (NCBI)	# RNA chaperone, regulatory
b1849	purT	Key	TRUE	phosphoribosylglycinamide formyltransferase 2 (NCBI)	# likely redundant
b1854	pykA	Key	TRUE	pyruvate kinase (NCBI)	# redundant
b1864	yebC		NA	hypothetical protein (NCBI)	#
b1896	otsA	Stress	NA	trehalose-6-phosphate synthase (NCBI)	# trehalose as osmoprotectant, i.e. likely stress not key
b1905	ftnA	Nutrient	NA	ferritin iron storage protein (cytoplasmic) (NCBI)	# important in low Fe media or fur- mutants with too much Fe, not clear if key
b1919	dcyD	Nutrient	NA	putative 1-aminocyclopropane-1-carboxylate deaminase (VIMSS)	# D-cysteine as S source
b1967	hchA	Key	TRUE	chaperone protein HchA (NCBI)	# likely redundant with gloA
b1973	zinT	Stress	NA	conserved metal-binding protein (NCBI)	# zinc homeostasis & sensitive to cadmium
b1982	amn	Nutrient	NA	AMP nucleosidase (NCBI)	#
b1983	yeeN		NA	hypothetical protein (NCBI)	#
b2007	yeeX		NA	conserved protein (RefSeq)	#
b2014	yeeF		NA	putative amino acid/amine transport protein (VIMSS)	#
b2027	cld		NA	regulator of length of O-antigen component of lipopolysaccharide chains (VIMSS)	# orthologous to wzz, controls length of O antigen, but K-12 does not make O antigen
b2034	wbbI		NA	hypothetical protein (NCBI)	# allows O16 antigen synthesis if wbbL (has IS insertion in K-12) is repaired
b2036	glf		NA	UDP-galactopyranose mutase, FAD/NAD(P)-binding (NCBI)	# O antigen building block (K-12 does not make O antigen)
b2039	rfbA		NA	glucose-1-phosphate thymidylyltransferase (NCBI)	# rhamnose precursor for O antigen (and other antigens too). rfbAB may be redundant with rffHG
b2041	rfbB		NA	dTDP-glucose 4,6 dehydratase, NAD(P)-binding (NCBI)	# rhamnose precursor for O antigen (and other antigens too). rfbAB may be redundant with rffHG
b2042	galF		NA	predicted subunit with GalU (NCBI)	#
b2081	yegQ		NA	predicted peptidase (NCBI)	#
b2091	gatD	Nutrient	NA	galactitol-1-phosphate dehydrogenase, Zn-dependent and NAD(P)-binding (NCBI)	#
b2092	gatC	Nutrient	NA	galactitol-specific enzyme IIC component of PTS (NCBI)	#
b2093	gatB	Nutrient	NA	galactitol-specific enzyme IIB component of PTS (NCBI)	#
b2094	gatA	Nutrient	NA	galactitol-specific enzyme IIA component of PTS (NCBI)	#
b2095	gatZ	Nutrient	NA	D-tagatose 1,6-bisphosphate aldolase 2, subunit (NCBI)	#
b2096	gatY	Nutrient	NA	tagatose-bisphosphate aldolase 1 (VIMSS)	#
b2097	fbaB	Key	TRUE	orf, hypothetical protein (VIMSS)	# glycolysis, redundant with fbaA
b2113	mrp		NA	putative ATPase (VIMSS)	#
b2133	dld	Nutrient	NA	D-lactate dehydrogenase, FAD-binding, NADH independent (NCBI)	#
b2154	yeiG		NA	predicted esterase (NCBI)	#
b2171	yeiP		NA	putative elongation factor (VIMSS)	#
b2175	spr	Key	TRUE	predicted peptidase, outer membrane lipoprotein (NCBI)	# mepS, murein endopeptidase, redundant with mep or mepM=yebA
b2215	ompC	Nutrient	TRUE	outer membrane porin protein C (NCBI)	# ompC is important at low histidine (N) levels, Liu & Ferenci JB1998. However presumably some porins are needed for nutrient uptake even at high concentrations.
b2217	rcsB		NA	DNA-binding response regulator in two-component regulatory system with RcsC and YojN (NCBI)	#
b2262	menB	Anaero	NA	naphthoate synthase (NCBI)	# menaquinone synthesis (important anaerobically)
b2266	elaB		NA	hypothetical protein (NCBI)	#
b2287	nuoB	Key	TRUE	NADH dehydrogenase subunit B (NCBI)	# redundant
b2294	yfbU		NA	orf, hypothetical protein (VIMSS)	#
b2303	folX	Key	TRUE	D-erythro-7,8-dihydroneopterin triphosphate 2'-epimerase and dihydroneopterin aldolase (NCBI)	# why not important? grows in Keio too. Possibly partly redundant with its paralog folB?
b2309	hisJ	Nutrient	NA	histidine/lysine/arginine/ornithine transporter subunit (NCBI)	#
b2310	argT	Nutrient	NA	lysine/arginine/ornithine transporter subunit (NCBI)	#
b2463	maeB	Central		malic enzyme (NCBI)	# gluconeogenesis
b2464	talA	Key	TRUE	transaldolase A (NCBI)	# redundant
b2465	tktB	Key	TRUE	transketolase 2, thiamin-binding (NCBI)	# redundant
b2477	bamC	Key	FALSE	lipoprotein-34 (VIMSS)	# non-essential member of essential complex
b2480	bcp	Key	TRUE	thioredoxin-dependent thiol peroxidase (NCBI)	# oxidative damage, likely redundant
b2495	yfgD		NA	predicted oxidoreductase (NCBI)	#
b2497	uraA	Nutrient	NA	uracil transporter (NCBI)	#
b2498	upp	Nutrient	NA	uracil phosphoribosyltransferase (VIMSS)	# nucleotide salvage or degradation, not synthesis
b2512	bamB	Key	FALSE	protein assembly complex, lipoprotein component (NCBI)	# non-essential member of essentail complex
b2523	pepB		NA	putative peptidase (VIMSS)	#
b2569	lepA	Key	FALSE	GTP-binding protein LepA (NCBI)	# published evidence that lepA (EF4) is fine tuning
b2581	yfiF		NA	predicted methyltransferase (NCBI)	#
b2587	kgtP	Nutrient	NA	alpha-ketoglutarate transporter (NCBI)	#
b2592	clpB	Key	TRUE	protein disaggregation chaperone (NCBI)	# likely redundant with groEL/groES or other chaperones
b2665	ygaU		NA	hypothetical protein (NCBI)	#
b2672	ygaM		NA	orf, hypothetical protein (VIMSS)	#
b2684	mprA		NA	DNA-binding transcriptional repressor of microcin B17 synthesis and multidrug efflux (NCBI)	#
b2687	luxS		NA	S-ribosylhomocysteinase (NCBI)	# or signalling
b2742	nlpD	Key	TRUE	predicted outer membrane lipoprotein (NCBI)	# activates septal splitting; redundant with envC
b2834	tas		NA	predicted oxidoreductase, NADP(H)-dependent aldo-keto reductase (NCBI)	#
b2901	bglA	Nutrient	NA	6-phospho-beta-glucosidase A (NCBI)	#
b2908	pepP		NA	proline aminopeptidase P II (NCBI)	#
b2922	yggE		NA	hypothetical protein (NCBI)	#
b2924	mscS	Stress	NA	mechanosensitive channel (NCBI)	#
b2937	speB	Key	TRUE	agmatinase (NCBI)	# speA/speB is a parallel pathway to speC
b2938	speA	Key	TRUE	arginine decarboxylase (NCBI)	# speA/speB is a parallel pathway to speC
b2947	gshB	Key	TRUE	glutathione synthetase (NCBI)	# required for glutathione production; glutathione-based detoxification may be redundant with other mechanisms
b2959	yggL		NA	orf, hypothetical protein (VIMSS)	#
b2988	gss		NA	fused glutathionylspermidine amidase/glutathionylspermidine synthetase (NCBI)	# the role of glutathionylspermidine is unknown
b2989	yghU		NA	orf, hypothetical protein (VIMSS)	#
b3024	ygiW		NA	hypothetical protein (NCBI)	#
b3035	tolC	Stress	NA	outer membrane channel; specific tolerance to colicin E1; segregation of daughter chromosomes (VIMSS)	# part of various efflux pumps, prevents enterobactin accumulation. Probably stress related.
b3037	ygiB		NA	conserved outer membrane protein (RefSeq)	#
b3073	patA	Nutrient	NA	putrescine:2-oxoglutaric acid aminotransferase, PLP-dependent (RefSeq)	#
b3098	yqjD		NA	hypothetical protein (NCBI)	#
b3180	yhbY		NA	predicted RNA-binding protein (NCBI)	#
b3192	mlaC	Key	FALSE	predicted ABC-type organic solvent transporter (NCBI)	# ensures asymmetry of outer membrane
b3229	sspA		NA	stringent starvation protein A (NCBI)	# regulatory role
b3291	mscL	Stress	NA	large-conductance mechanosensitive channel (NCBI)	#
b3336	bfr	Nutrient	NA	bacterioferritin, iron storage and detoxification protein (NCBI)	# bacterioferretin, could be redundant with ftnA? (i..e ftnA- bfr- have storage defects). Not sure key. Involved in resisting oxidative stress in other bacteria but classify as Nurient because of direct link to low iron levels.
b3347	fkpA	Key	TRUE	FKBP-type peptidyl-prolyl cis-trans isomerase (rotamase) (NCBI)	# redundant
b3349	slyD	Key	TRUE	FKBP-type peptidyl prolyl cis-trans isomerase (rotamase) (NCBI)	# redundant
b3401	hslO	Stress	NA	orf, hypothetical protein (VIMSS)	# heat shock chaperone (may be in inactive state in our growth conditions)
b3403	pck	Central	NA	phosphoenolpyruvate carboxykinase (NCBI)	# gluconeogenesis
b3407	yhgF		NA	orf, hypothetical protein (VIMSS)	#
b3414	nfuA	Nutrient	NA	predicted gluconate transport associated protein (NCBI)	#
b3417	malP	Nutrient	NA	maltodextrin phosphorylase (NCBI)	#
b3418	malT		NA	transcriptional regulator MalT (NCBI)	#
b3428	glgP		NA	glycogen phosphorylase (NCBI)	#
b3430	glgC		NA	glucose-1-phosphate adenylyltransferase (NCBI)	#
b3432	glgB		NA	glycogen branching enzyme (NCBI)	#
b3454	livF	Nutrient	NA	ATP-binding component of leucine transport (VIMSS)	#
b3458	livK	Nutrient	NA	leucine transporter subunit (NCBI)	#
b3460	livJ	Nutrient	NA	leucine/isoleucine/valine transporter subunit (NCBI)	#
b3472	dcrB		NA	orf, hypothetical protein (VIMSS)	#
b3495	uspA		NA	universal stress global response regulator (NCBI)	#
b3498	prlC		NA	oligopeptidase A (NCBI)	#
b3509	hdeB	Stress	NA	orf, hypothetical protein (VIMSS)	#
b3510	hdeA	Stress	NA	acid-resistance protein, possible chaperone , subunit of HdeA dimer, inactive form of acid-resistance protein (Katherine Huang)	#
b3523	yhjE		NA	predicted transporter (NCBI)	#
b3544	dppA	Nutrient	NA	dipeptide transporter (NCBI)	#
b3553	ghrB	Nutrient	NA	putative dehydrogenase (VIMSS)	# ketogluconate catabolism
b3554	yiaF		NA	orf, hypothetical protein (VIMSS)	#
b3609	secB	Key	FALSE	export protein SecB (NCBI)	# lack of phenotype is consistent with Keio collection, not clear why not important for fitness
b3612	gpmM	Key	TRUE	phosphoglyceromutase (NCBI)	# the cofactor-independent enzyme, redundant
b3649	rpoZ		NA	DNA-directed RNA polymerase subunit omega (NCBI)	# regulatory, so not key
b3661	nlpA		NA	cytoplasmic membrane lipoprotein-28 (NCBI)	#
b3744	asnA	Key	TRUE	asparagine synthetase AsnA (NCBI)	# may be redundant
b3830	ysgA		NA	predicted hydrolase (NCBI)	#
b3831	udp	Nutrient	NA	uridine phosphorylase (NCBI)	# nucleotide salvage or degradation, not synthesis
b3836	tatA	Key	FALSE	orf, hypothetical protein (VIMSS)	# apparently Sec is enough in this condition? A bit surprising. Although apparently some bacteria have sec only
b3847	pepQ	Nutrient	NA	proline dipeptidase (NCBI)	# or salvage?
b3871	typA	Stress	NA	GTP-binding protein (NCBI)	# bipA, putative ribosome-binding GTPase, poorly unsderstood but is important at low temp
b3908	sodA	Key	TRUE	superoxide dismutase, manganese (VIMSS)	# redundant
b3912	cpxR		NA	DNA-binding response regulator in two-component regulatory system with CpxA (NCBI)	#
b3917	sbp	Key	TRUE	sulfate transporter subunit (NCBI)	# sulfate uptake; redundant with cysP
b3928	zapB	Key	FALSE	hypothetical protein (NCBI)	# required for proper Z ring formation
b3931	hslU	Stress	NA	ATP-dependent protease ATP-binding subunit (NCBI)	# degrades unfolded proteins (stress response?) and regulatory effects, so not key
b3940	metL	Key	TRUE	bifunctional aspartate kinase II/homoserine dehydrogenase II (NCBI)	# redundant
b3942	katG	Key	TRUE	catalase/hydroperoxidase HPI(I) (NCBI)	# redundant
b3955	yijP		NA	conserved inner membrane protein (NCBI)	#
b3966	btuB	Nutrient	NA	vitamin B12/cobalamin outer membrane transporter (NCBI)	#
b4000	hupA		NA	HU, DNA-binding transcriptional regulator, alpha subunit (NCBI)	#
b4014	aceB	Central	NA	malate synthase (NCBI)	# Glyoxylate shunt (preparing for acetate?)
b4015	aceA	Central	NA	isocitrate lyase (NCBI)	# ditto
b4019	metH	Key	TRUE	B12-dependent methionine synthase (NCBI)	# redundant with metE but surprised not measurable effect
b4034	malE	Nutrient	NA	maltose ABC transporter periplasmic protein (NCBI)	#
b4064	yjcD		NA	predicted permease (NCBI)	#
b4069	acs	Nutrient	NA	acetyl-coenzyme A synthetase (NCBI)	# acetate utilization (note acetate is probably present in our conditions from incomplete oxidation of glucose)
b4111	proP	Nutrient	NA	proline/glycine betaine transporter (NCBI)	#
b4144	yjeI		NA	orf, hypothetical protein (VIMSS)	#
b4174	hflK		NA	modulator for HflB protease specific for phage lambda cII repressor (NCBI)	# hflKC modulate activity of ftsH protease; loss causes proteolysis of secY; regulatory, not key
b4175	hflC		NA	modulator for HflB protease specific for phage lambda cII repressor (NCBI)	# regulatory not key
b4207	fklB	Key	TRUE	FKBP-type 22KD peptidyl-prolyl cis-trans isomerase (rotamase) (VIMSS)	# redundant
b4232	fbp	Central	NA	fructose-1,6-bisphosphatase (NCBI)	# gluconeogenesis
b4235	pmbA		NA	predicted peptidase required for the maturation and secretion of the antibiotic peptide MccB17 (NCBI)	# actually tldE, poorly understood protease system
b4243	yjgF		NA	orf, hypothetical protein (VIMSS)	#
b4244	pyrI		NA	aspartate carbamoyltransferase regulatory subunit (NCBI)	# regulatory, not key
b4255	rraB		NA	hypothetical protein (NCBI)	# RNAseE inhibitor, constituively expressed
b4260	pepA		NA	leucyl aminopeptidase (NCBI)	# also a transcriptional regulator
b4314	fimA		NA	major type 1 subunit fimbrin (pilin) (NCBI)	#
b4376	osmY	Stress	NA	periplasmic protein (NCBI)	# important for hyperosmotic stress, role unknown
b4383	deoB	Nutrient	NA	phosphopentomutase (NCBI)	#
b4384	deoD	Nutrient	NA	purine nucleoside phosphorylase (NCBI)	#
b4411	ecnB		NA	entericidin B membrane lipoprotein (NCBI)	# bacteriolytic toxin causes cell death at high osmolarity; counteracted by ecnA
b4686	yshB		NA	expressed protein (RefSeq)	#
